# Supplementary material for: Characterization of viral RNA splicing using whole-transcriptome datasets from host species
Source: Sci Rep. 2018 Feb 19;8:3273. doi: 10.1038/s41598-018-21190-7 (PMC5818608; doi:10.1038/s41598-018-21190-7)
Supplement: Supplementary file 2 — Supplementary Tables [file 41598_2018_21190_MOESM2_ESM.xlsx]

## Sheet: Table s1
Table S1 Putative viral sequences details
Insect Species	Putative viral sequence	Sequence Length (base)	Scaffold coverage (%)	NT Best hit taxon	Best hit length (base)	Best hit coverage (%)	Reference hit regions (nt)	Note
P. citri	s214	4507	96.55	PcDNV	5380	84.2	161-3753; 4103-4667; 3749-4120
	s215	4942	96.86	PcDNV	5380	91.9	161-4332; 4231-5102
A. domesticus	scaffold4914_1	4217	95.75	AdDNV	5425	77.73	853-4259; 4435-5244
	scaffold4915_1	4847	95.62	AdDNV	5425	89.35	223-259; 4435-5244
	scaffold4916_1	3551	95	AdDNV	5425	65.46	853-4403
	C106197_1	345	85.4	Cloning vector	-	-	-	False positive

## Sheet: Table s2
Table S2. Statistics of reference-based genome reassembly
Consensus genome Name	Reference genome	Ref Length	Cover Length (base)	Ref Coverage (base)	Depth	All mapping base	Mapping Reads number	SNV (#)
		(bp)	(bp)		(X)
AdDNV_1KITE	AdDNV_AdNA09	5425	5259	0.9694	162.43	881172	6084	11
PcDNV_1KITE	PcDNV	5380	5220	0.9703	911.19	4902226	33604	8

## Sheet: Table s3
Table S3. RNA-seq mapping details
Type	Reference genome	Genome Length	Cover Length	Mapping Reads number	Covered Base	Depth
		(bp)	(bp)		(bp)	(X)
TopHat2; AdDNV with -GTF	AdDNV_1KITE	5425	5217	6090	998487	189.86
TopHat2; PcDNV with-GTF	PcDNV_1KITE	5380	5220	39785	6918076	1325.3
TopHat2; 1/10 subsample of PcDNV with -GTF	PcDNV_1KITE	5380	5220	8428	1443612	276.55
TopHat2; 1/20 subsample of PcDNV with -GTF	PcDNV_1KITE	5380	5220	4806	825943	158.23
TopHat2; PcDNV with -GTF; without filter	PcDNV_1KITE	5380	5220	137039	23752403	4550.27
TopHat2; 1/10 subsample of PcDNV with -GTF; without filter	PcDNV_1KITE	5380	5220	13598	2351450	450.47
TopHat2; 1/20 subsample of PcDNV with -GTF; without filter	PcDNV_1KITE	5380	5220	5149	1156044	221.46
STAR; AdDNV with -GTF	AdDNV_1KITE	5425	5259	6311	1019095	193.78
STAR; PcDNV with -GTF	PcDNV_1KITE	5380	5220	37219	6384885	1223.16

## Sheet: Table s4
Table S4. Details on detected introns
Type	ID	reads supports	reads density	left loci	right loci	direction	length	left alignment loci	right alignment loci	Note	Intron Type	Donor Sites	Putitive Brantch Sites	Acceptor Sites	non-splicing reads	reads spanning exon-intron (exclude exon-intron-exon）	non-splicing reads on donor site	non-splicing reads on acceptor site	splicing reads/ non-splicing reads spanning exon-intron	splicing reads/ non-splicing reads
TopHat2; AdDNV	AdDNV_I1	88	6.45943	223	855	+	633	233	875	Known; A5SS, IR	GT-AG	AG|GTATGTTG	GTGTACCGAAATTCCGTTATTACC	TGTTGCAG|AT	188	89	13	76	0.988764	0.468085
	AdDNV_I2	3	1.58496	431	855	+	425	444	875	A5SS, IR	GT-AG	TG|GTCAGTAC	GTGTACCGAAATTCCGTTATTACC	TGTTGCAG|AT	167	95	19	76	0.0315789	0.0179641
	AdDNV_I3	7	2.80735	4245	4533	-	289	4403	4695	A3SS	GT-AG	CG|GTACGTGG	TGATCATCCTATTCCAGAACCTCC	TCGTGCAG|AA	202	195	117	78	0.0358974	0.0346535
	AdDNV_I4	135	7.07682	4260	4434	-	175	4418	4596	Known; IR	GT-AG	AC|GTGAGTAC	TCGAGGTTTACCAATTGATCATCC	TATTCCAG|AA	48	48	12	36	2.8125	2.8125
	AdDNV_I5	18	4.16993	4403	4533	-	131	4564	4695	Known; A3SS	GT-AG	CG|GTACGTGG	GTGAGTACTGATACTTTTTATTTT	GTTTTCAG|TG	123	118	112	6	0.152542	0.146341
TopHat2; PcDNV	PcDNV_I1	43	5.42626	217	879	+	663	225	931	A5SS, IR	GT-AG	TA|GTAGGTAT	GGTCAGTACCTTACGATTCTTTGT	AATTACAG|AT	1085	518	90	428	0.0830116	0.0396313
	PcDNV_I2	275	8.10329	221	879	+	659	233	931	A5SS, IR	GT-AG	AG|GTATGTTT	GGTCAGTACCTTACGATTCTTTGT	AATTACAG|AT	1085	520	92	428	0.528846	0.253456
	PcDNV_I3	1	0	287	879	+	593	299	931	A5SS, IR	GT-AG	TG|GTAATACT	GGTCAGTACCTTACGATTCTTTGT	AATTACAG|AT	1084	631	203	428	0.00158479	0.000922509
	PcDNV_I4	20	4.32193	304	879	+	576	324	931	A5SS, IR	GT-AG	AA|GTTAGTGA	GGTCAGTACCTTACGATTCTTTGT	AATTACAG|AT	1083	651	223	428	0.030722	0.0184672
	PcDNV_I5	10	3.32193	689	879	+	191	728	931	A5SS, IR	GT-AG	TG|GTAACGTA	GGTCAGTACCTTACGATTCTTTGT	AATTACAG|AT	566	535	107	428	0.0186916	0.0176678
	PcDNV_I6	3	1.58496	710	879	+	170	752	931	A5SS, IR	GT-AG	TG|GTATTCAA	GGTCAGTACCTTACGATTCTTTGT	AATTACAG|AT	554	544	116	428	0.00551471	0.00541516
	PcDNV_I7	4	2	770	879	+	110	817	931	A5SS, IR	GT-AG	TT|GTAACAAT	GGTCAGTACCTTACGATTCTTTGT	AATTACAG|AT	513	383	85	298	0.0104439	0.00779727
	PcDNV_I8	1	0	1188	1299	+	112	1243	1354	IR	GT-AG	GA|GTACGCCA	TACTCACGTGGTTCACGACTGCTC	CTATGCAG|GA	2011	1732	768	964	0.000577367	0.000497265
	PcDNV_I9	3	1.58496	2721	2820	-	100	2820	2919	A3SS, IR	GT-AG	AA|GTATACCT	GCAAAAGTTAAAGTTATGTATCCC	ACACGTAG|AC	3253	2620	1143	1477	0.00114504	0.000922226
	PcDNV_I10	2	1	2740	2820	-	81	2839	2919	A3SS, IR	GT-AG	AA|GTATACCT	TTGGGAAGTTATTTGTACGGCAAA	AGTTAAAG|TT	2992	1928	712	1216	0.00103734	0.000668449
	PcDNV_I11	1	0	3721	3906	-	186	3824	4025	A3SS, IR	GT-AG	AG|GTGATACA	TTGGACTGACGTATTTATGACTAC	ACCTTTAG|CT	2592	2228	1293	935	0.000448833	0.000385802
	PcDNV_I12	291	8.18488	3824	3897	-	74	3927	4016	A5SS, IR	GT-AG	AG|GTATAATG	ATGGTGATTCTGATATCCGTGTTT	ATCGAAAG|GT	2027	1499	754	745	0.194129	0.143562
	PcDNV_I13	44	5.45943	3824	3906	-	83	3927	4025	A5SS,A3SS, IR	GT-AG	AG|GTGATACA	ATGGTGATTCTGATATCCGTGTTT	ATCGAAAG|GT	2081	1596	808	788	0.0275689	0.0211437
	PcDNV_I14	3	1.58496	4198	4480	-	283	4367	4656	A3SS	GT-AG	AG|GTAAACGG	TGCTCCTATCGAACATCCGGTTAA	TAACGCAG|AC	1671	1422	755	667	0.0021097	0.00179533
	PcDNV_I15	1(+3)	0	4249	4340	-	92	4418	4509	A5SS, IR	GT-AG	AG|GTTAAACG	AGGTGAAAAATTTACATCTCCTGT	TATTTCAG|AA	541	318	35	283	0.00314465	#VALUE!
	PcDNV_I16	1994	10.9614	4249	4423	-	175	4418	4596	A5SS, A3SS	GT-AG	AA|GTAAGTTT	AGGTGAAAAATTTACATCTCCTGT	TATTTCAG|AA	581	558	52	506	3.57348	3.43201
	PcDNV_I17	7	2.80735	4249	4480	-	232	4418	4656	A5SS, A3SS, SE	GT-AG	AG|GTAAACGG	AGGTGAAAAATTTACATCTCCTGT	TATTTCAG|AA	1294	1261	755	506	0.00555115	0.00540958
	PcDNV_I18	3	1.58496	4281	4423	-	143	4450	4596	A3SS	GT-AG	AA|GTAAGTTT	TGGGAACAATATAATTTGGCGCGA	GTTCGTAG|AG	541	541	52	489	0.00554529	0.00554529
	PcDNV_I19	1	0	4341	4423	-	83	4510	4596	A3SS	GT-AG	AA|GTAAGTTT	GCACCTCCTAACGAAAGACCTAAT	TGGGAAAG|GT	298	286	40	246	0.0034965	0.0033557
	PcDNV_I20	429(+3)	8.74483	4403	4480	-	78	4576	4656	A3SS, IR, SE	GT-AG	AG|GTAAACGG	TGATATTAAAAGTAAGTTTTATTT	ATTTACAG|AT	767	746	734	12	0.575067	#VALUE!
	PcDNV_I21	2	1	4775	4852	-	78	4959	5054	A5SS, IR	GT-AG	CA|GTAATCCA	TGGTATTGAACGTGTTGCCGATCT	CGTTTCAG|GC	994	613	239	374	0.00326264	0.00201207
	PcDNV_I22	6	2.58496	4775	4898	-	124	4959	5111	A5SS, IR	GT-AG	AA|GTATATAA	TGGTATTGAACGTGTTGCCGATCT	CGTTTCAG|GC	1046	956	291	665	0.00627615	0.00573614
	PcDNV_I23	1699	10.7305	4775	4958	-	184	4959	5172	A5SS, IR	GT-AG	AG|GTTAGTGG	TGGTATTGAACGTGTTGCCGATCT	CGTTTCAG|GC	1187	1135	380	755	1.49692	1.43134
TopHat2; 1/10 subsample of PcDNV	PcDNV_Sub1_I1	6	2.58	217	879	+	663	225	931	A5SS, IR	GT-AG	TA|GTAGGTAT	GGTCAGTACCTTACGATTCTTTGT
	PcDNV_Sub1_I2	53	5.73	221	879	+	659	233	931	A5SS, IR	GT-AG	AG|GTATGTTT	GGTCAGTACCTTACGATTCTTTGT
	PcDNV_Sub1_I3	3	1.58	689	879	+	191	728	931	A5SS, IR	GT-AG	TG|GTAACGTA	GGTCAGTACCTTACGATTCTTTGT
	PcDNV_Sub1_I4	4	2	770	879	+	110	817	931	A5SS, IR	GT-AG	TT|GTAACAAT	GGTCAGTACCTTACGATTCTTTGT
	PcDNV_Sub1_I5	1	0	2740	2820	-	81	2839	2919	A3SS, IR	GT-AG	AA|GTATACCT	TTGGGAAGTTATTTGTACGGCAAA
	PcDNV_Sub1_I6	36	5.55	3824	3897	-	74	3927	4016	A5SS, IR	GT-AG	AG|GTATAATG	ATGGTGATTCTGATATCCGTGTTT
	PcDNV_Sub1_I7	8	3.81	3824	3906	-	83	3927	4025	A5SS,A3SS, IR	GT-AG	AG|GTGATACA	ATGGTGATTCTGATATCCGTGTTT
	PcDNV_Sub1_I8	1	0	4198	4480	-	283	4367	4656	A3SS	GT-AG	AG|GTAAACGG	TGCTCCTATCGAACATCCGGTTAA
	PcDNV_Sub1_I9	397	8.63	4249	4423	-	175	4418	4596	A5SS, A3SS	GT-AG	AA|GTAAGTTT	AGGTGAAAAATTTACATCTCCTGT
	PcDNV_Sub1_I10	2	1	4249	4480	-	232	4418	4656	A5SS, A3SS, SE	GT-AG	AG|GTAAACGG	AGGTGAAAAATTTACATCTCCTGT
	PcDNV_Sub1_I11	56	5.81	4403	4480	-	78	4576	4656	A3SS, IR, SE	GT-AG	AG|GTAAACGG	TGATATTAAAAGTAAGTTTTATTT
	PcDNV_Sub1_I12	334	8.38	4775	4958	-	184	4959	5172	A5SS, IR	GT-AG	AG|GTTAGTGG	TGGTATTGAACGTGTTGCCGATCT
TopHat2; 1/20 subsample of PcDNV	PcDNV_Sub2_I1	4	2	217	879	+	663	225	931	A5SS, IR	GT-AG	TA|GTAGGTAT	GGTCAGTACCTTACGATTCTTTGT
	PcDNV_Sub2_I2	33	5.04	221	879	+	659	233	931	A5SS, IR	GT-AG	AG|GTATGTTT	GGTCAGTACCTTACGATTCTTTGT
	PcDNV_Sub2_I3	1	0	287	879	+	593	299	931	A5SS, IR	GT-AG	TG|GTAATACT	GGTCAGTACCTTACGATTCTTTGT
	PcDNV_Sub2_I4	2	1	770	879	+	110	817	931	A5SS, IR	GT-AG	TT|GTAACAAT	GGTCAGTACCTTACGATTCTTTGT
	PcDNV_Sub2_I5	23	4.7	3824	3897	-	74	3927	4016	A5SS, IR	GT-AG	AG|GTATAATG	ATGGTGATTCTGATATCCGTGTTT
	PcDNV_Sub2_I6	4	2	3824	3906	-	83	3927	4025	A5SS,A3SS, IR	GT-AG	AG|GTGATACA	ATGGTGATTCTGATATCCGTGTTT
	PcDNV_Sub2_I7	227	7.83	4249	4423	-	175	4418	4596	A5SS, A3SS	GT-AG	AA|GTAAGTTT	AGGTGAAAAATTTACATCTCCTGT
	PcDNV_Sub2_I8	28	4.86	4403	4480	-	78	4576	4656	A3SS, IR, SE	GT-AG	AG|GTAAACGG	TGATATTAAAAGTAAGTTTTATTT
	PcDNV_Sub2_I9	195	7.63	4775	4958	-	184	4959	5172	A5SS, IR	GT-AG	AG|GTTAGTGG	TGGTATTGAACGTGTTGCCGATCT
STAR; AdDNV	AdDNV_I1	86	6.42626	223	855	+	633	233	875	Known; A5SS, IR	GT-AG	AG|GTATGTTG	GTGTACCGAAATTCCGTTATTACC	TGTTGCAG|AT
	AdDNV_I2	3	1.58496	431	855	+	425	444	875	A5SS, IR	GT-AG	TG|GTCAGTAC	GTGTACCGAAATTCCGTTATTACC	TGTTGCAG|AT
	AdDNV_I3	6	2.58496	4245	4533	-	289	4403	4695	A3SS	GT-AG	CG|GTACGTGG	TGATCATCCTATTCCAGAACCTCC	TCGTGCAG|AA
	AdDNV_I4	118	6.88264	4260	4434	-	175	4418	4596	Known; IR	GT-AG	AC|GTGAGTAC	TCGAGGTTTACCAATTGATCATCC	TATTCCAG|AA
	AdDNV_I5	15	3.90689	4403	4533	-	131	4564	4695	Known; A3SS	GT-AG	CG|GTACGTGG	GTGAGTACTGATACTTTTTATTTT	GTTTTCAG|TG
STAR; PcDNV	PcDNV_STAR_I1	38	5.25	217	879	+	663	-	-		GT-AG	TA|GTAGGTAT	GGTCAGTACCTTACGATTCTTTGT	AATTACAG|AT
	PcDNV_STAR_I2	257	8.01	221	879	+	659	-	-		GT-AG	AG|GTATGTTT	GGTCAGTACCTTACGATTCTTTGT	AATTACAG|AT
	PcDNV_STAR_I3	1	0	287	879	+	593	-	-		GT-AG	TG|GTAATACT	GGTCAGTACCTTACGATTCTTTGT	AATTACAG|AT
	PcDNV_STAR_I4	18	4.17	304	879	+	576	-	-		GT-AG	AA|GTTAGTGA	GGTCAGTACCTTACGATTCTTTGT	AATTACAG|AT
	PcDNV_STAR_I5	10	3.32	689	879	+	191	-	-		GT-AG	TG|GTAACGTA	GGTCAGTACCTTACGATTCTTTGT	AATTACAG|AT
	PcDNV_STAR_I6	2	1	710	879	+	170	-	-		GT-AG	TG|GTATTCAA	GGTCAGTACCTTACGATTCTTTGT	AATTACAG|AT
	PcDNV_STAR_I7	4	2	770	879	+	110	-	-		GT-AG	TT|GTAACAAT	GGTCAGTACCTTACGATTCTTTGT	AATTACAG|AT
	PcDNV_STAR_I8	1	0	1188	1299	+	437	-	-		GT-AG	GA|GTACGCCA	TACTCACGTGGTTCACGACTGCTC	CTATGCAG|GA
	PcDNV_STAR_I9	2	1	2721	2820	-	100	-	-		GT-AG	AA|GTATACCT	GCAAAAGTTAAAGTTATGTATCCC	ACACGTAG|AC
	PcDNV_STAR_I10	2	1	2740	2820	-	81	-	-		GT-AG	AA|GTATACCT	TTGGGAAGTTATTTGTACGGCAAA	AGTTAAAG|TT
	PcDNV_STAR_I11	1	0	2746	2820	-	75	-	-	Only detected in STAR; low depth	GT-AG	AA|GTATACCT	ATGTTATTGGGAAGTTATTTGTAC	GGCAAAAG|TT
	PcDNV_STAR_I12	2	1	3721	3906	-	499	-	-		GT-AG	AG|GTGATACA	TTGGACTGACGTATTTATGACTAC	ACCTTTAG|CT
	PcDNV_STAR_I13	269	8.07	3824	3897	-	186	-	-		GT-AG	AG|GTATAATG	ATGGTGATTCTGATATCCGTGTTT	ATCGAAAG|GT
	PcDNV_STAR_I14	40	5.32	3824	3906	-	74	-	-		GT-AG	AG|GTGATACA	ATGGTGATTCTGATATCCGTGTTT	ATCGAAAG|GT
	PcDNV_STAR_I15	3	1.58	4198	4480	-	283	-	-		GT-AG	AG|GTAAACGG	TGCTCCTATCGAACATCCGGTTAA	TAACGCAG|AC
	PcDNV_STAR_I16	3	1.58	4249	4340	-	92	-	-		GT-AG	AG|GTTAAACG	AGGTGAAAAATTTACATCTCCTGT	TATTTCAG|AA
	PcDNV_STAR_I17	1472	10.52	4249	4423	-	175	-	-		GT-AG	AA|GTAAGTTT	AGGTGAAAAATTTACATCTCCTGT	TATTTCAG|AA
	PcDNV_STAR_I18	7	2.81	4249	4480	-	232	-	-		GT-AG	AG|GTAAACGG	AGGTGAAAAATTTACATCTCCTGT	TATTTCAG|AA
	PcDNV_STAR_I19	4	2	4281	4423	-	143	-	-		GT-AG	AA|GTAAGTTT	TGGGAACAATATAATTTGGCGCGA	GTTCGTAG|AG
	PcDNV_STAR_I20	2	1	4341	4423	-	83	-	-		GT-AG	AA|GTAAGTTT	GCACCTCCTAACGAAAGACCTAAT	TGGGAAAG|GT
	PcDNV_STAR_I21	373	8.54	4403	4480	-	78	-	-		GT-AG	AG|GTAAACGG	TGATATTAAAAGTAAGTTTTATTT	ATTTACAG|AT
	PcDNV_STAR_I22	2	1	4775	4852	-	78	-	-		GT-AG	CA|GTAATCCA	TGGTATTGAACGTGTTGCCGATCT	CGTTTCAG|GC
	PcDNV_STAR_I23	5	2.32	4775	4898	-	124	-	-		GT-AG	AA|GTATATAA	TGGTATTGAACGTGTTGCCGATCT	CGTTTCAG|GC
	PcDNV_STAR_I24	1354	10.4	4775	4958	-	184	-	-		GT-AG	AG|GTTAGTGG	TGGTATTGAACGTGTTGCCGATCT	CGTTTCAG|GC
Note:
non-splicing reads: reads spanning the exon-intron or locating in intron regions

## Sheet: Table s5
Table S5. Splice junctions with multiple introns of PcDNV_1KITE
ID	reads supports	left loci	left loci	Length1 (bp)	start sites1	end sites1	right loci	right loci	Length2 (bp)	start sites2	end sites2	direction	Note
PcDNV_MI1	3	4249	4340	92	AG|GTTAAACG	TATTTCAG|AA	4403	4480	78	AG|GTAAACGG	ATTTACAG|AT	-	SE

## Sheet: Table s6
Table S6. Viral gene products and their expression levels
Species	Name	Regions	Nucleotide length (nt)	Effective length (RSEM)	TPM (RSEM)	Relative expression level (%) (RSEM)	Effective length (KallIsto)	TPM (KallIsto)	Relative expression level (%) (Kallisto)
AdDNV_1KITE	AdDNV_NS_ORF1	225..866	642	402.55	29506.8	5.59019	405.851	57057.5	11.6247
	AdDNV_NS_ORF1_I2	join(225..430, 856)	207	1.46	0	0	36.5904	6.69363	0.00136374
	AdDNV_NS_ORF2	856..2586	1731	1491.55	527833	100	1494.85	490828	100
	AdDNV_NS_ORF3	875..1735	861	621.55	0	0	624.851	0.0348549	7.10125e-06
	AdDNV_VP_ORF4	c(2605..4398)	1794	1554.55	105509	19.9891	1557.85	126314	25.7349
	AdDNV_VP_ORF5	c(4424..5230)	807	567.55	46352.1	8.78159	570.851	54369.6	11.0771
	AdDNV_VP_ORF5_I5	c(join(4398..4402, 4534..5230))	702	462.55	13937.3	2.64048	465.851	63749	12.9881
	AdDNV_VP_ORF6_I4	c(join(2605..4259, 4435..5230))	2451	2211.55	264902	50.1867	2214.85	200398	40.8286
	AdDNV_VP_ORF6_I3	c(join(2605..4244, 4534..5230))	2337	2097.55	11960.8	2.26603	2100.85	7276.64	1.48252
PcDNV_1KITE	PcDNV_NS_ORF1	160..873	714	468.9	21517.8	6.42447	471	22623.2	6.90024
	PcDNV_NS_ORF2	810..2516	1707	1461.9	19029.7	5.6816	1464	17760.2	5.41699
	PcDNV_NS_ORF2_I8	join(810..1187, 1300..1701)	780	534.9	73.98	0.0220878	537	71.7688	0.02189
	PcDNV_NS_ORF3	880..1701	822	576.9	0	0	579	0.273462	8.34079e-05
	PcDNV_NS_ORF6_I1	join(160..216, 880..1701)	879	633.9	22891.7	6.83465	636	23255.3	7.09304
	PcDNV_NS_ORF6_I4	join(160..303, 880..1701)	966	720.9	1010.24	0.301622	723	1278.49	0.389949
	PcDNV_NS_ORF7_I2	join(160..220, 880..2516)	1698	1452.9	226508	67.6272	1455	222930	67.9953
	PcDNV_NS_ORF7_I3	join(160..286, 880..2516)	1764	1518.9	134.83	0.0402555	1521	137.248	0.0418616
	PcDNV_NS_ORF7_I5	join(160..688, 880..2516)	2166	1920.9	905.2	0.270261	1923	915.863	0.279345
	PcDNV_NS_ORF7_I6	join(160..709, 880..2516)	2187	1941.9	270.49	0.0807588	1944	272.588	0.0831413
	PcDNV_NS_ORF7_I7	join(160..769, 880..2516)	2247	2001.9	219.65	0.0655798	2004	336.138	0.102525
	PcDNV_VP_ORF4	c(2531..4402)	1872	1626.9	133657	39.9052	1629	127793	38.9778
	PcDNV_VP_ORF4_I9	c(join(2602..2720, 2821..4402))	1701	1455.9	263.65	0.0787166	1458	209.087	0.0637731
	PcDNV_VP_ORF4_I10	c(join(2531..2739, 2821..4402))	1791	1545.9	0	0	1548	155.383	0.047393
	PcDNV_VP_ORF4_I11	c(join(2531..3720, 3907..4402))	1686	1440.9	3958.6	1.1819	1443	23044	7.02859
	PcDNV_VP_ORF4_I12	c(join(3789..3823, 3898..4402))	540	294.9	396.21	0.118294	297	342.307	0.104406
	PcDNV_VP_ORF4_I13	c(join(3789..3823, 3907..4402))	531	285.9	260.99	0.0779224	288	0	0
	PcDNV_VP_ORF4_I15	c(join(4206..4248, 4341..4402))	1533	0	0	0	106	0	0
	PcDNV_VP_ORF5	c(4392..5222)	831	585.9	0	0	588	0.000119291	3.63846e-08
	PcDNV_VP_ORF5_I19	c(join(4336..4340, 4424..5222))	804	558.9	0	0	561	0	0
	PcDNV_VP_ORF5_I20(MI1)	c(join(4392..4402, 4481..5222))	753	507.9	2058.95	0.61473	510	5076.41	1.54834
	PcDNV_VP_ORF5_I21	c(join(4392..4774, 4853..5222))	753	507.9	148.78	0.0444205	510	505.583	0.154207
	PcDNV_VP_ORF8_I14	c(join(2531..4197, 4481..5222))	2409	2163.9	762.64	0.227697	2166	172.041	0.0524738
	PcDNV_VP_ORF8_I16	c(join(2531..4248, 4424..5222))	2517	2271.9	230410	68.7923	2274	224674	68.5272
	PcDNV_VP_ORF8_I17	c(join(2531..4248, 4481..5222))	2460	2214.9	206.03	0.0615133	2217	197.037	0.0600977
	PcDNV_VP_ORF9_I18	c(join(2531..4140, 4216..4248, 4424..5222)	2442	657.9	128.46	0.0383536	660	127.72	0.0389555
	PcDNV_VP_ORF10_I22	c(join(4177..4280, 4424..5222))	903	372.9	252.39	0.0753548	375	261.754	0.0798369
	PcDNV_VP_ORF10_I23	c(join(4481..4774, 4899..5222))	618	312.9	334936	100	315	327861	100

## Sheet: Table s7
Table S7. RNA information
species	RNA	volume (uL)	concerntration (ng/uL)	total (ug)	A260	A280	A260/A280
	identifier
Acheta domesticus	SZYR13030898_A	110	2059.8	226.578	51.495	26.597	1.94
Planococcus citri	SZYR11121399_A	30	3121	93.63	78.025	39.726	1.96

## Sheet: Table s8
Table S8. Primer sequences
Primer	Sequence (5'to3')	function
AdDNV_ORF1_F1	ATGTTGTTCGCTGCAGTAG	AdDNV_NS_ORF1/AdDNV_NS_ORF1_I1 forward primer
AdDNV_ORF1_R1	CTGCAACAGGTAATAACGGA	AdDNV_NS_ORF1 reverse primer
AdDNV_ORF2_I2_R1	TCAATCATGATATTCATGCGG	AdDNV_NS_ORF1_I1 reverse primer
AdDNV_ORF2_F1	TGGAGCCAGTACAAGCACAG	AdDNV_NS_ORF2 forward primer
AdDNV_ORF2_R1	ACTTTATTCCAATCAACTCCATACA	AdDNV_NS_ORF2 reverse primer
AdDNV_ORF3_F1	GCCAGTACAAGCACAGGACAA	AdDNV_NS_ORF3 forward primer
AdDNV_ORF3_R1	AGTACTTTTGCTTCTTCGGCG	AdDNV_NS_ORF3 reverse primer
AdDNV_ORF4_F1	ATGACACCCCCACTGAAAC	AdDNV_VP_ORF4 forward primer
AdDNV_ORF4_R1	TCATTTTTGTTGCAATCCCAT	AdDNV_VP_ORF4/AdDNV_VP_ORF6 reverse primer
AdDNV_ORF5_F1	ATGTCTGACGTCTTTAC	AdDNV_VP_ORF5/AdDNV_VP_DNV_ORF5_I5 forward primer
AdDNV_ORF5_R1	TCAGTACTCACGTTTTT	AdDNV_VP_ORF5 reverse primer
AdDNV_ORF5_I5_R1	TTACACGGATTTCTGGTATT	AdDNV_VP_DNV_ORF5_I5 reverse primer
AdDNV_ORF6_F1	ATGTCTGACGTCTTTA	AdDNV_VP_ORF6 forward primer
PcDNV_ORF4_F1	ATGGCACCTAAGCGTATCC	PcDNV_VP_ORF4 forward primer
PcDNV_ORF4_R1	TTATTTATTACGTTGAAGTACTGG	PcDNV_VP_ORF4/PcDNV_VP_ORF8 reverse primer
PcDNV_ORF6_F1	ATGTCGTTCATCAATCGGTTCAA	PcDNV_NS_ORF6 forward primer
PcDNV_ORF6_R1	CTAATAGGGACGATACCTCTTCGAC	PcDNV_NS_ORF6 reverse primer
PcDNV_ORF7_F1	TCGTTCATCAATCGGTTCAACA	PcDNV_NS_ORF7 forward primer
PcDNV_ORF7_R1	ACATAGCTAATGGATATGGTTTTT	PcDNV_NS_ORF7 reverse primer
PcDNV_ORF8_F1	ATGTCTGATCAAGTAGTGCCG	PcDNV_VP_ORF8 forward primer
PcDNV_ORF10_F1	ATGTCTGATCAAGTAGTGCCGGA	PcDNV_VP_ORF10 forward primer
PcDNV_ORF10_R1	CTAAGAGTCCGGCTGCGCCA	PcDNV_VP_ORF10 reverse primer
