# Supplementary material for: Characterization of viral RNA splicing using whole-transcriptome datasets from host species
Source: Sci Rep. 2018 Feb 19;8:3273. doi: 10.1038/s41598-018-21190-7 (PMC5818608; doi:10.1038/s41598-018-21190-7)
Supplement: Supplementary file 3 — Supplementary data files [file 41598_2018_21190_MOESM3_ESM.xlsx]

## Sheet: file S1. 1 AdDNV_AdNA09_BWA
Supplementary data file S1. 1: BWA alignment profiles of AdDNV
Scaffold	Site	Density	Depth	A	T	G	C	Insert	Del	Variants site (Y)	Base_Reference	Base_1KITE	Muation type
AdDNV_AdNA09	1	0	0	0	0	0	0			N
AdDNV_AdNA09	2	0	0	0	0	0	0			N
AdDNV_AdNA09	3	0	0	0	0	0	0			N
AdDNV_AdNA09	4	0	0	0	0	0	0			N
AdDNV_AdNA09	5	0	0	0	0	0	0			N
AdDNV_AdNA09	6	0	0	0	0	0	0			N
AdDNV_AdNA09	7	0	0	0	0	0	0			N
AdDNV_AdNA09	8	0	0	0	0	0	0			N
AdDNV_AdNA09	9	0	0	0	0	0	0			N
AdDNV_AdNA09	10	0	0	0	0	0	0			N
AdDNV_AdNA09	11	0	0	0	0	0	0			N
AdDNV_AdNA09	12	0	0	0	0	0	0			N
AdDNV_AdNA09	13	0	0	0	0	0	0			N
AdDNV_AdNA09	14	0	0	0	0	0	0			N
AdDNV_AdNA09	15	0	0	0	0	0	0			N
AdDNV_AdNA09	16	0	0	0	0	0	0			N
AdDNV_AdNA09	17	0	0	0	0	0	0			N
AdDNV_AdNA09	18	0	0	0	0	0	0			N
AdDNV_AdNA09	19	0	0	0	0	0	0			N
AdDNV_AdNA09	20	0	0	0	0	0	0			N
AdDNV_AdNA09	21	0	0	0	0	0	0			N
AdDNV_AdNA09	22	0	0	0	0	0	0			N
AdDNV_AdNA09	23	0	0	0	0	0	0			N
AdDNV_AdNA09	24	0	0	0	0	0	0			N
AdDNV_AdNA09	25	0	0	0	0	0	0			N
AdDNV_AdNA09	26	0	0	0	0	0	0			N
AdDNV_AdNA09	27	0	0	0	0	0	0			N
AdDNV_AdNA09	28	0	0	0	0	0	0			N
AdDNV_AdNA09	29	0	0	0	0	0	0			N
AdDNV_AdNA09	30	0	0	0	0	0	0			N
AdDNV_AdNA09	31	0	0	0	0	0	0			N
AdDNV_AdNA09	32	0	0	0	0	0	0			N
AdDNV_AdNA09	33	0	0	0	0	0	0			N
AdDNV_AdNA09	34	0	0	0	0	0	0			N
AdDNV_AdNA09	35	0	0	0	0	0	0			N
AdDNV_AdNA09	36	0	0	0	0	0	0			N
AdDNV_AdNA09	37	0	0	0	0	0	0			N
AdDNV_AdNA09	38	0	0	0	0	0	0			N
AdDNV_AdNA09	39	0	0	0	0	0	0			N
AdDNV_AdNA09	40	0	0	0	0	0	0			N
AdDNV_AdNA09	41	0	0	0	0	0	0			N
AdDNV_AdNA09	42	0	0	0	0	0	0			N
AdDNV_AdNA09	43	0	0	0	0	0	0			N
AdDNV_AdNA09	44	0	0	0	0	0	0			N
AdDNV_AdNA09	45	0	0	0	0	0	0			N
AdDNV_AdNA09	46	0	0	0	0	0	0			N
AdDNV_AdNA09	47	0	0	0	0	0	0			N
AdDNV_AdNA09	48	0	0	0	0	0	0			N
AdDNV_AdNA09	49	0	0	0	0	0	0			N
AdDNV_AdNA09	50	0	0	0	0	0	0			N
AdDNV_AdNA09	51	0	0	0	0	0	0			N
AdDNV_AdNA09	52	0	0	0	0	0	0			N
AdDNV_AdNA09	53	0	0	0	0	0	0			N
AdDNV_AdNA09	54	0	1	0	0	0	1			N
AdDNV_AdNA09	55	0	1	0	1	0	0			N
AdDNV_AdNA09	56	0	1	0	1	0	0			N
AdDNV_AdNA09	57	1.585	3	0	3	0	0			N
AdDNV_AdNA09	58	1.585	3	3	0	0	0			N
AdDNV_AdNA09	59	1.585	3	3	0	0	0			N
AdDNV_AdNA09	60	1.585	3	3	0	0	0			N
AdDNV_AdNA09	61	1.585	3	0	0	3	0			N
AdDNV_AdNA09	62	1.585	3	0	3	0	0			N
AdDNV_AdNA09	63	1.585	3	0	3	0	0			N
AdDNV_AdNA09	64	1.585	3	0	0	0	3			N
AdDNV_AdNA09	65	1.585	3	3	0	0	0			N
AdDNV_AdNA09	66	1.585	3	3	0	0	0			N
AdDNV_AdNA09	67	1.585	3	0	0	3	0			N
AdDNV_AdNA09	68	1.585	3	0	0	3	0			N
AdDNV_AdNA09	69	1.585	3	0	3	0	0			N
AdDNV_AdNA09	70	1.585	3	0	0	0	3			N
AdDNV_AdNA09	71	1.585	3	3	0	0	0			N
AdDNV_AdNA09	72	2	4	0	0	4	0			N
AdDNV_AdNA09	73	2	4	0	0	4	0			N
AdDNV_AdNA09	74	2	4	0	4	0	0			N
AdDNV_AdNA09	75	2	4	0	4	0	0			N
AdDNV_AdNA09	76	2	4	0	0	4	0			N
AdDNV_AdNA09	77	2	4	0	0	0	4			N
AdDNV_AdNA09	78	2	4	0	4	0	0			N
AdDNV_AdNA09	79	2	4	0	0	4	0			N
AdDNV_AdNA09	80	2	4	0	0	4	0			N
AdDNV_AdNA09	81	2	4	0	4	0	0			N
AdDNV_AdNA09	82	2	4	0	0	4	0			N
AdDNV_AdNA09	83	2	4	0	0	4	0			N
AdDNV_AdNA09	84	2	4	0	4	0	0			N
AdDNV_AdNA09	85	2	4	0	0	4	0			N
AdDNV_AdNA09	86	2	4	0	0	4	0			N
AdDNV_AdNA09	87	2	4	0	0	4	0			N
AdDNV_AdNA09	88	2	4	4	0	0	0			N
AdDNV_AdNA09	89	2	4	0	0	4	0			N
AdDNV_AdNA09	90	2	4	0	4	0	0			N
AdDNV_AdNA09	91	2	4	0	4	0	0			N
AdDNV_AdNA09	92	2	4	0	0	4	0			N
AdDNV_AdNA09	93	2	4	0	4	0	0			N
AdDNV_AdNA09	94	2	4	0	4	0	0			N
AdDNV_AdNA09	95	2	4	0	0	4	0			N
AdDNV_AdNA09	96	2	4	0	4	0	0			N
AdDNV_AdNA09	97	2	4	0	4	0	0			N
AdDNV_AdNA09	98	2	4	0	4	0	0			N
AdDNV_AdNA09	99	2	4	4	0	0	0			N
AdDNV_AdNA09	100	2	4	0	4	0	0			N
AdDNV_AdNA09	101	2	4	4	0	0	0			N
AdDNV_AdNA09	102	2	4	0	4	0	0			N
AdDNV_AdNA09	103	2	4	0	0	0	4			N
AdDNV_AdNA09	104	2	4	0	0	0	4			N
AdDNV_AdNA09	105	2	4	0	0	4	0			N
AdDNV_AdNA09	106	2	4	4	0	0	0			N
AdDNV_AdNA09	107	2	4	4	0	0	0			N
AdDNV_AdNA09	108	2	4	0	0	4	0			N
AdDNV_AdNA09	109	2	4	0	0	4	0			N
AdDNV_AdNA09	110	2	4	4	0	0	0			N
AdDNV_AdNA09	111	2	4	0	4	0	0			N
AdDNV_AdNA09	112	2	4	4	0	0	0			N
AdDNV_AdNA09	113	2	4	0	4	0	0			N
AdDNV_AdNA09	114	2	4	4	0	0	0			N
AdDNV_AdNA09	115	2	4	4	0	0	0			N
AdDNV_AdNA09	116	2	4	4	0	0	0			N
AdDNV_AdNA09	117	2	4	0	0	4	0			N
AdDNV_AdNA09	118	2	4	4	0	0	0			N
AdDNV_AdNA09	119	2	4	0	0	4	0			N
AdDNV_AdNA09	120	2	4	0	0	0	4			N
AdDNV_AdNA09	121	2	4	4	0	0	0			N
AdDNV_AdNA09	122	2	4	4	0	0	0			N
AdDNV_AdNA09	123	2	4	0	0	4	0			N
AdDNV_AdNA09	124	2	4	0	0	0	4			N
AdDNV_AdNA09	125	2	4	4	0	0	0			N
AdDNV_AdNA09	126	2	4	0	0	0	4			N
AdDNV_AdNA09	127	2	4	0	0	0	4			N
AdDNV_AdNA09	128	2	4	0	0	0	4			N
AdDNV_AdNA09	129	2	4	4	0	0	0			N
AdDNV_AdNA09	130	2	4	0	0	4	0			N
AdDNV_AdNA09	131	2	4	0	0	4	0			N
AdDNV_AdNA09	132	2	4	0	0	0	4			N
AdDNV_AdNA09	133	2	4	4	0	0	0			N
AdDNV_AdNA09	134	2	4	0	0	0	4			N
AdDNV_AdNA09	135	2	4	0	4	0	0			N
AdDNV_AdNA09	136	2	4	0	4	0	0			N
AdDNV_AdNA09	137	2	4	0	0	0	4			N
AdDNV_AdNA09	138	2	4	0	4	0	0			N
AdDNV_AdNA09	139	2	4	0	4	0	0			N
AdDNV_AdNA09	140	2	4	0	0	0	4			N
AdDNV_AdNA09	141	2	4	0	4	0	0			N
AdDNV_AdNA09	142	2	4	4	0	0	0			N
AdDNV_AdNA09	143	2	4	0	4	0	0			N
AdDNV_AdNA09	144	2	4	0	4	0	0			N
AdDNV_AdNA09	145	2	4	0	0	0	4			N
AdDNV_AdNA09	146	2	4	0	4	0	0			N
AdDNV_AdNA09	147	2	4	0	0	4	0			N
AdDNV_AdNA09	148	2	4	0	0	0	4			N
AdDNV_AdNA09	149	2.3219	5	0	0	0	5			N
AdDNV_AdNA09	150	2.3219	5	0	5	0	0			N
AdDNV_AdNA09	151	2.3219	5	0	0	0	5			N
AdDNV_AdNA09	152	2.3219	5	5	0	0	0			N
AdDNV_AdNA09	153	2.3219	5	0	0	5	0			N
AdDNV_AdNA09	154	2.3219	5	5	0	0	0			N
AdDNV_AdNA09	155	2.3219	5	0	5	0	0			N
AdDNV_AdNA09	156	2.3219	5	0	0	0	5			N
AdDNV_AdNA09	157	2.8074	7	0	0	7	0			N
AdDNV_AdNA09	158	2.8074	7	0	7	0	0			N
AdDNV_AdNA09	159	2.8074	7	0	0	0	7			N
AdDNV_AdNA09	160	2.8074	7	0	0	7	0			N
AdDNV_AdNA09	161	2.8074	7	7	0	0	0			N
AdDNV_AdNA09	162	2.8074	7	0	7	0	0			N
AdDNV_AdNA09	163	2.8074	7	7	0	0	0			N
AdDNV_AdNA09	164	2.8074	7	0	7	0	0			N
AdDNV_AdNA09	165	3	8	8	0	0	0			N
AdDNV_AdNA09	166	3	8	8	0	0	0			N
AdDNV_AdNA09	167	3	8	0	0	8	0			N
AdDNV_AdNA09	168	3	8	0	0	0	8			N
AdDNV_AdNA09	169	3	8	0	0	8	0			N
AdDNV_AdNA09	170	3	8	0	0	8	0			N
AdDNV_AdNA09	171	3	8	8	0	0	0			N
AdDNV_AdNA09	172	3	8	0	0	8	0			N
AdDNV_AdNA09	173	3	8	0	0	0	8			N
AdDNV_AdNA09	174	3	8	0	8	0	0			N
AdDNV_AdNA09	175	3	8	0	8	0	0			N
AdDNV_AdNA09	176	3	8	0	8	0	0			N
AdDNV_AdNA09	177	3	8	0	8	0	0			N
AdDNV_AdNA09	178	3	8	0	0	0	8			N
AdDNV_AdNA09	179	3	8	0	8	0	0			N
AdDNV_AdNA09	180	3	8	0	0	8	0			N
AdDNV_AdNA09	181	3	8	0	8	0	0			N
AdDNV_AdNA09	182	3	8	0	0	8	0			N
AdDNV_AdNA09	183	3	8	8	0	0	0			N
AdDNV_AdNA09	184	3	8	0	0	0	8			N
AdDNV_AdNA09	185	3.1699	9	0	9	0	0			N
AdDNV_AdNA09	186	3.1699	9	0	0	9	0			N
AdDNV_AdNA09	187	3.1699	9	0	9	0	0			N
AdDNV_AdNA09	188	3.1699	9	9	0	0	0			N
AdDNV_AdNA09	189	3.1699	9	0	0	0	9			N
AdDNV_AdNA09	190	3.1699	9	0	0	9	0			N
AdDNV_AdNA09	191	3.1699	9	0	9	0	0			N
AdDNV_AdNA09	192	3.1699	9	9	0	0	0			N
AdDNV_AdNA09	193	3.1699	9	0	0	9	0			N
AdDNV_AdNA09	194	3.1699	9	0	9	0	0			N
AdDNV_AdNA09	195	3.1699	9	0	0	9	0			N
AdDNV_AdNA09	196	3.1699	9	0	9	0	0			N
AdDNV_AdNA09	197	3.1699	9	9	0	0	0			N
AdDNV_AdNA09	198	3.1699	9	0	9	0	0			N
AdDNV_AdNA09	199	3.3219	10	0	10	0	0			N
AdDNV_AdNA09	200	3.3219	10	0	0	10	0			N
AdDNV_AdNA09	201	3.3219	10	10	0	0	0			N
AdDNV_AdNA09	202	3.3219	10	0	10	0	0			N
AdDNV_AdNA09	203	3.4594	11	0	0	0	11			N
AdDNV_AdNA09	204	3.4594	11	0	11	0	0			N
AdDNV_AdNA09	205	3.4594	11	0	11	0	0			N
AdDNV_AdNA09	206	3.4594	11	0	0	0	11			N
AdDNV_AdNA09	207	3.3219	10	0	0	10	0			N
AdDNV_AdNA09	208	3.3219	10	0	10	0	0			N
AdDNV_AdNA09	209	3.3219	10	0	0	10	0			N
AdDNV_AdNA09	210	3.3219	10	0	10	0	0			N
AdDNV_AdNA09	211	3.3219	10	0	10	0	0			N
AdDNV_AdNA09	212	3.3219	10	0	0	0	10			N
AdDNV_AdNA09	213	3.3219	10	0	10	0	0			N
AdDNV_AdNA09	214	3.3219	10	0	0	10	0			N
AdDNV_AdNA09	215	3.3219	10	0	0	10	0			N
AdDNV_AdNA09	216	3.3219	10	10	0	0	0			N
AdDNV_AdNA09	217	3.3219	10	10	0	0	0			N
AdDNV_AdNA09	218	3.3219	10	0	0	0	10			N
AdDNV_AdNA09	219	3.3219	10	0	10	0	0			N
AdDNV_AdNA09	220	3.8074	14	0	0	0	14			N
AdDNV_AdNA09	221	3.8074	14	14	0	0	0			N
AdDNV_AdNA09	222	3.7004	13	0	0	13	0			N
AdDNV_AdNA09	223	3.7004	13	0	0	13	0			N
AdDNV_AdNA09	224	3.7004	13	0	13	0	0			N
AdDNV_AdNA09	225	3.8074	14	14	0	0	0			N
AdDNV_AdNA09	226	3.8074	14	0	14	0	0			N
AdDNV_AdNA09	227	3.9069	15	0	0	15	0			N
AdDNV_AdNA09	228	3.9069	15	0	15	0	0			N
AdDNV_AdNA09	229	3.9069	15	0	15	0	0			N
AdDNV_AdNA09	230	3.9069	15	0	0	15	0			N
AdDNV_AdNA09	231	3.9069	15	1	14	0	0			N
AdDNV_AdNA09	232	3.9069	15	0	15	0	0			N
AdDNV_AdNA09	233	3.9069	15	0	0	0	15			N
AdDNV_AdNA09	234	3.9069	15	0	0	15	0			N
AdDNV_AdNA09	235	3.9069	15	0	0	0	15			N
AdDNV_AdNA09	236	3.9069	15	0	15	0	0			N
AdDNV_AdNA09	237	4	16	0	0	16	0			N
AdDNV_AdNA09	238	4	16	0	0	0	16			N
AdDNV_AdNA09	239	4	16	16	0	0	0			N
AdDNV_AdNA09	240	4	16	0	0	16	0			N
AdDNV_AdNA09	241	4	16	0	14	0	2			N
AdDNV_AdNA09	242	4	16	16	0	0	0			N
AdDNV_AdNA09	243	4	16	0	0	16	0			N
AdDNV_AdNA09	244	4	16	16	0	0	0			N
AdDNV_AdNA09	245	4	16	15	0	1	0			N
AdDNV_AdNA09	246	4	16	0	0	16	0			N
AdDNV_AdNA09	247	4	16	0	0	0	16			N
AdDNV_AdNA09	248	4	16	0	0	16	0			N
AdDNV_AdNA09	249	4	16	0	0	0	16			N
AdDNV_AdNA09	250	4	16	0	0	0	16			N
AdDNV_AdNA09	251	3.9069	15	0	15	0	0			N
AdDNV_AdNA09	252	4	16	0	0	0	16			N
AdDNV_AdNA09	253	4	16	0	0	0	16			N
AdDNV_AdNA09	254	4	16	16	0	0	0			N
AdDNV_AdNA09	255	4	16	0	0	16	0			N
AdDNV_AdNA09	256	4	16	0	0	0	16			N
AdDNV_AdNA09	257	4	16	16	0	0	0			N
AdDNV_AdNA09	258	4	16	0	16	0	0			N
AdDNV_AdNA09	259	4.0875	17	0	0	17	0			N
AdDNV_AdNA09	260	4.0875	17	0	17	0	0			N
AdDNV_AdNA09	261	4.0875	17	17	0	0	0			N
AdDNV_AdNA09	262	4.0875	17	0	0	0	17			N
AdDNV_AdNA09	263	4.1699	18	0	0	18	0			N
AdDNV_AdNA09	264	4.1699	18	0	18	0	0			N
AdDNV_AdNA09	265	4.1699	18	0	18	0	0			N
AdDNV_AdNA09	266	4.3923	21	0	0	0	21			N
AdDNV_AdNA09	267	4.3923	21	0	0	21	0			N
AdDNV_AdNA09	268	4.3923	21	21	0	0	0			N
AdDNV_AdNA09	269	4.3923	21	21	0	0	0			N
AdDNV_AdNA09	270	4.3923	21	0	0	0	21			N
AdDNV_AdNA09	271	4.3923	21	0	0	0	21			N
AdDNV_AdNA09	272	4.3923	21	0	21	0	0			N
AdDNV_AdNA09	273	4.3923	21	0	0	0	21			N
AdDNV_AdNA09	274	4.4594	22	0	0	22	0			N
AdDNV_AdNA09	275	4.4594	22	0	22	0	0			N
AdDNV_AdNA09	276	4.4594	22	0	22	0	0			N
AdDNV_AdNA09	277	4.4594	22	0	0	0	22			N
AdDNV_AdNA09	278	4.4594	22	22	0	0	0			N
AdDNV_AdNA09	279	4.4594	22	0	22	0	0			N
AdDNV_AdNA09	280	4.4594	22	0	22	0	0			N
AdDNV_AdNA09	281	4.4594	22	0	0	22	0			N
AdDNV_AdNA09	282	4.4594	22	0	0	0	22			N
AdDNV_AdNA09	283	4.4594	22	22	0	0	0			N
AdDNV_AdNA09	284	4.5236	23	23	0	0	0			N
AdDNV_AdNA09	285	4.585	24	0	0	0	24			N
AdDNV_AdNA09	286	4.6439	25	25	0	0	0			N
AdDNV_AdNA09	287	4.7549	27	0	0	27	0			N
AdDNV_AdNA09	288	4.7549	27	0	27	0	0			N
AdDNV_AdNA09	289	4.8074	28	0	28	0	0			N
AdDNV_AdNA09	290	4.8074	28	28	0	0	0			N
AdDNV_AdNA09	291	4.8074	28	0	28	0	0			N
AdDNV_AdNA09	292	4.8074	28	0	0	0	28			N
AdDNV_AdNA09	293	4.8074	28	28	0	0	0			N
AdDNV_AdNA09	294	4.858	29	0	0	0	29			N
AdDNV_AdNA09	295	4.858	29	0	29	0	0			N
AdDNV_AdNA09	296	4.858	29	0	29	0	0			N
AdDNV_AdNA09	297	4.858	29	29	0	0	0			N
AdDNV_AdNA09	298	4.858	29	0	0	29	0			N
AdDNV_AdNA09	299	4.8074	28	28	0	0	0			N
AdDNV_AdNA09	300	4.8074	28	28	0	0	0			N
AdDNV_AdNA09	301	4.8074	28	0	0	0	28			N
AdDNV_AdNA09	302	4.858	29	0	29	0	0			N
AdDNV_AdNA09	303	4.9069	30	0	30	0	0			N
AdDNV_AdNA09	304	4.9069	30	0	30	0	0			N
AdDNV_AdNA09	305	4.9069	30	0	30	0	0			N
AdDNV_AdNA09	306	4.9542	31	0	0	31	0			N
AdDNV_AdNA09	307	4.858	29	0	29	0	0			N
AdDNV_AdNA09	308	4.858	29	29	0	0	0			N
AdDNV_AdNA09	309	4.858	29	0	0	29	0			N
AdDNV_AdNA09	310	4.858	29	29	0	0	0			N
AdDNV_AdNA09	311	4.858	29	29	0	0	0			N
AdDNV_AdNA09	312	4.858	29	29	0	0	0			N
AdDNV_AdNA09	313	4.858	29	29	0	0	0			N
AdDNV_AdNA09	314	4.858	29	0	29	0	0			N
AdDNV_AdNA09	315	4.8074	28	28	0	0	0			N
AdDNV_AdNA09	316	4.8074	28	0	0	0	28			N
AdDNV_AdNA09	317	4.8074	28	0	0	28	0			N
AdDNV_AdNA09	318	4.8074	28	0	0	28	0			N
AdDNV_AdNA09	319	4.8074	28	28	0	0	0			N
AdDNV_AdNA09	320	4.8074	28	0	28	0	0			N
AdDNV_AdNA09	321	4.8074	28	0	28	0	0			N
AdDNV_AdNA09	322	4.8074	28	0	0	28	0			N
AdDNV_AdNA09	323	4.8074	28	0	0	28	0			N
AdDNV_AdNA09	324	4.858	29	29	0	0	0			N
AdDNV_AdNA09	325	4.858	29	29	0	0	0			N
AdDNV_AdNA09	326	4.858	29	0	0	0	29			N
AdDNV_AdNA09	327	4.858	29	0	0	29	0			N
AdDNV_AdNA09	328	4.858	29	0	29	0	0			N
AdDNV_AdNA09	329	4.858	29	29	0	0	0			N
AdDNV_AdNA09	330	4.858	29	29	0	0	0			N
AdDNV_AdNA09	331	4.858	29	0	29	0	0			N
AdDNV_AdNA09	332	4.858	29	29	0	0	0			N
AdDNV_AdNA09	333	4.858	29	29	0	0	0			N
AdDNV_AdNA09	334	4.858	29	29	0	0	0			N
AdDNV_AdNA09	335	4.8074	28	0	28	0	0			N
AdDNV_AdNA09	336	4.8074	28	0	28	0	0			N
AdDNV_AdNA09	337	4.8074	28	0	0	0	28			N
AdDNV_AdNA09	338	4.8074	28	0	28	0	0			N
AdDNV_AdNA09	339	4.8074	28	0	0	0	28			N
AdDNV_AdNA09	340	4.8074	28	0	28	0	0			N
AdDNV_AdNA09	341	4.8074	28	0	0	0	28			N
AdDNV_AdNA09	342	4.8074	28	0	28	0	0			N
AdDNV_AdNA09	343	4.858	29	29	0	0	0			N
AdDNV_AdNA09	344	4.858	29	0	28	0	1			N
AdDNV_AdNA09	345	4.9542	31	31	0	0	0			N
AdDNV_AdNA09	346	4.9542	31	31	0	0	0			N
AdDNV_AdNA09	347	4.9542	31	31	0	0	0			N
AdDNV_AdNA09	348	4.9542	31	30	0	1	0			N
AdDNV_AdNA09	349	4.9069	30	30	0	0	0			N
AdDNV_AdNA09	350	4.9069	30	0	30	0	0			N
AdDNV_AdNA09	351	4.9069	30	30	0	0	0			N
AdDNV_AdNA09	352	4.9069	30	30	0	0	0			N
AdDNV_AdNA09	353	4.858	29	0	29	0	0			N
AdDNV_AdNA09	354	4.858	29	0	0	29	0			N
AdDNV_AdNA09	355	4.858	29	29	0	0	0			N
AdDNV_AdNA09	356	4.858	29	29	0	0	0			N
AdDNV_AdNA09	357	4.8074	28	0	28	0	0			N
AdDNV_AdNA09	358	4.8074	28	0	28	0	0			N
AdDNV_AdNA09	359	4.8074	28	0	28	0	0			N
AdDNV_AdNA09	360	4.8074	28	0	28	0	0			N
AdDNV_AdNA09	361	4.8074	28	0	0	0	28			N
AdDNV_AdNA09	362	4.8074	28	0	28	0	0			N
AdDNV_AdNA09	363	4.8074	28	28	0	0	0			N
AdDNV_AdNA09	364	4.8074	28	0	0	28	0			N
AdDNV_AdNA09	365	4.8074	28	0	0	0	28			N
AdDNV_AdNA09	366	4.8074	28	28	0	0	0			N
AdDNV_AdNA09	367	4.8074	28	0	0	28	0			N
AdDNV_AdNA09	368	4.858	29	0	0	29	0			N
AdDNV_AdNA09	369	4.858	29	0	29	0	0			N
AdDNV_AdNA09	370	4.7549	27	0	27	0	0			N
AdDNV_AdNA09	371	4.7549	27	0	0	27	0			N
AdDNV_AdNA09	372	4.7549	27	0	26	0	1			N
AdDNV_AdNA09	373	4.8074	28	28	0	0	0			N
AdDNV_AdNA09	374	4.8074	28	0	28	0	0			N
AdDNV_AdNA09	375	4.7549	27	0	27	0	0			N
AdDNV_AdNA09	376	4.7549	27	0	0	0	27			N
AdDNV_AdNA09	377	4.7004	26	26	0	0	0			N
AdDNV_AdNA09	378	4.7004	26	0	26	0	0			N
AdDNV_AdNA09	379	4.7004	26	0	0	0	26			N
AdDNV_AdNA09	380	4.7004	26	0	0	26	0			N
AdDNV_AdNA09	381	4.7004	26	26	0	0	0			N
AdDNV_AdNA09	382	4.7004	26	0	26	0	0			N
AdDNV_AdNA09	383	4.7004	26	0	0	26	0			N
AdDNV_AdNA09	384	4.7004	26	0	26	0	0			N
AdDNV_AdNA09	385	4.7004	26	0	26	0	0			N
AdDNV_AdNA09	386	4.7004	26	0	26	0	0			N
AdDNV_AdNA09	387	4.7004	26	0	26	0	0			N
AdDNV_AdNA09	388	4.7004	26	26	0	0	0			N
AdDNV_AdNA09	389	4.7004	26	0	26	0	0			N
AdDNV_AdNA09	390	4.7004	26	0	0	26	0			N
AdDNV_AdNA09	391	4.7004	26	26	0	0	0			N
AdDNV_AdNA09	392	4.7004	26	26	0	0	0			N
AdDNV_AdNA09	393	4.7004	26	26	0	0	0			N
AdDNV_AdNA09	394	4.7004	26	0	0	26	0			N
AdDNV_AdNA09	395	4.7004	26	26	0	0	0			N
AdDNV_AdNA09	396	4.7004	26	26	0	0	0			N
AdDNV_AdNA09	397	4.7004	26	26	0	0	0			N
AdDNV_AdNA09	398	4.7004	26	26	0	0	0			N
AdDNV_AdNA09	399	4.7004	26	0	26	0	0			N
AdDNV_AdNA09	400	4.7004	26	26	0	0	0			N
AdDNV_AdNA09	401	4.7004	26	0	26	0	0			N
AdDNV_AdNA09	402	4.6439	25	0	0	0	25			N
AdDNV_AdNA09	403	4.6439	25	0	25	0	0			N
AdDNV_AdNA09	404	4.6439	25	0	0	25	0			N
AdDNV_AdNA09	405	4.6439	25	0	0	25	0			N
AdDNV_AdNA09	406	4.6439	25	25	0	0	0			N
AdDNV_AdNA09	407	4.6439	25	0	25	0	0			N
AdDNV_AdNA09	408	4.6439	25	25	0	0	0			N
AdDNV_AdNA09	409	4.585	24	24	0	0	0			N
AdDNV_AdNA09	410	4.585	24	0	24	0	0			N
AdDNV_AdNA09	411	4.585	24	0	0	0	24			N
AdDNV_AdNA09	412	4.6439	25	0	0	0	25			N
AdDNV_AdNA09	413	4.585	24	0	0	24	0			N
AdDNV_AdNA09	414	4.585	24	0	0	0	24			N
AdDNV_AdNA09	415	4.585	24	24	0	0	0			N
AdDNV_AdNA09	416	4.3923	21	0	21	0	0			N
AdDNV_AdNA09	417	4.3923	21	0	0	21	0			N
AdDNV_AdNA09	418	4.3923	21	21	0	0	0			N
AdDNV_AdNA09	419	4.3923	21	21	0	0	0			N
AdDNV_AdNA09	420	4.3923	21	0	21	0	0			N
AdDNV_AdNA09	421	4.3923	21	21	0	0	0			N
AdDNV_AdNA09	422	4.3923	21	0	21	0	0			N
AdDNV_AdNA09	423	4.3923	21	0	0	0	21			N
AdDNV_AdNA09	424	4.3219	20	20	0	0	0			N
AdDNV_AdNA09	425	4.3219	20	0	20	0	0			N
AdDNV_AdNA09	426	4.3219	20	0	0	20	0			N
AdDNV_AdNA09	427	4.3219	20	20	0	0	0			N
AdDNV_AdNA09	428	4.3219	20	0	20	0	0			N
AdDNV_AdNA09	429	4.3219	20	0	20	0	0			N
AdDNV_AdNA09	430	4.3219	20	0	1	19	0			N
AdDNV_AdNA09	431	4.2479	19	0	0	19	0			N
AdDNV_AdNA09	432	4.2479	19	0	19	0	0			N
AdDNV_AdNA09	433	4.2479	19	0	0	0	19			N
AdDNV_AdNA09	434	4.1699	18	18	0	0	0			N
AdDNV_AdNA09	435	4.0875	17	0	0	17	0			N
AdDNV_AdNA09	436	4	16	0	16	0	0			N
AdDNV_AdNA09	437	3.8074	14	14	0	0	0			N
AdDNV_AdNA09	438	3.8074	14	0	0	0	14			N
AdDNV_AdNA09	439	3.7004	13	0	0	0	13			N
AdDNV_AdNA09	440	3.7004	13	13	0	0	0			N
AdDNV_AdNA09	441	3.7004	13	12	0	0	1			N
AdDNV_AdNA09	442	3.7004	13	13	0	0	0			N
AdDNV_AdNA09	443	3.7004	13	0	13	0	0			N
AdDNV_AdNA09	444	3.585	12	12	0	0	0			N
AdDNV_AdNA09	445	3.585	12	12	0	0	0			N
AdDNV_AdNA09	446	3.585	12	0	12	0	0			N
AdDNV_AdNA09	447	3.7004	13	0	0	13	0			N
AdDNV_AdNA09	448	3.7004	13	0	13	0	0			N
AdDNV_AdNA09	449	3.7004	13	0	13	0	0			N
AdDNV_AdNA09	450	3.7004	13	0	0	0	13			N
AdDNV_AdNA09	451	3.7004	13	0	0	0	13			N
AdDNV_AdNA09	452	3.585	12	0	0	0	12			N
AdDNV_AdNA09	453	3.4594	11	11	0	0	0			N
AdDNV_AdNA09	454	3.4594	11	0	11	0	0			N
AdDNV_AdNA09	455	3.4594	11	1	10	0	0			N
AdDNV_AdNA09	456	3.3219	10	0	0	10	0			N
AdDNV_AdNA09	457	3.3219	10	10	0	0	0			N
AdDNV_AdNA09	458	3.3219	10	10	0	0	0			N
AdDNV_AdNA09	459	3.3219	10	10	0	0	0			N
AdDNV_AdNA09	460	3.3219	10	0	0	0	10			N
AdDNV_AdNA09	461	3.3219	10	0	0	10	0			N
AdDNV_AdNA09	462	3.3219	10	0	10	0	0			N
AdDNV_AdNA09	463	3.3219	10	0	10	0	0			N
AdDNV_AdNA09	464	3.3219	10	0	0	0	10			N
AdDNV_AdNA09	465	3.3219	10	0	10	0	0			N
AdDNV_AdNA09	466	3.3219	10	0	10	0	0			N
AdDNV_AdNA09	467	3.3219	10	10	0	0	0			N
AdDNV_AdNA09	468	3.3219	10	10	0	0	0			N
AdDNV_AdNA09	469	3.3219	10	10	0	0	0			N
AdDNV_AdNA09	470	3.3219	10	0	0	10	0			N
AdDNV_AdNA09	471	3.3219	10	10	0	0	0			N
AdDNV_AdNA09	472	3.3219	10	0	10	0	0			N
AdDNV_AdNA09	473	3.3219	10	10	0	0	0			N
AdDNV_AdNA09	474	3.1699	9	9	0	0	0			N
AdDNV_AdNA09	475	3.1699	9	0	9	0	0			N
AdDNV_AdNA09	476	3.1699	9	0	0	9	0			N
AdDNV_AdNA09	477	3.1699	9	0	0	9	0			N
AdDNV_AdNA09	478	3.1699	9	9	0	0	0			N
AdDNV_AdNA09	479	3.1699	9	0	9	0	0			N
AdDNV_AdNA09	480	3.1699	9	0	9	0	0			N
AdDNV_AdNA09	481	3.1699	9	9	0	0	0			N
AdDNV_AdNA09	482	3.1699	9	0	9	0	0			N
AdDNV_AdNA09	483	3.1699	9	0	0	9	0			N
AdDNV_AdNA09	484	3.1699	9	9	0	0	0			N
AdDNV_AdNA09	485	3.1699	9	0	0	0	9			N
AdDNV_AdNA09	486	3.1699	9	9	0	0	0			N
AdDNV_AdNA09	487	3.1699	9	0	9	0	0			N
AdDNV_AdNA09	488	3.3219	10	0	0	10	0			N
AdDNV_AdNA09	489	3.3219	10	0	0	10	0			N
AdDNV_AdNA09	490	3.3219	10	10	0	0	0			N
AdDNV_AdNA09	491	3.3219	10	10	0	0	0			N
AdDNV_AdNA09	492	3.3219	10	0	0	10	0			N
AdDNV_AdNA09	493	3.1699	9	9	0	0	0			N
AdDNV_AdNA09	494	3.1699	9	0	0	0	9			N
AdDNV_AdNA09	495	2.8074	7	0	0	7	0			N
AdDNV_AdNA09	496	2.8074	7	0	0	7	0			N
AdDNV_AdNA09	497	2.8074	7	0	7	0	0			N
AdDNV_AdNA09	498	2.8074	7	7	0	0	0			N
AdDNV_AdNA09	499	2.8074	7	0	7	0	0			N
AdDNV_AdNA09	500	2.8074	7	0	7	0	0			N
AdDNV_AdNA09	501	2.8074	7	0	0	0	7			N
AdDNV_AdNA09	502	2.8074	7	0	0	0	7			N
AdDNV_AdNA09	503	2.8074	7	7	0	0	0			N
AdDNV_AdNA09	504	2.8074	7	0	7	0	0			N
AdDNV_AdNA09	505	2.8074	7	0	0	0	7			N
AdDNV_AdNA09	506	2.8074	7	7	0	0	0			N
AdDNV_AdNA09	507	2.8074	7	0	7	0	0			N
AdDNV_AdNA09	508	2.8074	7	0	7	0	0			N
AdDNV_AdNA09	509	2.8074	7	0	7	0	0			N
AdDNV_AdNA09	510	2.8074	7	0	0	7	0			N
AdDNV_AdNA09	511	2.8074	7	0	0	0	7			N
AdDNV_AdNA09	512	2.8074	7	0	7	0	0			N
AdDNV_AdNA09	513	2.8074	7	0	7	0	0			N
AdDNV_AdNA09	514	2.8074	7	0	7	0	0			N
AdDNV_AdNA09	515	2.8074	7	0	0	0	7			N
AdDNV_AdNA09	516	2.8074	7	0	0	0	7			N
AdDNV_AdNA09	517	2.8074	7	7	0	0	0			N
AdDNV_AdNA09	518	2.585	6	6	0	0	0			N
AdDNV_AdNA09	519	2.8074	7	0	0	0	7			N
AdDNV_AdNA09	520	2.585	6	0	0	6	0			N
AdDNV_AdNA09	521	2.585	6	0	0	0	6			N
AdDNV_AdNA09	522	2.585	6	5	0	1	0			N
AdDNV_AdNA09	523	2.3219	5	5	0	0	0			N
AdDNV_AdNA09	524	2.3219	5	0	5	0	0			N
AdDNV_AdNA09	525	2.3219	5	0	5	0	0			N
AdDNV_AdNA09	526	2.3219	5	0	5	0	0			N
AdDNV_AdNA09	527	2.3219	5	5	0	0	0			N
AdDNV_AdNA09	528	2.3219	5	0	0	5	0			N
AdDNV_AdNA09	529	2.3219	5	0	5	0	0			N
AdDNV_AdNA09	530	2.3219	5	0	0	5	0			N
AdDNV_AdNA09	531	2.3219	5	5	0	0	0			N
AdDNV_AdNA09	532	2.3219	5	5	0	0	0			N
AdDNV_AdNA09	533	2.3219	5	0	5	0	0			N
AdDNV_AdNA09	534	2.3219	5	5	0	0	0			N
AdDNV_AdNA09	535	2.3219	5	5	0	0	0			N
AdDNV_AdNA09	536	2.3219	5	5	0	0	0			N
AdDNV_AdNA09	537	2.3219	5	0	5	0	0			N
AdDNV_AdNA09	538	2.3219	5	0	0	5	0			N
AdDNV_AdNA09	539	2.3219	5	0	5	0	0			N
AdDNV_AdNA09	540	2.3219	5	0	5	0	0			N
AdDNV_AdNA09	541	2.3219	5	0	5	0	0			N
AdDNV_AdNA09	542	2.3219	5	0	0	0	5			N
AdDNV_AdNA09	543	2.3219	5	5	0	0	0			N
AdDNV_AdNA09	544	2.3219	5	0	5	0	0			N
AdDNV_AdNA09	545	2.3219	5	5	0	0	0			N
AdDNV_AdNA09	546	2.3219	5	0	0	0	5			N
AdDNV_AdNA09	547	2.3219	5	5	0	0	0			N
AdDNV_AdNA09	548	2.3219	5	5	0	0	0			N
AdDNV_AdNA09	549	2.3219	5	0	0	5	0			N
AdDNV_AdNA09	550	2.3219	5	0	5	0	0			N
AdDNV_AdNA09	551	2.3219	5	5	0	0	0			N
AdDNV_AdNA09	552	3	8	0	0	0	8			N
AdDNV_AdNA09	553	3	8	8	0	0	0			N
AdDNV_AdNA09	554	3.3219	10	0	10	0	0			N
AdDNV_AdNA09	555	3.4594	11	0	11	0	0			N
AdDNV_AdNA09	556	3.4594	11	0	11	0	0			N
AdDNV_AdNA09	557	3.4594	11	0	0	0	11			N
AdDNV_AdNA09	558	3.4594	11	0	11	0	0			N
AdDNV_AdNA09	559	3.4594	11	0	0	11	0			N
AdDNV_AdNA09	560	3.585	12	0	12	0	0			N
AdDNV_AdNA09	561	3.585	12	0	0	12	0			N
AdDNV_AdNA09	562	3.4594	11	0	0	0	11			N
AdDNV_AdNA09	563	3.4594	11	0	11	0	0			N
AdDNV_AdNA09	564	3.4594	11	0	0	0	11			N
AdDNV_AdNA09	565	3.4594	11	0	0	0	11			N
AdDNV_AdNA09	566	3.4594	11	0	11	0	0			N
AdDNV_AdNA09	567	3.4594	11	0	0	11	0			N
AdDNV_AdNA09	568	3.585	12	0	0	12	0			N
AdDNV_AdNA09	569	3.585	12	0	12	0	0			N
AdDNV_AdNA09	570	3.585	12	12	0	0	0			N
AdDNV_AdNA09	571	3.7004	13	0	0	0	13			N
AdDNV_AdNA09	572	3.8074	14	0	14	0	0			N
AdDNV_AdNA09	573	3.9069	15	0	15	0	0			N
AdDNV_AdNA09	574	3.9069	15	0	15	0	0			N
AdDNV_AdNA09	575	3.9069	15	0	15	0	0			N
AdDNV_AdNA09	576	3.9069	15	0	0	15	0			N
AdDNV_AdNA09	577	3.9069	15	0	0	15	0			N
AdDNV_AdNA09	578	3.9069	15	0	0	0	15			N
AdDNV_AdNA09	579	3.9069	15	0	15	0	0			N
AdDNV_AdNA09	580	3.9069	15	0	15	0	0			N
AdDNV_AdNA09	581	3.9069	15	15	0	0	0			N
AdDNV_AdNA09	582	3.9069	15	0	0	0	15			N
AdDNV_AdNA09	583	4	16	0	0	0	16			N
AdDNV_AdNA09	584	4	16	0	16	0	0			N
AdDNV_AdNA09	585	4	16	16	0	0	0			N
AdDNV_AdNA09	586	4	16	0	16	0	0			N
AdDNV_AdNA09	587	4	16	0	16	0	0			N
AdDNV_AdNA09	588	4	16	16	0	0	0			N
AdDNV_AdNA09	589	4	16	0	0	0	16			N
AdDNV_AdNA09	590	4.0875	17	17	0	0	0			N
AdDNV_AdNA09	591	4.1699	18	1	0	17	0			N
AdDNV_AdNA09	592	4.1699	18	18	0	0	0			N
AdDNV_AdNA09	593	4.1699	18	0	18	0	0			N
AdDNV_AdNA09	594	4.1699	18	18	0	0	0			N
AdDNV_AdNA09	595	4.1699	18	17	1	0	0			N
AdDNV_AdNA09	596	4.1699	18	0	18	0	0			N
AdDNV_AdNA09	597	4.0875	17	17	0	0	0			N
AdDNV_AdNA09	598	4.0875	17	0	17	0	0			N
AdDNV_AdNA09	599	4.0875	17	0	17	0	0			N
AdDNV_AdNA09	600	4.0875	17	0	17	0	0			N
AdDNV_AdNA09	601	4.0875	17	0	0	17	0			N
AdDNV_AdNA09	602	4.0875	17	0	17	0	0			N
AdDNV_AdNA09	603	4.0875	17	17	0	0	0			N
AdDNV_AdNA09	604	4.0875	17	0	17	0	0			N
AdDNV_AdNA09	605	4.0875	17	17	0	0	0			N
AdDNV_AdNA09	606	4.2479	19	0	0	0	19			N
AdDNV_AdNA09	607	4.2479	19	0	0	0	19			N
AdDNV_AdNA09	608	4.2479	19	0	19	0	0			N
AdDNV_AdNA09	609	4.2479	19	0	19	0	0			N
AdDNV_AdNA09	610	4.2479	19	0	0	19	0			N
AdDNV_AdNA09	611	4.2479	19	0	19	0	0			N
AdDNV_AdNA09	612	4.2479	19	0	19	0	0			N
AdDNV_AdNA09	613	4.2479	19	19	0	0	0			N
AdDNV_AdNA09	614	4.2479	19	0	19	0	0			N
AdDNV_AdNA09	615	4.2479	19	19	0	0	0			N
AdDNV_AdNA09	616	4.2479	19	19	0	0	0			N
AdDNV_AdNA09	617	4.3219	20	0	20	0	0			N
AdDNV_AdNA09	618	4.3219	20	20	0	0	0			N
AdDNV_AdNA09	619	4.3923	21	0	0	0	21			N
AdDNV_AdNA09	620	4.3923	21	21	0	0	0			N
AdDNV_AdNA09	621	4.3923	21	0	21	0	0			N
AdDNV_AdNA09	622	4.3923	21	0	21	0	0			N
AdDNV_AdNA09	623	4.3923	21	0	21	0	0			N
AdDNV_AdNA09	624	4.3923	21	0	0	21	0			N
AdDNV_AdNA09	625	4.4594	22	0	0	0	22			N
AdDNV_AdNA09	626	4.4594	22	0	0	22	0			N
AdDNV_AdNA09	627	4.4594	22	22	0	0	0			N
AdDNV_AdNA09	628	4.5236	23	0	0	23	0			N
AdDNV_AdNA09	629	4.7549	27	0	0	27	0			N
AdDNV_AdNA09	630	4.7549	27	0	27	0	0			N
AdDNV_AdNA09	631	4.7549	27	0	27	0	0			N
AdDNV_AdNA09	632	4.7549	27	0	27	0	0			N
AdDNV_AdNA09	633	4.8074	28	28	0	0	0			N
AdDNV_AdNA09	634	4.8074	28	28	0	0	0			N
AdDNV_AdNA09	635	4.8074	28	0	0	0	28			N
AdDNV_AdNA09	636	4.8074	28	28	0	0	0			N
AdDNV_AdNA09	637	4.858	29	0	0	29	0			N
AdDNV_AdNA09	638	4.858	29	0	0	0	29			N
AdDNV_AdNA09	639	4.858	29	0	29	0	0			N
AdDNV_AdNA09	640	5	32	0	0	0	32			N
AdDNV_AdNA09	641	5.0875	34	0	34	0	0			Y	C	T	Synonymous mutation(NS3)
AdDNV_AdNA09	642	5.1699	36	36	0	0	0			N
AdDNV_AdNA09	643	5.1699	36	36	0	0	0			N
AdDNV_AdNA09	644	5.2479	38	0	38	0	0			N
AdDNV_AdNA09	645	5.3219	40	0	40	0	0			N
AdDNV_AdNA09	646	5.3576	41	0	41	0	0			N
AdDNV_AdNA09	647	5.3576	41	0	0	0	41			N
AdDNV_AdNA09	648	5.4263	43	0	43	0	0			N
AdDNV_AdNA09	649	5.5236	46	46	0	0	0			N
AdDNV_AdNA09	650	5.585	48	0	48	0	0			N
AdDNV_AdNA09	651	5.585	48	0	0	48	0			N
AdDNV_AdNA09	652	5.585	48	0	0	48	0			N
AdDNV_AdNA09	653	5.7004	52	0	0	52	0			N
AdDNV_AdNA09	654	5.7004	52	0	52	0	0			N
AdDNV_AdNA09	655	5.7004	52	0	52	0	0			N
AdDNV_AdNA09	656	5.7004	52	0	52	0	0			N
AdDNV_AdNA09	657	5.7279	53	53	0	0	0			N
AdDNV_AdNA09	658	5.7549	54	54	0	0	0			N
AdDNV_AdNA09	659	5.858	58	0	0	58	0			N
AdDNV_AdNA09	660	5.858	58	58	0	0	0			N
AdDNV_AdNA09	661	5.858	58	58	0	0	0			N
AdDNV_AdNA09	662	5.9069	60	0	1	59	0			N
AdDNV_AdNA09	663	5.9307	61	0	61	0	0			N
AdDNV_AdNA09	664	5.9307	61	0	61	0	0			N
AdDNV_AdNA09	665	5.9542	62	0	62	0	0			N
AdDNV_AdNA09	666	5.9542	62	0	0	62	0			N
AdDNV_AdNA09	667	5.9542	62	0	62	0	0			N
AdDNV_AdNA09	668	5.9542	62	0	62	0	0			N
AdDNV_AdNA09	669	5.9307	61	0	0	0	61			N
AdDNV_AdNA09	670	5.9069	60	0	60	0	0			N
AdDNV_AdNA09	671	5.9069	60	0	0	0	60			N
AdDNV_AdNA09	672	5.9069	60	0	0	60	0			N
AdDNV_AdNA09	673	5.9069	60	0	60	0	0			N
AdDNV_AdNA09	674	5.9069	60	0	59	1	0			N
AdDNV_AdNA09	675	5.9069	60	0	0	0	60			N
AdDNV_AdNA09	676	5.9069	60	0	0	60	0			N
AdDNV_AdNA09	677	5.9069	60	0	0	0	60			N
AdDNV_AdNA09	678	5.9069	60	0	0	60	0			N
AdDNV_AdNA09	679	5.9069	60	60	0	0	0			N
AdDNV_AdNA09	680	5.9069	60	0	60	0	0			N
AdDNV_AdNA09	681	5.9773	63	0	0	0	63			N
AdDNV_AdNA09	682	5.9773	63	63	0	0	0			N
AdDNV_AdNA09	683	5.9773	63	63	0	0	0			N
AdDNV_AdNA09	684	5.9773	63	63	0	0	0			N
AdDNV_AdNA09	685	5.9773	63	0	0	0	63			N
AdDNV_AdNA09	686	5.9773	63	63	0	0	0			N
AdDNV_AdNA09	687	6	64	0	1	63	0			N
AdDNV_AdNA09	688	6	64	0	64	0	0			N
AdDNV_AdNA09	689	6	64	0	64	0	0			N
AdDNV_AdNA09	690	6	64	64	0	0	0			N
AdDNV_AdNA09	691	6	64	0	64	0	0			N
AdDNV_AdNA09	692	6	64	0	64	0	0			N
AdDNV_AdNA09	693	6	64	0	0	64	0			N
AdDNV_AdNA09	694	6.0224	65	65	0	0	0			N
AdDNV_AdNA09	695	6.0224	65	65	0	0	0			N
AdDNV_AdNA09	696	6.0444	66	0	0	66	0			N
AdDNV_AdNA09	697	6.0444	66	66	0	0	0			N
AdDNV_AdNA09	698	6.0444	66	0	66	0	0			N
AdDNV_AdNA09	699	6.0444	66	0	0	66	0			N
AdDNV_AdNA09	700	6.0444	66	66	0	0	0			N
AdDNV_AdNA09	701	6.0444	66	0	66	0	0			N
AdDNV_AdNA09	702	5.9773	63	0	0	63	0			N
AdDNV_AdNA09	703	5.9773	63	63	0	0	0			N
AdDNV_AdNA09	704	5.9307	61	61	0	0	0			N
AdDNV_AdNA09	705	5.9307	61	1	0	0	60			N
AdDNV_AdNA09	706	5.9307	61	0	61	0	0			N
AdDNV_AdNA09	707	5.9307	61	0	60	0	1			N
AdDNV_AdNA09	708	5.9542	62	62	0	0	0			N
AdDNV_AdNA09	709	5.9542	62	0	62	0	0			N
AdDNV_AdNA09	710	5.9307	61	0	0	0	61			N
AdDNV_AdNA09	711	5.9307	61	0	0	61	0			N
AdDNV_AdNA09	712	5.9307	61	61	0	0	0			N
AdDNV_AdNA09	713	5.9307	61	0	61	0	0			N
AdDNV_AdNA09	714	5.9307	61	0	61	0	0			N
AdDNV_AdNA09	715	5.9307	61	61	0	0	0			N
AdDNV_AdNA09	716	5.9307	61	0	61	0	0			N
AdDNV_AdNA09	717	5.9307	61	61	0	0	0			N
AdDNV_AdNA09	718	5.9069	60	0	60	0	0			N
AdDNV_AdNA09	719	5.9307	61	0	0	61	0			N
AdDNV_AdNA09	720	5.9307	61	0	0	0	61			N
AdDNV_AdNA09	721	5.9069	60	60	0	0	0			N
AdDNV_AdNA09	722	5.9069	60	58	1	0	1			N
AdDNV_AdNA09	723	5.8826	59	0	59	0	0			N
AdDNV_AdNA09	724	5.9069	60	0	0	60	0			N
AdDNV_AdNA09	725	5.9069	60	0	60	0	0			N
AdDNV_AdNA09	726	5.9069	60	60	0	0	0			N
AdDNV_AdNA09	727	5.9542	62	62	0	0	0			N
AdDNV_AdNA09	728	5.9542	62	62	0	0	0			N
AdDNV_AdNA09	729	6.0224	65	65	0	0	0			N
AdDNV_AdNA09	730	6.0444	66	0	0	66	0			N
AdDNV_AdNA09	731	6.1497	71	0	71	0	0			N
AdDNV_AdNA09	732	6.1898	73	72	0	1	0			N
AdDNV_AdNA09	733	6.1699	72	72	0	0	0			N
AdDNV_AdNA09	734	6.1898	73	0	72	1	0			N
AdDNV_AdNA09	735	6.2095	74	0	74	0	0			N
AdDNV_AdNA09	736	6.2479	76	0	0	76	0			N
AdDNV_AdNA09	737	6.2479	76	0	2	74	0			N
AdDNV_AdNA09	738	6.2479	76	0	76	0	0			N
AdDNV_AdNA09	739	6.2668	77	0	0	77	0			N
AdDNV_AdNA09	740	6.2479	76	0	76	0	0			N
AdDNV_AdNA09	741	6.2479	76	76	0	0	0			N
AdDNV_AdNA09	742	6.2854	78	0	0	1	77			N
AdDNV_AdNA09	743	6.3219	80	0	80	0	0			N
AdDNV_AdNA09	744	6.3219	80	0	80	0	0			N
AdDNV_AdNA09	745	6.3219	80	0	0	80	0			N
AdDNV_AdNA09	746	6.3576	82	0	82	0	0			N
AdDNV_AdNA09	747	6.4094	85	0	85	0	0			N
AdDNV_AdNA09	748	6.4429	87	0	0	87	0			N
AdDNV_AdNA09	749	6.4757	89	0	89	0	0			N
AdDNV_AdNA09	750	6.4757	89	89	0	0	0			N
AdDNV_AdNA09	751	6.4757	89	89	0	0	0			N
AdDNV_AdNA09	752	6.4757	89	0	89	0	0			N
AdDNV_AdNA09	753	6.4757	89	89	0	0	0			N
AdDNV_AdNA09	754	6.4919	90	0	0	0	90			N
AdDNV_AdNA09	755	6.4919	90	90	0	0	0			N
AdDNV_AdNA09	756	6.4757	89	89	0	0	0			N
AdDNV_AdNA09	757	6.4757	89	0	0	89	0			N
AdDNV_AdNA09	758	6.4757	89	89	0	0	0			N
AdDNV_AdNA09	759	6.4757	89	0	89	0	0			N
AdDNV_AdNA09	760	6.4919	90	0	0	0	90			N
AdDNV_AdNA09	761	6.4919	90	90	0	0	0			N
AdDNV_AdNA09	762	6.4919	90	0	90	0	0			N
AdDNV_AdNA09	763	6.4919	90	0	90	0	0			N
AdDNV_AdNA09	764	6.5236	92	92	0	0	0			N
AdDNV_AdNA09	765	6.5236	92	0	92	0	0			N
AdDNV_AdNA09	766	6.5236	92	0	92	0	0			N
AdDNV_AdNA09	767	6.5392	93	0	93	0	0			N
AdDNV_AdNA09	768	6.5392	93	0	1	92	0			N
AdDNV_AdNA09	769	6.5236	92	0	0	0	92			N
AdDNV_AdNA09	770	6.585	96	0	0	96	0			N
AdDNV_AdNA09	771	6.585	96	96	0	0	0			N
AdDNV_AdNA09	772	6.585	96	0	96	0	0			N
AdDNV_AdNA09	773	6.585	96	0	96	0	0			N
AdDNV_AdNA09	774	6.585	96	96	0	0	0			N
AdDNV_AdNA09	775	6.585	96	96	0	0	0			N
AdDNV_AdNA09	776	6.585	96	96	0	0	0			N
AdDNV_AdNA09	777	6.585	96	0	0	96	0			N
AdDNV_AdNA09	778	6.585	96	96	0	0	0			N
AdDNV_AdNA09	779	6.5546	94	0	94	0	0			N
AdDNV_AdNA09	780	6.585	96	0	0	96	0			N
AdDNV_AdNA09	781	6.585	96	0	0	96	0			N
AdDNV_AdNA09	782	6.585	96	96	0	0	0			N
AdDNV_AdNA09	783	6.585	96	96	0	0	0			N
AdDNV_AdNA09	784	6.585	96	0	0	0	96			N
AdDNV_AdNA09	785	6.585	96	0	96	0	0			N
AdDNV_AdNA09	786	6.585	96	0	0	0	96			N
AdDNV_AdNA09	787	6.5699	95	95	0	0	0			N
AdDNV_AdNA09	788	6.5546	94	0	94	0	0			N
AdDNV_AdNA09	789	6.5392	93	0	93	0	0			N
AdDNV_AdNA09	790	6.5078	91	0	91	0	0			N
AdDNV_AdNA09	791	6.4757	89	89	0	0	0			N
AdDNV_AdNA09	792	6.4429	87	0	0	87	0			N
AdDNV_AdNA09	793	6.4594	88	0	0	88	0			N
AdDNV_AdNA09	794	6.4429	87	0	0	87	0			N
AdDNV_AdNA09	795	6.4263	86	0	0	0	86			N
AdDNV_AdNA09	796	6.4094	85	0	0	0	85			N
AdDNV_AdNA09	797	6.4094	85	0	0	85	0			N
AdDNV_AdNA09	798	6.375	83	0	0	0	83			N
AdDNV_AdNA09	799	6.3219	80	79	0	0	1			N
AdDNV_AdNA09	800	6.3038	79	0	0	79	0			N
AdDNV_AdNA09	801	6.3399	81	1	80	0	0			N
AdDNV_AdNA09	802	6.3576	82	0	0	82	0			N
AdDNV_AdNA09	803	6.3038	79	0	0	79	0			N
AdDNV_AdNA09	804	6.3038	79	0	79	0	0			N
AdDNV_AdNA09	805	6.3038	79	0	79	0	0			N
AdDNV_AdNA09	806	6.3038	79	0	78	0	1			N
AdDNV_AdNA09	807	6.2854	78	77	1	0	0			N
AdDNV_AdNA09	808	6.2668	77	77	0	0	0			N
AdDNV_AdNA09	809	6.1898	73	0	73	0	0			N
AdDNV_AdNA09	810	6.1898	73	73	0	0	0			N
AdDNV_AdNA09	811	6.2095	74	0	0	74	0			N
AdDNV_AdNA09	812	6.1898	73	0	73	0	0			N
AdDNV_AdNA09	813	6.1699	72	72	0	0	0			N
AdDNV_AdNA09	814	6.1497	71	0	71	0	0			N
AdDNV_AdNA09	815	6.1293	70	70	0	0	0			N
AdDNV_AdNA09	816	6.1293	70	0	70	0	0			N
AdDNV_AdNA09	817	6.1293	70	70	0	0	0			N
AdDNV_AdNA09	818	6.1293	70	0	70	0	0			N
AdDNV_AdNA09	819	6.1699	72	0	0	0	72			N
AdDNV_AdNA09	820	6.1699	72	0	72	0	0			N
AdDNV_AdNA09	821	6.1699	72	0	0	0	72			N
AdDNV_AdNA09	822	6.1699	72	72	0	0	0			N
AdDNV_AdNA09	823	6.1699	72	0	72	0	0			N
AdDNV_AdNA09	824	6.1699	72	0	0	72	0			N
AdDNV_AdNA09	825	6.1699	72	0	72	0	0			N
AdDNV_AdNA09	826	6.1699	72	0	0	71	1			N
AdDNV_AdNA09	827	6.1699	72	0	72	0	0			N
AdDNV_AdNA09	828	6.1699	72	72	0	0	0			N
AdDNV_AdNA09	829	6.2095	74	0	0	0	74			N
AdDNV_AdNA09	830	6.2479	76	1	0	0	75			N
AdDNV_AdNA09	831	6.2479	76	0	0	76	0			N
AdDNV_AdNA09	832	6.2479	76	76	0	0	0			N
AdDNV_AdNA09	833	6.2479	76	76	0	0	0			N
AdDNV_AdNA09	834	6.2479	76	76	0	0	0			N
AdDNV_AdNA09	835	6.2479	76	0	76	0	0			N
AdDNV_AdNA09	836	6.2479	76	0	76	0	0			N
AdDNV_AdNA09	837	6.2288	75	0	0	0	75			N
AdDNV_AdNA09	838	6.2479	76	0	0	0	76			N
AdDNV_AdNA09	839	6.2479	76	0	0	76	0			N
AdDNV_AdNA09	840	6.2479	76	0	76	0	0			N
AdDNV_AdNA09	841	6.2479	76	0	76	0	0			N
AdDNV_AdNA09	842	6.2668	77	77	0	0	0			N
AdDNV_AdNA09	843	6.2854	78	0	78	0	0			N
AdDNV_AdNA09	844	6.2288	75	0	75	0	0			N
AdDNV_AdNA09	845	6.2288	75	75	0	0	0			N
AdDNV_AdNA09	846	6.2095	74	0	0	0	74			N
AdDNV_AdNA09	847	6.2668	77	0	0	0	77			N
AdDNV_AdNA09	848	6.2854	78	0	78	0	0			N
AdDNV_AdNA09	849	6.3038	79	0	0	79	0			N
AdDNV_AdNA09	850	6.3038	79	0	79	0	0			N
AdDNV_AdNA09	851	6.375	83	0	79	0	4			N
AdDNV_AdNA09	852	6.3923	84	0	4	80	0			N
AdDNV_AdNA09	853	6.8074	112	0	0	0	112			N
AdDNV_AdNA09	854	6.8202	113	113	0	0	0			N
AdDNV_AdNA09	855	6.8202	113	0	0	113	0			N
AdDNV_AdNA09	856	6.8329	114	114	0	0	0			N
AdDNV_AdNA09	857	6.9069	120	0	120	0	0			N
AdDNV_AdNA09	858	6.8826	118	0	1	117	0			N
AdDNV_AdNA09	859	6.8826	118	118	0	0	0			N
AdDNV_AdNA09	860	6.8826	118	0	118	0	0			N
AdDNV_AdNA09	861	6.8948	119	119	0	0	0			N
AdDNV_AdNA09	862	6.8948	119	119	0	0	0			N
AdDNV_AdNA09	863	7	128	0	0	0	128			N
AdDNV_AdNA09	864	7.0224	130	0	130	0	0			N
AdDNV_AdNA09	865	7.0224	130	0	0	130	0			N
AdDNV_AdNA09	866	7.0224	130	130	0	0	0			N
AdDNV_AdNA09	867	7.0444	132	0	0	132	0			N
AdDNV_AdNA09	868	7.0444	132	0	132	0	0			N
AdDNV_AdNA09	869	7.0334	131	0	130	0	1			N
AdDNV_AdNA09	870	7.0553	133	133	0	0	0			N
AdDNV_AdNA09	871	7.0553	133	133	0	0	0			N
AdDNV_AdNA09	872	7.0553	133	133	0	0	0			N
AdDNV_AdNA09	873	7.0768	135	0	0	0	135			N
AdDNV_AdNA09	874	7.0553	133	0	0	133	0			N
AdDNV_AdNA09	875	7.0553	133	133	0	0	0			N
AdDNV_AdNA09	876	7.0661	134	0	134	0	0			N
AdDNV_AdNA09	877	7.0768	135	0	0	135	0			N
AdDNV_AdNA09	878	7.0875	136	0	0	135	1			N
AdDNV_AdNA09	879	7.0661	134	134	0	0	0			N
AdDNV_AdNA09	880	7.098	137	0	0	136	1			N
AdDNV_AdNA09	881	7.0661	134	0	0	0	134			N
AdDNV_AdNA09	882	7.0444	132	0	0	0	132			N
AdDNV_AdNA09	883	7.0444	132	132	0	0	0			N
AdDNV_AdNA09	884	7.0444	132	0	0	132	0			N
AdDNV_AdNA09	885	7.0334	131	0	127	1	3			N
AdDNV_AdNA09	886	7.0224	130	130	0	0	0			N
AdDNV_AdNA09	887	7.098	137	0	0	0	137			N
AdDNV_AdNA09	888	7.1085	138	138	0	0	0			N
AdDNV_AdNA09	889	7.098	137	137	0	0	0			N
AdDNV_AdNA09	890	7.1085	138	0	0	138	0			N
AdDNV_AdNA09	891	7.1396	141	0	0	0	141			N
AdDNV_AdNA09	892	7.1189	139	139	0	0	0			N
AdDNV_AdNA09	893	7.098	137	0	0	0	137			N
AdDNV_AdNA09	894	7.1189	139	138	0	1	0			N
AdDNV_AdNA09	895	7.1293	140	0	0	140	0			N
AdDNV_AdNA09	896	7.1189	139	0	1	138	0			N
AdDNV_AdNA09	897	7.1085	138	137	0	1	0			N
AdDNV_AdNA09	898	7.1189	139	0	0	1	138			N
AdDNV_AdNA09	899	7.1189	139	139	0	0	0			N
AdDNV_AdNA09	900	7.1293	140	140	0	0	0			N
AdDNV_AdNA09	901	7.1293	140	0	140	0	0			N
AdDNV_AdNA09	902	7.1293	140	0	0	0	140			N
AdDNV_AdNA09	903	7.1396	141	0	141	0	0			N
AdDNV_AdNA09	904	7.1396	141	0	1	140	0			N
AdDNV_AdNA09	905	7.1497	142	0	0	142	0			N
AdDNV_AdNA09	906	7.1497	142	142	0	0	0			N
AdDNV_AdNA09	907	7.1497	142	0	142	0	0			N
AdDNV_AdNA09	908	7.1599	143	0	0	142	1			N
AdDNV_AdNA09	909	7.1799	145	0	0	145	0			N
AdDNV_AdNA09	910	7.1699	144	144	0	0	0			N
AdDNV_AdNA09	911	7.1898	146	0	0	146	0			N
AdDNV_AdNA09	912	7.1997	147	0	147	0	0			N
AdDNV_AdNA09	913	7.2095	148	147	0	1	0			N
AdDNV_AdNA09	914	7.1898	146	0	0	146	0			N
AdDNV_AdNA09	915	7.1898	146	145	0	1	0			N
AdDNV_AdNA09	916	7.2095	148	0	0	148	0			N
AdDNV_AdNA09	917	7.2288	150	0	0	150	0			N
AdDNV_AdNA09	918	7.2288	150	150	0	0	0			N
AdDNV_AdNA09	919	7.2384	151	0	0	151	0			N
AdDNV_AdNA09	920	7.1997	147	145	2	0	0			N
AdDNV_AdNA09	921	7.2288	150	0	0	0	150			N
AdDNV_AdNA09	922	7.2574	153	0	0	153	0			N
AdDNV_AdNA09	923	7.2574	153	0	151	0	2			N
AdDNV_AdNA09	924	7.2761	155	0	154	1	0			N
AdDNV_AdNA09	925	7.2854	156	0	0	156	0			N
AdDNV_AdNA09	926	7.2854	156	156	0	0	0			N
AdDNV_AdNA09	927	7.2946	157	157	0	0	0			N
AdDNV_AdNA09	928	7.2946	157	0	0	157	0			N
AdDNV_AdNA09	929	7.2761	155	0	1	154	0			N
AdDNV_AdNA09	930	7.2574	153	152	0	0	1			N
AdDNV_AdNA09	931	7.2574	153	0	0	0	153			N
AdDNV_AdNA09	932	7.2574	153	0	153	0	0			N
AdDNV_AdNA09	933	7.2479	152	0	152	0	0			N
AdDNV_AdNA09	934	7.2479	152	0	152	0	0			N
AdDNV_AdNA09	935	7.2574	153	153	0	0	0			N
AdDNV_AdNA09	936	7.2574	153	0	153	0	0			N
AdDNV_AdNA09	937	7.2668	154	0	0	154	0			N
AdDNV_AdNA09	938	7.2668	154	154	0	0	0			N
AdDNV_AdNA09	939	7.2668	154	154	0	0	0			N
AdDNV_AdNA09	940	7.2946	157	0	0	157	0			N
AdDNV_AdNA09	941	7.2946	157	157	0	0	0			N
AdDNV_AdNA09	942	7.3129	159	0	1	0	158			N
AdDNV_AdNA09	943	7.3038	158	158	0	0	0			N
AdDNV_AdNA09	944	7.3038	158	0	158	0	0			N
AdDNV_AdNA09	945	7.3129	159	0	159	0	0			N
AdDNV_AdNA09	946	7.3129	159	159	0	0	0			N
AdDNV_AdNA09	947	7.3923	168	0	168	0	0			N
AdDNV_AdNA09	948	7.4094	170	0	0	170	0			N
AdDNV_AdNA09	949	7.4346	173	0	0	173	0			N
AdDNV_AdNA09	950	7.4429	174	0	0	174	0			N
AdDNV_AdNA09	951	7.4676	177	0	0	177	0			N
AdDNV_AdNA09	952	7.4757	178	0	0	0	178			N
AdDNV_AdNA09	953	7.5157	183	0	0	0	183			N
AdDNV_AdNA09	954	7.5236	184	0	184	0	0			N
AdDNV_AdNA09	955	7.5469	187	0	0	0	187			N
AdDNV_AdNA09	956	7.5469	187	0	186	1	0			N
AdDNV_AdNA09	957	7.5546	188	0	0	188	0			N
AdDNV_AdNA09	958	7.5774	191	0	0	0	191			N
AdDNV_AdNA09	959	7.5774	191	0	0	191	0			N
AdDNV_AdNA09	960	7.5774	191	191	0	0	0			N
AdDNV_AdNA09	961	7.5699	190	0	0	190	0			N
AdDNV_AdNA09	962	7.5622	189	189	0	0	0			N
AdDNV_AdNA09	963	7.5622	189	188	0	1	0			N
AdDNV_AdNA09	964	7.5622	189	0	189	0	0			N
AdDNV_AdNA09	965	7.585	192	0	0	0	192			N
AdDNV_AdNA09	966	7.585	192	192	0	0	0			N
AdDNV_AdNA09	967	7.585	192	191	0	0	1			N
AdDNV_AdNA09	968	7.5925	193	0	0	0	193			N
AdDNV_AdNA09	969	7.5774	191	0	0	0	191			N
AdDNV_AdNA09	970	7.585	192	0	0	191	1			N
AdDNV_AdNA09	971	7.585	192	0	192	0	0			N
AdDNV_AdNA09	972	7.585	192	0	192	0	0			N
AdDNV_AdNA09	973	7.585	192	0	2	190	0			N
AdDNV_AdNA09	974	7.5999	194	194	0	0	0			N
AdDNV_AdNA09	975	7.5999	194	0	0	0	194			N
AdDNV_AdNA09	976	7.5999	194	0	0	0	194			N
AdDNV_AdNA09	977	7.5999	194	194	0	0	0			N
AdDNV_AdNA09	978	7.5999	194	194	0	0	0			N
AdDNV_AdNA09	979	7.585	192	0	191	1	0			N
AdDNV_AdNA09	980	7.5774	191	0	0	0	191			N
AdDNV_AdNA09	981	7.5699	190	0	0	0	190			N
AdDNV_AdNA09	982	7.5699	190	0	0	190	0			N
AdDNV_AdNA09	983	7.5699	190	0	0	0	190			N
AdDNV_AdNA09	984	7.5699	190	190	0	0	0			N
AdDNV_AdNA09	985	7.5774	191	191	0	0	0			N
AdDNV_AdNA09	986	7.5774	191	0	191	0	0			N
AdDNV_AdNA09	987	7.5774	191	0	0	191	0			N
AdDNV_AdNA09	988	7.5699	190	0	0	190	0			N
AdDNV_AdNA09	989	7.6221	197	0	197	0	0			N
AdDNV_AdNA09	990	7.7616	217	0	0	217	0			N
AdDNV_AdNA09	991	7.7814	220	0	0	220	0			N
AdDNV_AdNA09	992	7.7944	222	1	0	221	0			N
AdDNV_AdNA09	993	7.8138	225	0	0	0	225			N
AdDNV_AdNA09	994	7.8138	225	0	0	225	0			N
AdDNV_AdNA09	995	7.8138	225	0	1	224	0			N
AdDNV_AdNA09	996	7.8138	225	224	0	0	1			N
AdDNV_AdNA09	997	7.7944	222	0	0	0	222			N
AdDNV_AdNA09	998	7.7879	221	220	0	1	0			N
AdDNV_AdNA09	999	7.7814	220	0	220	0	0			N
AdDNV_AdNA09	1000	7.7944	222	2	0	219	1			N
AdDNV_AdNA09	1001	7.7748	219	1	0	0	218			N
AdDNV_AdNA09	1002	7.7682	218	0	218	0	0			N
AdDNV_AdNA09	1003	7.7682	218	0	1	217	0			N
AdDNV_AdNA09	1004	7.7616	217	0	0	217	0			N
AdDNV_AdNA09	1005	7.7549	216	216	0	0	0			N
AdDNV_AdNA09	1006	7.7549	216	0	1	215	0			N
AdDNV_AdNA09	1007	7.7142	210	208	0	2	0			N
AdDNV_AdNA09	1008	7.7142	210	0	0	210	0			N
AdDNV_AdNA09	1009	7.7142	210	0	202	7	1			N
AdDNV_AdNA09	1010	7.7142	210	0	0	210	0			N
AdDNV_AdNA09	1011	7.7074	209	0	208	1	0			N
AdDNV_AdNA09	1012	7.7004	208	0	207	0	1			N
AdDNV_AdNA09	1013	7.6439	200	200	0	0	0			N
AdDNV_AdNA09	1014	7.6366	199	0	0	0	199			N
AdDNV_AdNA09	1015	7.6366	199	0	0	0	199			N
AdDNV_AdNA09	1016	7.6366	199	199	0	0	0			N
AdDNV_AdNA09	1017	7.6221	197	0	197	0	0			N
AdDNV_AdNA09	1018	7.6221	197	0	197	0	0			N
AdDNV_AdNA09	1019	7.6221	197	0	197	0	0			N
AdDNV_AdNA09	1020	7.6073	195	0	1	0	194			N
AdDNV_AdNA09	1021	7.6147	196	0	193	2	1			N
AdDNV_AdNA09	1022	7.6582	202	0	0	0	202			N
AdDNV_AdNA09	1023	7.7347	213	0	212	1	0			N
AdDNV_AdNA09	1024	7.7482	215	0	0	215	0			N
AdDNV_AdNA09	1025	7.7415	214	0	2	212	0			N
AdDNV_AdNA09	1026	7.7347	213	211	0	0	2			N
AdDNV_AdNA09	1027	7.7142	210	0	0	210	0			N
AdDNV_AdNA09	1028	7.7004	208	0	1	207	0			N
AdDNV_AdNA09	1029	7.6935	207	204	1	2	0			N
AdDNV_AdNA09	1030	7.6653	203	0	203	0	0			N
AdDNV_AdNA09	1031	7.6653	203	1	0	0	202			N
AdDNV_AdNA09	1032	7.6653	203	203	0	0	0			N
AdDNV_AdNA09	1033	7.6653	203	0	0	203	0			N
AdDNV_AdNA09	1034	7.6511	201	201	0	0	0			N
AdDNV_AdNA09	1035	7.6582	202	202	0	0	0			N
AdDNV_AdNA09	1036	7.6582	202	0	0	0	202			N
AdDNV_AdNA09	1037	7.5999	194	192	0	1	1			N
AdDNV_AdNA09	1038	7.5999	194	0	0	0	194			N
AdDNV_AdNA09	1039	7.5999	194	0	0	194	0			N
AdDNV_AdNA09	1040	7.585	192	192	0	0	0			N
AdDNV_AdNA09	1041	7.5622	189	188	0	0	1			N
AdDNV_AdNA09	1042	7.5546	188	0	0	0	188			N
AdDNV_AdNA09	1043	7.5469	187	0	0	0	187			N
AdDNV_AdNA09	1044	7.5236	184	0	184	0	0			N
AdDNV_AdNA09	1045	7.5157	183	183	0	0	0			N
AdDNV_AdNA09	1046	7.5078	182	0	1	181	0			N
AdDNV_AdNA09	1047	7.4838	179	0	0	0	179			N
AdDNV_AdNA09	1048	7.4676	177	0	0	0	177			N
AdDNV_AdNA09	1049	7.4429	174	0	174	0	0			N
AdDNV_AdNA09	1050	7.4346	173	0	0	0	173			N
AdDNV_AdNA09	1051	7.4346	173	171	0	2	0			N
AdDNV_AdNA09	1052	7.4346	173	0	0	173	0			N
AdDNV_AdNA09	1053	7.4346	173	173	0	0	0			N
AdDNV_AdNA09	1054	7.4263	172	0	172	0	0			N
AdDNV_AdNA09	1055	7.4094	170	0	170	0	0			N
AdDNV_AdNA09	1056	7.4094	170	170	0	0	0			N
AdDNV_AdNA09	1057	7.4179	171	0	0	0	171			N
AdDNV_AdNA09	1058	7.4429	174	0	0	174	0			N
AdDNV_AdNA09	1059	7.4179	171	0	171	0	0			N
AdDNV_AdNA09	1060	7.4094	170	169	1	0	0			N
AdDNV_AdNA09	1061	7.3923	168	0	0	0	168			N
AdDNV_AdNA09	1062	7.3923	168	168	0	0	0			N
AdDNV_AdNA09	1063	7.3923	168	168	0	0	0			N
AdDNV_AdNA09	1064	7.4009	169	0	169	0	0			N
AdDNV_AdNA09	1065	7.4094	170	0	170	0	0			N
AdDNV_AdNA09	1066	7.3923	168	168	0	0	0			N
AdDNV_AdNA09	1067	7.3837	167	166	0	0	1			N
AdDNV_AdNA09	1068	7.3837	167	167	0	0	0			N
AdDNV_AdNA09	1069	7.375	166	0	1	165	0			N
AdDNV_AdNA09	1070	7.375	166	166	0	0	0			N
AdDNV_AdNA09	1071	7.3663	165	165	0	0	0			N
AdDNV_AdNA09	1072	7.3399	162	160	0	2	0			N
AdDNV_AdNA09	1073	7.3399	162	161	0	1	0			N
AdDNV_AdNA09	1074	7.3219	160	0	0	160	0			N
AdDNV_AdNA09	1075	7.3129	159	0	0	0	159			N
AdDNV_AdNA09	1076	7.3129	159	1	158	0	0			N
AdDNV_AdNA09	1077	7.3038	158	0	157	1	0			N
AdDNV_AdNA09	1078	7.2946	157	0	0	0	157			N
AdDNV_AdNA09	1079	7.2946	157	0	0	0	157			N
AdDNV_AdNA09	1080	7.2946	157	0	157	0	0			N
AdDNV_AdNA09	1081	7.3129	159	0	0	159	0			N
AdDNV_AdNA09	1082	7.3129	159	159	0	0	0			N
AdDNV_AdNA09	1083	7.3399	162	162	0	0	0			N
AdDNV_AdNA09	1084	7.3399	162	0	0	162	0			N
AdDNV_AdNA09	1085	7.3399	162	162	0	0	0			N
AdDNV_AdNA09	1086	7.3487	163	0	163	0	0			N
AdDNV_AdNA09	1087	7.3399	162	0	162	0	0			N
AdDNV_AdNA09	1088	7.3399	162	162	0	0	0			N
AdDNV_AdNA09	1089	7.3399	162	0	162	0	0			N
AdDNV_AdNA09	1090	7.3219	160	160	0	0	0			N
AdDNV_AdNA09	1091	7.3219	160	0	160	0	0			N
AdDNV_AdNA09	1092	7.3129	159	0	0	1	158			N
AdDNV_AdNA09	1093	7.3219	160	0	0	159	1			N
AdDNV_AdNA09	1094	7.3129	159	0	0	0	159			N
AdDNV_AdNA09	1095	7.2854	156	156	0	0	0			N
AdDNV_AdNA09	1096	7.2946	157	0	0	0	157			N
AdDNV_AdNA09	1097	7.1997	147	0	146	0	1			N
AdDNV_AdNA09	1098	7.1898	146	0	0	146	0			N
AdDNV_AdNA09	1099	7.1599	143	0	0	143	0			N
AdDNV_AdNA09	1100	7.1396	141	0	0	0	141			N
AdDNV_AdNA09	1101	7.1085	138	138	0	0	0			N
AdDNV_AdNA09	1102	7.098	137	0	0	137	0			N
AdDNV_AdNA09	1103	7.0334	131	131	0	0	0			N
AdDNV_AdNA09	1104	7.0661	134	0	0	0	134			N
AdDNV_AdNA09	1105	7.0224	130	129	0	1	0			N
AdDNV_AdNA09	1106	7.0112	129	129	0	0	0			N
AdDNV_AdNA09	1107	7.0112	129	0	129	0	0			N
AdDNV_AdNA09	1108	7.0334	131	0	0	131	0			N
AdDNV_AdNA09	1109	7.0334	131	0	131	0	0			N
AdDNV_AdNA09	1110	7.0661	134	0	0	0	134			N
AdDNV_AdNA09	1111	7.098	137	137	0	0	0			N
AdDNV_AdNA09	1112	7.1085	138	138	0	0	0			N
AdDNV_AdNA09	1113	7.1396	141	0	0	0	141			N
AdDNV_AdNA09	1114	7.1997	147	0	0	147	0			N
AdDNV_AdNA09	1115	7.1898	146	146	0	0	0			N
AdDNV_AdNA09	1116	7.1898	146	146	0	0	0			N
AdDNV_AdNA09	1117	7.1898	146	145	0	0	1			N
AdDNV_AdNA09	1118	7.1997	147	0	147	0	0			N
AdDNV_AdNA09	1119	7.2095	148	0	0	148	0			N
AdDNV_AdNA09	1120	7.2095	148	0	0	148	0			N
AdDNV_AdNA09	1121	7.2095	148	0	148	0	0			N
AdDNV_AdNA09	1122	7.2095	148	0	148	0	0			N
AdDNV_AdNA09	1123	7.2095	148	0	0	148	0			N
AdDNV_AdNA09	1124	7.1997	147	0	0	147	0			N
AdDNV_AdNA09	1125	7.1997	147	0	147	0	0			N
AdDNV_AdNA09	1126	7.2192	149	0	0	0	149			N
AdDNV_AdNA09	1127	7.2384	151	151	0	0	0			N
AdDNV_AdNA09	1128	7.2761	155	0	0	0	155			N
AdDNV_AdNA09	1129	7.2854	156	0	156	0	0			N
AdDNV_AdNA09	1130	7.2761	155	0	155	0	0			N
AdDNV_AdNA09	1131	7.3129	159	0	0	0	159			N
AdDNV_AdNA09	1132	7.3129	159	159	0	0	0			N
AdDNV_AdNA09	1133	7.3129	159	0	159	0	0			N
AdDNV_AdNA09	1134	7.3219	160	0	160	0	0			N
AdDNV_AdNA09	1135	7.3129	159	0	0	0	159			N
AdDNV_AdNA09	1136	7.3129	159	0	0	159	0			N
AdDNV_AdNA09	1137	7.3129	159	0	0	0	159			N
AdDNV_AdNA09	1138	7.3038	158	0	0	158	0			N
AdDNV_AdNA09	1139	7.2479	152	0	0	152	0			N
AdDNV_AdNA09	1140	7.0334	131	130	0	1	0			N
AdDNV_AdNA09	1141	7.0334	131	0	0	0	131			N
AdDNV_AdNA09	1142	7.0112	129	0	129	0	0			N
AdDNV_AdNA09	1143	6.9658	125	0	125	0	0			N
AdDNV_AdNA09	1144	7	128	128	0	0	0			N
AdDNV_AdNA09	1145	7	128	0	1	127	0			N
AdDNV_AdNA09	1146	7.0224	130	128	0	1	1			N
AdDNV_AdNA09	1147	7.0224	130	0	130	0	0			N
AdDNV_AdNA09	1148	7.0444	132	0	0	0	132			N
AdDNV_AdNA09	1149	7.0444	132	0	0	132	0			N
AdDNV_AdNA09	1150	7.0224	130	130	0	0	0			N
AdDNV_AdNA09	1151	7.0112	129	129	0	0	0			N
AdDNV_AdNA09	1152	7.0112	129	0	0	129	0			N
AdDNV_AdNA09	1153	7.0224	130	129	0	1	0			N
AdDNV_AdNA09	1154	7.0553	133	0	1	132	0			N
AdDNV_AdNA09	1155	7.0553	133	0	132	0	1			N
AdDNV_AdNA09	1156	7.0553	133	0	133	0	0			N
AdDNV_AdNA09	1157	7.0553	133	0	133	0	0			N
AdDNV_AdNA09	1158	7.0553	133	0	0	0	133			N
AdDNV_AdNA09	1159	7.0553	133	133	0	0	0			N
AdDNV_AdNA09	1160	7.0553	133	0	0	133	0			N
AdDNV_AdNA09	1161	7.0875	136	0	0	0	136			N
AdDNV_AdNA09	1162	7.0875	136	0	136	0	0			N
AdDNV_AdNA09	1163	7.0768	135	0	0	0	135			N
AdDNV_AdNA09	1164	7.0661	134	0	134	0	0			N
AdDNV_AdNA09	1165	7.0661	134	132	1	1	0			N
AdDNV_AdNA09	1166	7.0768	135	0	0	0	135			N
AdDNV_AdNA09	1167	7.0768	135	0	133	0	2			N
AdDNV_AdNA09	1168	7.0768	135	0	0	0	135			N
AdDNV_AdNA09	1169	7.0875	136	0	0	136	0			N
AdDNV_AdNA09	1170	7.0875	136	0	0	136	0			N
AdDNV_AdNA09	1171	7.0768	135	0	1	0	134			N
AdDNV_AdNA09	1172	7.0224	130	1	0	129	0			N
AdDNV_AdNA09	1173	6.858	116	0	0	116	0			N
AdDNV_AdNA09	1174	6.8329	114	0	114	0	0			N
AdDNV_AdNA09	1175	6.858	116	115	0	1	0			N
AdDNV_AdNA09	1176	6.858	116	0	0	0	116			N
AdDNV_AdNA09	1177	6.8704	117	117	0	0	0			N
AdDNV_AdNA09	1178	6.8704	117	0	117	0	0			N
AdDNV_AdNA09	1179	6.8826	118	0	118	0	0			N
AdDNV_AdNA09	1180	6.8826	118	0	118	0	0			N
AdDNV_AdNA09	1181	6.9542	124	0	0	0	124			N
AdDNV_AdNA09	1182	6.9658	125	125	0	0	0			N
AdDNV_AdNA09	1183	6.9773	126	0	0	126	0			N
AdDNV_AdNA09	1184	7.0112	129	128	0	1	0			N
AdDNV_AdNA09	1185	7.0112	129	0	0	0	129			N
AdDNV_AdNA09	1186	6.9887	127	0	0	127	0			N
AdDNV_AdNA09	1187	6.9887	127	0	125	1	1			N
AdDNV_AdNA09	1188	6.9773	126	0	126	0	0			N
AdDNV_AdNA09	1189	6.9887	127	0	0	127	0			N
AdDNV_AdNA09	1190	6.9887	127	0	127	0	0			N
AdDNV_AdNA09	1191	7	128	0	0	128	0			N
AdDNV_AdNA09	1192	7.0112	129	0	0	128	1			N
AdDNV_AdNA09	1193	7.0112	129	0	129	0	0			N
AdDNV_AdNA09	1194	7.0224	130	0	0	0	130			N
AdDNV_AdNA09	1195	7.0224	130	130	0	0	0			N
AdDNV_AdNA09	1196	7.0224	130	0	0	0	130			N
AdDNV_AdNA09	1197	7.0224	130	0	0	130	0			N
AdDNV_AdNA09	1198	7	128	0	128	0	0			N
AdDNV_AdNA09	1199	7	128	0	0	0	128			N
AdDNV_AdNA09	1200	7.0112	129	0	0	129	0			N
AdDNV_AdNA09	1201	7.0112	129	0	129	0	0			N
AdDNV_AdNA09	1202	7.0112	129	0	0	0	129			N
AdDNV_AdNA09	1203	7	128	0	128	0	0			N
AdDNV_AdNA09	1204	7	128	0	1	127	0			N
AdDNV_AdNA09	1205	7	128	1	0	0	127			N
AdDNV_AdNA09	1206	7	128	0	128	0	0			N
AdDNV_AdNA09	1207	6.9887	127	0	0	127	0			N
AdDNV_AdNA09	1208	6.9425	123	123	0	0	0			N
AdDNV_AdNA09	1209	6.9425	123	122	0	0	1			N
AdDNV_AdNA09	1210	6.9425	123	0	0	0	123			N
AdDNV_AdNA09	1211	6.9887	127	127	0	0	0			N
AdDNV_AdNA09	1212	7.0112	129	0	1	0	128			N
AdDNV_AdNA09	1213	7	128	0	0	128	0			N
AdDNV_AdNA09	1214	7.2384	151	0	0	151	0			N
AdDNV_AdNA09	1215	7.2288	150	0	149	1	0			N
AdDNV_AdNA09	1216	7.2288	150	1	0	1	148			N
AdDNV_AdNA09	1217	7.2095	148	0	0	148	0			N
AdDNV_AdNA09	1218	7.2095	148	0	0	0	148			N
AdDNV_AdNA09	1219	7.2095	148	147	0	0	1			N
AdDNV_AdNA09	1220	7.2095	148	0	0	148	0			N
AdDNV_AdNA09	1221	7.2095	148	147	0	1	0			N
AdDNV_AdNA09	1222	7.2192	149	0	0	149	0			N
AdDNV_AdNA09	1223	7.2192	149	0	149	0	0			N
AdDNV_AdNA09	1224	7.2288	150	0	0	150	0			N
AdDNV_AdNA09	1225	7.2574	153	0	0	0	153			N
AdDNV_AdNA09	1226	7.2854	156	0	156	0	0			N
AdDNV_AdNA09	1227	7.3487	163	0	0	163	0			N
AdDNV_AdNA09	1228	7.3576	164	0	0	164	0			N
AdDNV_AdNA09	1229	7.3663	165	164	0	0	1			N
AdDNV_AdNA09	1230	7.375	166	0	0	0	166			N
AdDNV_AdNA09	1231	7.3576	164	0	164	0	0			N
AdDNV_AdNA09	1232	7.3576	164	0	164	0	0			N
AdDNV_AdNA09	1233	7.3399	162	1	0	0	161			N
AdDNV_AdNA09	1234	7.3399	162	0	0	0	162			N
AdDNV_AdNA09	1235	7.3309	161	0	160	1	0			N
AdDNV_AdNA09	1236	7.3219	160	0	160	0	0			N
AdDNV_AdNA09	1237	7.3309	161	159	0	1	1			N
AdDNV_AdNA09	1238	7.3309	161	161	0	0	0			N
AdDNV_AdNA09	1239	7.3309	161	0	161	0	0			N
AdDNV_AdNA09	1240	7.3399	162	0	0	0	162			N
AdDNV_AdNA09	1241	7.3487	163	163	0	0	0			N
AdDNV_AdNA09	1242	7.3487	163	0	0	163	0			N
AdDNV_AdNA09	1243	7.3399	162	0	162	0	0			N
AdDNV_AdNA09	1244	7.3309	161	0	1	160	0			N
AdDNV_AdNA09	1245	7.3487	163	0	0	1	162			N
AdDNV_AdNA09	1246	7.3399	162	0	0	162	0			N
AdDNV_AdNA09	1247	7.3923	168	0	0	0	168			N
AdDNV_AdNA09	1248	7.3837	167	167	0	0	0			N
AdDNV_AdNA09	1249	7.375	166	164	0	0	2			N
AdDNV_AdNA09	1250	7.375	166	0	0	166	0			N
AdDNV_AdNA09	1251	7.3923	168	0	0	0	168			N
AdDNV_AdNA09	1252	7.3837	167	166	1	0	0			N
AdDNV_AdNA09	1253	7.4009	169	0	0	0	169			N
AdDNV_AdNA09	1254	7.3663	165	0	164	0	1			N
AdDNV_AdNA09	1255	7.3663	165	0	164	0	1			N
AdDNV_AdNA09	1256	7.3663	165	164	0	1	0			N
AdDNV_AdNA09	1257	7.3576	164	0	0	0	164			N
AdDNV_AdNA09	1258	7.3129	159	0	0	0	159			N
AdDNV_AdNA09	1259	7.3399	162	0	0	0	162			N
AdDNV_AdNA09	1260	7.3837	167	0	0	0	167			N
AdDNV_AdNA09	1261	7.3576	164	0	0	164	0			N
AdDNV_AdNA09	1262	7.3663	165	0	0	165	0			N
AdDNV_AdNA09	1263	7.3487	163	159	0	2	2			N
AdDNV_AdNA09	1264	7.2946	157	156	0	1	0			N
AdDNV_AdNA09	1265	7.2854	156	0	0	156	0			N
AdDNV_AdNA09	1266	7.2854	156	155	0	1	0			N
AdDNV_AdNA09	1267	7.3487	163	0	0	0	163			N
AdDNV_AdNA09	1268	7.3487	163	0	163	0	0			N
AdDNV_AdNA09	1269	7.3399	162	162	0	0	0			N
AdDNV_AdNA09	1270	7.3576	164	0	0	0	164			N
AdDNV_AdNA09	1271	7.3576	164	0	164	0	0			N
AdDNV_AdNA09	1272	7.3576	164	164	0	0	0			N
AdDNV_AdNA09	1273	7.4179	171	0	0	0	171			N
AdDNV_AdNA09	1274	7.4094	170	0	170	0	0			N
AdDNV_AdNA09	1275	7.4263	172	0	0	0	172			N
AdDNV_AdNA09	1276	7.4094	170	0	170	0	0			N
AdDNV_AdNA09	1277	7.3923	168	0	0	168	0			N
AdDNV_AdNA09	1278	7.3663	165	0	0	165	0			N
AdDNV_AdNA09	1279	7.375	166	0	0	166	0			N
AdDNV_AdNA09	1280	7.375	166	0	164	0	2			N
AdDNV_AdNA09	1281	7.3576	164	0	0	0	164			N
AdDNV_AdNA09	1282	7.375	166	166	0	0	0			N
AdDNV_AdNA09	1283	7.3837	167	167	0	0	0			N
AdDNV_AdNA09	1284	7.4346	173	0	0	0	173			N
AdDNV_AdNA09	1285	7.4919	180	0	0	180	0			N
AdDNV_AdNA09	1286	7.5078	182	182	0	0	0			N
AdDNV_AdNA09	1287	7.5157	183	183	0	0	0			N
AdDNV_AdNA09	1288	7.5469	187	0	2	185	0			N
AdDNV_AdNA09	1289	7.5469	187	0	0	186	1			N
AdDNV_AdNA09	1290	7.5546	188	188	0	0	0			N
AdDNV_AdNA09	1291	7.5314	185	0	0	184	1			N
AdDNV_AdNA09	1292	7.5469	187	187	0	0	0			N
AdDNV_AdNA09	1293	7.5469	187	0	0	0	187			N
AdDNV_AdNA09	1294	7.5236	184	0	0	0	184			N
AdDNV_AdNA09	1295	7.5236	184	183	1	0	0			N
AdDNV_AdNA09	1296	7.5469	187	0	0	0	187			N
AdDNV_AdNA09	1297	7.5622	189	189	0	0	0			N
AdDNV_AdNA09	1298	7.5546	188	0	188	0	0			N
AdDNV_AdNA09	1299	7.5774	191	0	0	0	191			N
AdDNV_AdNA09	1300	7.585	192	0	0	0	192			N
AdDNV_AdNA09	1301	7.585	192	192	0	0	0			N
AdDNV_AdNA09	1302	7.585	192	0	2	0	190			N
AdDNV_AdNA09	1303	7.5774	191	0	0	191	0			N
AdDNV_AdNA09	1304	7.5546	188	0	187	0	1			N
AdDNV_AdNA09	1305	7.5546	188	0	0	0	188			N
AdDNV_AdNA09	1306	7.585	192	0	0	191	1			N
AdDNV_AdNA09	1307	7.585	192	0	192	0	0			N
AdDNV_AdNA09	1308	7.5925	193	0	0	0	193			N
AdDNV_AdNA09	1309	7.6221	197	1	0	0	196			N
AdDNV_AdNA09	1310	7.6221	197	197	0	0	0			N
AdDNV_AdNA09	1311	7.6511	201	0	0	0	201			N
AdDNV_AdNA09	1312	7.6653	203	0	2	201	0			N
AdDNV_AdNA09	1313	7.6724	204	204	0	0	0			N
AdDNV_AdNA09	1314	7.6724	204	0	0	1	203			N
AdDNV_AdNA09	1315	7.6795	205	0	205	0	0			N
AdDNV_AdNA09	1316	7.6935	207	0	0	207	0			N
AdDNV_AdNA09	1317	7.7074	209	0	0	0	209			N
AdDNV_AdNA09	1318	7.7142	210	0	0	0	210			N
AdDNV_AdNA09	1319	7.7142	210	0	0	0	210			N
AdDNV_AdNA09	1320	7.7211	211	0	0	211	0			N
AdDNV_AdNA09	1321	7.7211	211	0	209	1	1			N
AdDNV_AdNA09	1322	7.7142	210	210	0	0	0			N
AdDNV_AdNA09	1323	7.7347	213	0	0	0	213			N
AdDNV_AdNA09	1324	7.7347	213	213	0	0	0			N
AdDNV_AdNA09	1325	7.7482	215	0	0	215	0			N
AdDNV_AdNA09	1326	7.7616	217	0	0	0	217			N
AdDNV_AdNA09	1327	7.7682	218	0	0	218	0			N
AdDNV_AdNA09	1328	7.7748	219	0	0	0	219			N
AdDNV_AdNA09	1329	7.7682	218	0	218	0	0			N
AdDNV_AdNA09	1330	7.7879	221	0	0	221	0			N
AdDNV_AdNA09	1331	7.7415	214	0	0	214	0			N
AdDNV_AdNA09	1332	7.7347	213	213	0	0	0			N
AdDNV_AdNA09	1333	7.7347	213	0	0	0	213			N
AdDNV_AdNA09	1334	7.7142	210	209	0	1	0			N
AdDNV_AdNA09	1335	7.7074	209	209	0	0	0			N
AdDNV_AdNA09	1336	7.7549	216	0	216	0	0			N
AdDNV_AdNA09	1337	7.8074	224	0	0	224	0			N
AdDNV_AdNA09	1338	7.8074	224	1	223	0	0			N
AdDNV_AdNA09	1339	7.8009	223	223	0	0	0			N
AdDNV_AdNA09	1340	7.8074	224	0	0	224	0			N
AdDNV_AdNA09	1341	7.8009	223	223	0	0	0			N
AdDNV_AdNA09	1342	7.8009	223	0	223	0	0			N
AdDNV_AdNA09	1343	7.8202	226	0	0	226	0			N
AdDNV_AdNA09	1344	7.8138	225	0	0	1	224			N
AdDNV_AdNA09	1345	7.8202	226	226	0	0	0			N
AdDNV_AdNA09	1346	7.8138	225	225	0	0	0			N
AdDNV_AdNA09	1347	7.8265	227	0	0	227	0			N
AdDNV_AdNA09	1348	7.8265	227	0	227	0	0			N
AdDNV_AdNA09	1349	7.8265	227	0	227	0	0			N
AdDNV_AdNA09	1350	7.8265	227	0	0	0	227			N
AdDNV_AdNA09	1351	7.8138	225	0	225	0	0			N
AdDNV_AdNA09	1352	7.858	232	0	0	0	232			N
AdDNV_AdNA09	1353	7.8517	231	231	0	0	0			N
AdDNV_AdNA09	1354	7.858	232	232	0	0	0			N
AdDNV_AdNA09	1355	7.8642	233	233	0	0	0			N
AdDNV_AdNA09	1356	7.8642	233	233	0	0	0			N
AdDNV_AdNA09	1357	7.8642	233	233	0	0	0			N
AdDNV_AdNA09	1358	7.8642	233	0	0	0	233			N
AdDNV_AdNA09	1359	7.8765	235	0	0	235	0			N
AdDNV_AdNA09	1360	7.8826	236	0	0	236	0			N
AdDNV_AdNA09	1361	7.8517	231	231	0	0	0			N
AdDNV_AdNA09	1362	7.8265	227	226	0	1	0			N
AdDNV_AdNA09	1363	7.8202	226	0	0	226	0			N
AdDNV_AdNA09	1364	7.6653	203	203	0	0	0			N
AdDNV_AdNA09	1365	7.7211	211	0	0	0	211			N
AdDNV_AdNA09	1366	7.7279	212	0	212	0	0			N
AdDNV_AdNA09	1367	7.7279	212	0	212	0	0			N
AdDNV_AdNA09	1368	7.7748	219	1	0	0	218			N
AdDNV_AdNA09	1369	7.7748	219	218	0	1	0			N
AdDNV_AdNA09	1370	7.7748	219	219	0	0	0			N
AdDNV_AdNA09	1371	7.7814	220	220	0	0	0			N
AdDNV_AdNA09	1372	7.7748	219	219	0	0	0			N
AdDNV_AdNA09	1373	7.7748	219	218	0	1	0			N
AdDNV_AdNA09	1374	7.7814	220	0	0	220	0			N
AdDNV_AdNA09	1375	7.7682	218	0	0	218	0			N
AdDNV_AdNA09	1376	7.7549	216	1	0	214	1			N
AdDNV_AdNA09	1377	7.7279	212	211	0	0	1			N
AdDNV_AdNA09	1378	7.7279	212	0	1	1	210			N
AdDNV_AdNA09	1379	7.7279	212	1	211	0	0			N
AdDNV_AdNA09	1380	7.7415	214	1	212	0	1			N
AdDNV_AdNA09	1381	7.7748	219	1	0	0	218			N
AdDNV_AdNA09	1382	7.7814	220	3	0	216	1			N
AdDNV_AdNA09	1383	7.7814	220	4	0	0	216			N
AdDNV_AdNA09	1384	7.8138	225	225	0	0	0			N
AdDNV_AdNA09	1385	7.8265	227	226	0	1	0			N
AdDNV_AdNA09	1386	7.8392	229	0	0	229	0			N
AdDNV_AdNA09	1387	7.8392	229	0	0	0	229			N
AdDNV_AdNA09	1388	7.8392	229	0	0	0	229			N
AdDNV_AdNA09	1389	7.8455	230	0	230	0	0			N
AdDNV_AdNA09	1390	7.8455	230	0	0	0	230			N
AdDNV_AdNA09	1391	7.8392	229	0	229	0	0			N
AdDNV_AdNA09	1392	7.8392	229	228	0	1	0			N
AdDNV_AdNA09	1393	7.9189	242	0	0	0	242			N
AdDNV_AdNA09	1394	7.9248	243	1	0	242	0			N
AdDNV_AdNA09	1395	7.9248	243	0	0	0	243			N
AdDNV_AdNA09	1396	7.9307	244	243	0	1	0			N
AdDNV_AdNA09	1397	7.9307	244	243	0	0	1			N
AdDNV_AdNA09	1398	7.9944	255	0	0	255	0			N
AdDNV_AdNA09	1399	7.9944	255	0	255	0	0			N
AdDNV_AdNA09	1400	8.0389	263	0	1	0	262			N
AdDNV_AdNA09	1401	8.0553	266	0	0	266	0			N
AdDNV_AdNA09	1402	8.0607	267	266	0	0	1			N
AdDNV_AdNA09	1403	8.0498	265	264	0	1	0			N
AdDNV_AdNA09	1404	8.0821	271	0	0	271	0			N
AdDNV_AdNA09	1405	8.0875	272	0	271	1	0			N
AdDNV_AdNA09	1406	8.0875	272	0	272	0	0			N
AdDNV_AdNA09	1407	8.1033	275	0	0	0	275			N
AdDNV_AdNA09	1408	8.1085	276	276	0	0	0			N
AdDNV_AdNA09	1409	8.1033	275	0	275	0	0			N
AdDNV_AdNA09	1410	8.0928	273	0	273	0	0			N
AdDNV_AdNA09	1411	8.0928	273	273	0	0	0			N
AdDNV_AdNA09	1412	8.1189	278	0	0	0	278			N
AdDNV_AdNA09	1413	8.1293	280	0	0	0	280			N
AdDNV_AdNA09	1414	8.1396	282	1	0	281	0			N
AdDNV_AdNA09	1415	8.1497	284	284	0	0	0			N
AdDNV_AdNA09	1416	8.2288	300	298	1	1	0			N
AdDNV_AdNA09	1417	8.2621	307	0	0	0	307			N
AdDNV_AdNA09	1418	8.3707	331	0	331	0	0			N
AdDNV_AdNA09	1419	8.3923	336	1	1	0	334			N
AdDNV_AdNA09	1420	8.3923	336	0	0	335	1			N
AdDNV_AdNA09	1421	8.4009	338	338	0	0	0			N
AdDNV_AdNA09	1422	8.4009	338	0	338	0	0			N
AdDNV_AdNA09	1423	8.3923	336	0	0	334	2			N
AdDNV_AdNA09	1424	8.3923	336	336	0	0	0			N
AdDNV_AdNA09	1425	8.4263	344	0	0	0	344			N
AdDNV_AdNA09	1426	8.4263	344	342	0	2	0			N
AdDNV_AdNA09	1427	8.4388	347	0	0	0	347			N
AdDNV_AdNA09	1428	8.4717	355	0	0	0	355			N
AdDNV_AdNA09	1429	8.4757	356	1	0	355	0			N
AdDNV_AdNA09	1430	8.4757	356	355	0	1	0			N
AdDNV_AdNA09	1431	8.4757	356	0	0	0	356			N
AdDNV_AdNA09	1432	8.4676	354	0	354	0	0			N
AdDNV_AdNA09	1433	8.4717	355	0	1	354	0			N
AdDNV_AdNA09	1434	8.4512	350	0	0	350	0			N
AdDNV_AdNA09	1435	8.4346	346	0	0	346	0			N
AdDNV_AdNA09	1436	8.4429	348	0	0	0	348			N
AdDNV_AdNA09	1437	8.4512	350	349	1	0	0			N
AdDNV_AdNA09	1438	8.4388	347	346	0	1	0			N
AdDNV_AdNA09	1439	8.4553	351	351	0	0	0			N
AdDNV_AdNA09	1440	8.4512	350	0	350	0	0			N
AdDNV_AdNA09	1441	8.5038	363	0	1	362	0			N
AdDNV_AdNA09	1442	8.4959	361	0	361	0	0			N
AdDNV_AdNA09	1443	8.4959	361	0	361	0	0			N
AdDNV_AdNA09	1444	8.4959	361	0	361	0	0			N
AdDNV_AdNA09	1445	8.4998	362	0	362	0	0			N
AdDNV_AdNA09	1446	8.4919	360	0	0	0	360			N
AdDNV_AdNA09	1447	8.4919	360	0	359	0	1			N
AdDNV_AdNA09	1448	8.4959	361	0	361	0	0			N
AdDNV_AdNA09	1449	8.5038	363	363	0	0	0			N
AdDNV_AdNA09	1450	8.5078	364	0	364	0	0			N
AdDNV_AdNA09	1451	8.5078	364	363	1	0	0			N
AdDNV_AdNA09	1452	8.5275	369	1	0	0	368			N
AdDNV_AdNA09	1453	8.5314	370	0	370	0	0			N
AdDNV_AdNA09	1454	8.5314	370	0	370	0	0			N
AdDNV_AdNA09	1455	8.5314	370	0	0	0	370			N
AdDNV_AdNA09	1456	8.5196	367	367	0	0	0			N
AdDNV_AdNA09	1457	8.5196	367	0	367	0	0			N
AdDNV_AdNA09	1458	8.5196	367	0	366	0	1			N
AdDNV_AdNA09	1459	8.5078	364	0	0	363	1			N
AdDNV_AdNA09	1460	8.5078	364	0	364	0	0			N
AdDNV_AdNA09	1461	8.4959	361	0	1	360	0			N
AdDNV_AdNA09	1462	8.4838	358	0	358	0	0			N
AdDNV_AdNA09	1463	8.4919	360	0	1	0	359			N
AdDNV_AdNA09	1464	8.4998	362	362	0	0	0			N
AdDNV_AdNA09	1465	8.4998	362	362	0	0	0			N
AdDNV_AdNA09	1466	8.4919	360	360	0	0	0			N
AdDNV_AdNA09	1467	8.4838	358	357	0	0	1			N
AdDNV_AdNA09	1468	8.4798	357	0	357	0	0			N
AdDNV_AdNA09	1469	8.4959	361	0	0	361	0			N
AdDNV_AdNA09	1470	8.4959	361	0	0	361	0			N
AdDNV_AdNA09	1471	8.4959	361	361	0	0	0			N
AdDNV_AdNA09	1472	8.4998	362	362	0	0	0			N
AdDNV_AdNA09	1473	8.4919	360	360	0	0	0			N
AdDNV_AdNA09	1474	8.4998	362	360	0	2	0			N
AdDNV_AdNA09	1475	8.4959	361	1	0	360	0			N
AdDNV_AdNA09	1476	8.4959	361	0	0	0	361			N
AdDNV_AdNA09	1477	8.4919	360	0	0	360	0			N
AdDNV_AdNA09	1478	8.4878	359	359	0	0	0			N
AdDNV_AdNA09	1479	8.4838	358	357	0	1	0			N
AdDNV_AdNA09	1480	8.4878	359	0	0	0	359			N
AdDNV_AdNA09	1481	8.5236	368	1	1	366	0			N
AdDNV_AdNA09	1482	8.5661	379	375	1	1	2			N
AdDNV_AdNA09	1483	8.6036	389	0	0	389	0			N
AdDNV_AdNA09	1484	8.6294	396	1	1	0	394			N
AdDNV_AdNA09	1485	8.6511	402	401	0	1	0			N
AdDNV_AdNA09	1486	8.6475	401	0	1	400	0			N
AdDNV_AdNA09	1487	8.6366	398	0	398	0	0			N
AdDNV_AdNA09	1488	8.6475	401	0	399	2	0			N
AdDNV_AdNA09	1489	8.6475	401	0	401	0	0			N
AdDNV_AdNA09	1490	8.6439	400	0	0	400	0			N
AdDNV_AdNA09	1491	8.6439	400	0	4	396	0			N
AdDNV_AdNA09	1492	8.6511	402	401	1	0	0			N
AdDNV_AdNA09	1493	8.6402	399	0	399	0	0			N
AdDNV_AdNA09	1494	8.6439	400	0	399	0	1			N
AdDNV_AdNA09	1495	8.6402	399	0	0	399	0			N
AdDNV_AdNA09	1496	8.6439	400	400	0	0	0			N
AdDNV_AdNA09	1497	8.6511	402	0	402	0	0			N
AdDNV_AdNA09	1498	8.6582	404	0	0	404	0			N
AdDNV_AdNA09	1499	8.6582	404	0	0	403	1			N
AdDNV_AdNA09	1500	8.6582	404	404	0	0	0			N
AdDNV_AdNA09	1501	8.6653	406	0	0	406	0			N
AdDNV_AdNA09	1502	8.611	391	1	0	1	389			N
AdDNV_AdNA09	1503	8.5774	382	0	0	0	382			N
AdDNV_AdNA09	1504	8.5661	379	0	379	0	0			N
AdDNV_AdNA09	1505	8.5622	378	0	377	1	0			N
AdDNV_AdNA09	1506	8.5622	378	375	0	3	0			N
AdDNV_AdNA09	1507	8.5699	380	0	2	0	378			N
AdDNV_AdNA09	1508	8.5736	381	0	0	381	0			N
AdDNV_AdNA09	1509	8.5546	376	373	0	2	1			N
AdDNV_AdNA09	1510	8.5661	379	0	0	0	379			N
AdDNV_AdNA09	1511	8.543	373	0	1	372	0			N
AdDNV_AdNA09	1512	8.5392	372	372	0	0	0			N
AdDNV_AdNA09	1513	8.5353	371	1	1	0	369			N
AdDNV_AdNA09	1514	8.4717	355	1	353	1	0			N
AdDNV_AdNA09	1515	8.4512	350	346	0	4	0			N
AdDNV_AdNA09	1516	8.4676	354	0	1	0	353			N
AdDNV_AdNA09	1517	8.4838	358	0	0	0	358			N
AdDNV_AdNA09	1518	8.4471	349	0	0	349	0			N
AdDNV_AdNA09	1519	8.4471	349	1	0	348	0			N
AdDNV_AdNA09	1520	8.4717	355	354	0	0	1			N
AdDNV_AdNA09	1521	8.5038	363	0	363	0	0			N
AdDNV_AdNA09	1522	8.5038	363	358	0	5	0			N
AdDNV_AdNA09	1523	8.5038	363	0	0	0	363			N
AdDNV_AdNA09	1524	8.5038	363	362	0	1	0			N
AdDNV_AdNA09	1525	8.4998	362	0	0	362	0			N
AdDNV_AdNA09	1526	8.5157	366	0	0	366	0			N
AdDNV_AdNA09	1527	8.5275	369	1	366	1	1			N
AdDNV_AdNA09	1528	8.5236	368	0	0	368	0			N
AdDNV_AdNA09	1529	8.5196	367	367	0	0	0			N
AdDNV_AdNA09	1530	8.5078	364	363	0	1	0			N
AdDNV_AdNA09	1531	8.4878	359	0	0	359	0			N
AdDNV_AdNA09	1532	8.4838	358	0	0	358	0			N
AdDNV_AdNA09	1533	8.4878	359	0	356	3	0			N
AdDNV_AdNA09	1534	8.5236	368	0	0	368	0			N
AdDNV_AdNA09	1535	8.5622	378	2	376	0	0			N
AdDNV_AdNA09	1536	8.5774	382	378	0	4	0			N
AdDNV_AdNA09	1537	8.5925	386	0	0	0	386			N
AdDNV_AdNA09	1538	8.5962	387	0	0	387	0			N
AdDNV_AdNA09	1539	8.585	384	383	0	1	0			N
AdDNV_AdNA09	1540	8.585	384	1	383	0	0			N
AdDNV_AdNA09	1541	8.5887	385	0	0	385	0			N
AdDNV_AdNA09	1542	8.5962	387	0	1	386	0			N
AdDNV_AdNA09	1543	8.5507	375	373	1	0	1			N
AdDNV_AdNA09	1544	8.5546	376	0	0	0	376			N
AdDNV_AdNA09	1545	8.5622	378	2	1	1	374			N
AdDNV_AdNA09	1546	8.5622	378	0	0	378	0			N
AdDNV_AdNA09	1547	8.5699	380	0	0	0	380			N
AdDNV_AdNA09	1548	8.5353	371	0	1	370	0			N
AdDNV_AdNA09	1549	8.5353	371	0	2	0	369			N
AdDNV_AdNA09	1550	8.4998	362	1	359	1	1			N
AdDNV_AdNA09	1551	8.4919	360	0	1	359	0			N
AdDNV_AdNA09	1552	8.4878	359	0	359	0	0			N
AdDNV_AdNA09	1553	8.4878	359	0	0	359	0			N
AdDNV_AdNA09	1554	8.4635	353	0	0	0	353			N
AdDNV_AdNA09	1555	8.4717	355	0	0	355	0			N
AdDNV_AdNA09	1556	8.4838	358	357	0	0	1			N
AdDNV_AdNA09	1557	8.4878	359	0	0	359	0			N
AdDNV_AdNA09	1558	8.4878	359	0	0	0	359			N
AdDNV_AdNA09	1559	8.5038	363	362	0	1	0			N
AdDNV_AdNA09	1560	8.5038	363	363	0	0	0			N
AdDNV_AdNA09	1561	8.5038	363	0	362	0	1			N
AdDNV_AdNA09	1562	8.4838	358	0	0	0	358			N
AdDNV_AdNA09	1563	8.4798	357	0	0	1	356			N
AdDNV_AdNA09	1564	8.4798	357	0	0	0	357			N
AdDNV_AdNA09	1565	8.4717	355	0	0	355	0			N
AdDNV_AdNA09	1566	8.4009	338	335	0	1	2			N
AdDNV_AdNA09	1567	8.3576	328	0	0	0	328			N
AdDNV_AdNA09	1568	8.2432	303	3	300	0	0			N
AdDNV_AdNA09	1569	8.2192	298	297	0	1	0			N
AdDNV_AdNA09	1570	8.2143	297	0	0	0	297			N
AdDNV_AdNA09	1571	8.2046	295	0	295	0	0			N
AdDNV_AdNA09	1572	8.2095	296	295	0	1	0			N
AdDNV_AdNA09	1573	8.2192	298	0	0	0	298			N
AdDNV_AdNA09	1574	8.2192	298	0	298	0	0			N
AdDNV_AdNA09	1575	8.1799	290	0	0	290	0			N
AdDNV_AdNA09	1576	8.1799	290	0	0	290	0			N
AdDNV_AdNA09	1577	8.1649	287	287	0	0	0			N
AdDNV_AdNA09	1578	8.1241	279	278	0	1	0			N
AdDNV_AdNA09	1579	8.1137	277	0	0	0	277			N
AdDNV_AdNA09	1580	8.1137	277	277	0	0	0			N
AdDNV_AdNA09	1581	8.1085	276	276	0	0	0			N
AdDNV_AdNA09	1582	8.1189	278	0	1	0	277			N
AdDNV_AdNA09	1583	8.1137	277	275	0	2	0			N
AdDNV_AdNA09	1584	8.1085	276	276	0	0	0			N
AdDNV_AdNA09	1585	8.1033	275	1	0	274	0			N
AdDNV_AdNA09	1586	8.0875	272	0	0	0	272			N
AdDNV_AdNA09	1587	8.0768	270	0	270	0	0			N
AdDNV_AdNA09	1588	8.0821	271	0	0	271	0			N
AdDNV_AdNA09	1589	8.0607	267	0	0	0	267			N
AdDNV_AdNA09	1590	8.0607	267	267	0	0	0			N
AdDNV_AdNA09	1591	7.9944	255	254	0	1	0			N
AdDNV_AdNA09	1592	7.9944	255	0	0	255	0			N
AdDNV_AdNA09	1593	7.9944	255	255	0	0	0			N
AdDNV_AdNA09	1594	8.0056	257	0	0	257	0			N
AdDNV_AdNA09	1595	8	256	256	0	0	0			N
AdDNV_AdNA09	1596	8.0112	258	0	258	0	0			N
AdDNV_AdNA09	1597	8	256	0	0	256	0			N
AdDNV_AdNA09	1598	8.0168	259	0	0	259	0			N
AdDNV_AdNA09	1599	8	256	255	0	1	0			N
AdDNV_AdNA09	1600	8.0112	258	0	258	0	0			N
AdDNV_AdNA09	1601	8.0279	261	0	0	261	0			N
AdDNV_AdNA09	1602	8.0112	258	0	258	0	0			N
AdDNV_AdNA09	1603	8.0056	257	0	0	257	0			N
AdDNV_AdNA09	1604	8.0661	268	268	0	0	0			N
AdDNV_AdNA09	1605	8.0715	269	0	2	0	267			N
AdDNV_AdNA09	1606	8.0875	272	0	0	272	0			N
AdDNV_AdNA09	1607	8.098	274	0	0	274	0			N
AdDNV_AdNA09	1608	8.1137	277	0	277	0	0			N
AdDNV_AdNA09	1609	8.1241	279	277	0	2	0			N
AdDNV_AdNA09	1610	8.1241	279	0	278	1	0			N
AdDNV_AdNA09	1611	8.1344	281	0	1	0	280			N
AdDNV_AdNA09	1612	8.1396	282	0	0	282	0			N
AdDNV_AdNA09	1613	8.1293	280	280	0	0	0			N
AdDNV_AdNA09	1614	8.1189	278	276	0	2	0			N
AdDNV_AdNA09	1615	8.1189	278	0	2	275	1			N
AdDNV_AdNA09	1616	8.1137	277	277	0	0	0			N
AdDNV_AdNA09	1617	8.1137	277	273	1	3	0			N
AdDNV_AdNA09	1618	8.1189	278	0	0	278	0			N
AdDNV_AdNA09	1619	8.0928	273	1	272	0	0			N
AdDNV_AdNA09	1620	8.0875	272	0	0	0	272			N
AdDNV_AdNA09	1621	8.0928	273	273	0	0	0			N
AdDNV_AdNA09	1622	8.0928	273	0	0	0	273			N
AdDNV_AdNA09	1623	8.0928	273	273	0	0	0			N
AdDNV_AdNA09	1624	8.0928	273	0	0	273	0			N
AdDNV_AdNA09	1625	8.0875	272	272	0	0	0			N
AdDNV_AdNA09	1626	8.0768	270	0	270	0	0			N
AdDNV_AdNA09	1627	8.0715	269	0	268	0	1			N
AdDNV_AdNA09	1628	8.0768	270	0	270	0	0			N
AdDNV_AdNA09	1629	8.0768	270	0	0	270	0			N
AdDNV_AdNA09	1630	8.0768	270	0	0	270	0			N
AdDNV_AdNA09	1631	8.0389	263	263	0	0	0			N
AdDNV_AdNA09	1632	7.9773	252	252	0	0	0			N
AdDNV_AdNA09	1633	7.9129	241	0	1	239	1			N
AdDNV_AdNA09	1634	7.8642	233	0	0	233	0			N
AdDNV_AdNA09	1635	7.8202	226	221	0	3	2			N
AdDNV_AdNA09	1636	7.7879	221	0	0	0	221			N
AdDNV_AdNA09	1637	7.7616	217	216	0	1	0			N
AdDNV_AdNA09	1638	7.7415	214	0	214	0	0			N
AdDNV_AdNA09	1639	7.7482	215	0	1	0	214			N
AdDNV_AdNA09	1640	7.7482	215	214	0	1	0			N
AdDNV_AdNA09	1641	7.7415	214	212	1	0	1			N
AdDNV_AdNA09	1642	7.7279	212	1	0	0	211			N
AdDNV_AdNA09	1643	7.7279	212	212	0	0	0			N
AdDNV_AdNA09	1644	7.7211	211	211	0	0	0			N
AdDNV_AdNA09	1645	7.7279	212	0	1	0	211			N
AdDNV_AdNA09	1646	7.7211	211	0	0	211	0			N
AdDNV_AdNA09	1647	7.6935	207	0	0	0	207			N
AdDNV_AdNA09	1648	7.6724	204	0	0	204	0			N
AdDNV_AdNA09	1649	7.6439	200	0	199	0	1			N
AdDNV_AdNA09	1650	7.6366	199	0	199	0	0			N
AdDNV_AdNA09	1651	7.6221	197	0	197	0	0			N
AdDNV_AdNA09	1652	7.6366	199	0	199	0	0			N
AdDNV_AdNA09	1653	7.6653	203	0	0	202	1			N
AdDNV_AdNA09	1654	7.6865	206	0	0	0	206			N
AdDNV_AdNA09	1655	7.6865	206	1	0	205	0			N
AdDNV_AdNA09	1656	7.6865	206	0	206	0	0			N
AdDNV_AdNA09	1657	7.6724	204	0	0	204	0			N
AdDNV_AdNA09	1658	7.6582	202	0	0	202	0			N
AdDNV_AdNA09	1659	7.6795	205	0	0	1	204			N
AdDNV_AdNA09	1660	7.6582	202	0	0	202	0			N
AdDNV_AdNA09	1661	7.6366	199	0	198	0	1			N
AdDNV_AdNA09	1662	7.6439	200	200	0	0	0			N
AdDNV_AdNA09	1663	7.6439	200	0	199	0	1			N
AdDNV_AdNA09	1664	7.6439	200	198	0	1	1			N
AdDNV_AdNA09	1665	7.6294	198	1	0	0	197			N
AdDNV_AdNA09	1666	7.5925	193	0	0	0	193			N
AdDNV_AdNA09	1667	7.5622	189	189	0	0	0			N
AdDNV_AdNA09	1668	7.5622	189	188	0	0	1			N
AdDNV_AdNA09	1669	7.5622	189	0	0	0	189			N
AdDNV_AdNA09	1670	7.5078	182	0	0	0	182			N
AdDNV_AdNA09	1671	7.4179	171	0	171	0	0			N
AdDNV_AdNA09	1672	7.4179	171	0	0	1	170			N
AdDNV_AdNA09	1673	7.4179	171	0	0	171	0			N
AdDNV_AdNA09	1674	7.4009	169	169	0	0	0			N
AdDNV_AdNA09	1675	7.4009	169	169	0	0	0			N
AdDNV_AdNA09	1676	7.3663	165	0	0	164	1			N
AdDNV_AdNA09	1677	7.3129	159	159	0	0	0			N
AdDNV_AdNA09	1678	7.3129	159	159	0	0	0			N
AdDNV_AdNA09	1679	7.3129	159	159	0	0	0			N
AdDNV_AdNA09	1680	7.3219	160	159	0	1	0			N
AdDNV_AdNA09	1681	7.3219	160	0	0	0	160			N
AdDNV_AdNA09	1682	7.3219	160	0	0	160	0			N
AdDNV_AdNA09	1683	7.3129	159	0	0	159	0			N
AdDNV_AdNA09	1684	7.2288	150	150	0	0	0			N
AdDNV_AdNA09	1685	7.1085	138	0	0	138	0			N
AdDNV_AdNA09	1686	7.0334	131	1	0	0	130			N
AdDNV_AdNA09	1687	6.9773	126	126	0	0	0			N
AdDNV_AdNA09	1688	6.9658	125	125	0	0	0			N
AdDNV_AdNA09	1689	6.9887	127	0	0	127	0			N
AdDNV_AdNA09	1690	6.9887	127	0	127	0	0			N
AdDNV_AdNA09	1691	6.9887	127	0	126	0	1			N
AdDNV_AdNA09	1692	6.9658	125	0	0	1	124			N
AdDNV_AdNA09	1693	6.9658	125	0	1	0	124			N
AdDNV_AdNA09	1694	6.9658	125	124	0	0	1			N
AdDNV_AdNA09	1695	6.9425	123	0	0	123	0			N
AdDNV_AdNA09	1696	6.9307	122	122	0	0	0			N
AdDNV_AdNA09	1697	6.9069	120	0	0	0	120			N
AdDNV_AdNA09	1698	6.8948	119	0	0	0	119			N
AdDNV_AdNA09	1699	6.8948	119	0	119	0	0			N
AdDNV_AdNA09	1700	6.8948	119	0	119	0	0			N
AdDNV_AdNA09	1701	6.8948	119	0	0	0	119			N
AdDNV_AdNA09	1702	6.9542	124	0	0	124	0			N
AdDNV_AdNA09	1703	6.9658	125	0	0	0	125			N
AdDNV_AdNA09	1704	7.0768	135	0	0	0	135			N
AdDNV_AdNA09	1705	7.0334	131	0	0	131	0			N
AdDNV_AdNA09	1706	7.0224	130	130	0	0	0			N
AdDNV_AdNA09	1707	6.9887	127	127	0	0	0			N
AdDNV_AdNA09	1708	6.9773	126	0	0	126	0			N
AdDNV_AdNA09	1709	6.9425	123	123	0	0	0			N
AdDNV_AdNA09	1710	6.9425	123	123	0	0	0			N
AdDNV_AdNA09	1711	6.9425	123	0	0	123	0			N
AdDNV_AdNA09	1712	6.9425	123	1	0	0	122			N
AdDNV_AdNA09	1713	6.9189	121	121	0	0	0			N
AdDNV_AdNA09	1714	6.8948	119	119	0	0	0			N
AdDNV_AdNA09	1715	6.8948	119	118	0	1	0			N
AdDNV_AdNA09	1716	6.8948	119	119	0	0	0			N
AdDNV_AdNA09	1717	6.8826	118	0	0	118	0			N
AdDNV_AdNA09	1718	6.8826	118	1	117	0	0			N
AdDNV_AdNA09	1719	6.8704	117	117	0	0	0			N
AdDNV_AdNA09	1720	6.8704	117	0	0	0	117			N
AdDNV_AdNA09	1721	6.8704	117	0	117	0	0			N
AdDNV_AdNA09	1722	6.858	116	116	0	0	0			N
AdDNV_AdNA09	1723	6.8329	114	0	113	0	1			N
AdDNV_AdNA09	1724	6.8329	114	0	114	0	0			N
AdDNV_AdNA09	1725	6.8329	114	0	0	0	114			N
AdDNV_AdNA09	1726	6.8455	115	0	115	0	0			N
AdDNV_AdNA09	1727	6.8455	115	0	0	0	115			N
AdDNV_AdNA09	1728	6.8455	115	0	0	0	115			Y	A	C	Synonymous mutation (NS1); Q>P(NS2)
AdDNV_AdNA09	1729	6.8455	115	115	0	0	0			N
AdDNV_AdNA09	1730	6.8455	115	115	0	0	0			N
AdDNV_AdNA09	1731	6.8455	115	115	0	0	0			N
AdDNV_AdNA09	1732	6.8202	113	0	113	0	0			N
AdDNV_AdNA09	1733	6.8202	113	0	113	0	0			N
AdDNV_AdNA09	1734	6.8202	113	0	0	113	0			N
AdDNV_AdNA09	1735	6.8202	113	113	0	0	0			N
AdDNV_AdNA09	1736	6.8074	112	112	0	0	0			N
AdDNV_AdNA09	1737	6.8074	112	0	0	0	112			N
AdDNV_AdNA09	1738	6.7944	111	0	111	0	0			N
AdDNV_AdNA09	1739	6.7944	111	0	0	111	0			N
AdDNV_AdNA09	1740	6.7944	111	0	111	0	0			N
AdDNV_AdNA09	1741	6.7944	111	111	0	0	0			N
AdDNV_AdNA09	1742	6.7944	111	0	111	0	0			N
AdDNV_AdNA09	1743	6.8074	112	0	112	0	0			N
AdDNV_AdNA09	1744	6.7814	110	0	0	0	110			N
AdDNV_AdNA09	1745	6.7814	110	0	0	0	110			N
AdDNV_AdNA09	1746	6.7415	107	0	106	0	1			N
AdDNV_AdNA09	1747	6.7415	107	0	0	106	1			N
AdDNV_AdNA09	1748	6.6865	103	0	103	0	0			N
AdDNV_AdNA09	1749	6.6724	102	0	0	102	0			N
AdDNV_AdNA09	1750	6.6147	98	0	0	0	98			N
AdDNV_AdNA09	1751	6.5699	95	0	0	95	0			N
AdDNV_AdNA09	1752	6.5392	93	0	93	0	0			N
AdDNV_AdNA09	1753	6.5392	93	0	0	93	0			N
AdDNV_AdNA09	1754	6.3576	82	82	0	0	0			N
AdDNV_AdNA09	1755	6.3399	81	0	0	0	81			N
AdDNV_AdNA09	1756	6.3038	79	2	0	77	0			N
AdDNV_AdNA09	1757	6.2668	77	0	0	0	77			N
AdDNV_AdNA09	1758	6.2479	76	0	76	0	0			N
AdDNV_AdNA09	1759	6.2095	74	72	0	2	0			N
AdDNV_AdNA09	1760	6.2095	74	0	0	74	0			N
AdDNV_AdNA09	1761	6.1085	69	69	0	0	0			N
AdDNV_AdNA09	1762	6.0875	68	68	0	0	0			N
AdDNV_AdNA09	1763	6.0875	68	0	68	0	0			N
AdDNV_AdNA09	1764	6.0875	68	68	0	0	0			N
AdDNV_AdNA09	1765	6.0661	67	67	0	0	0			N
AdDNV_AdNA09	1766	6.0875	68	0	68	0	0			N
AdDNV_AdNA09	1767	6.0875	68	68	0	0	0			N
AdDNV_AdNA09	1768	6.0661	67	67	0	0	0			N
AdDNV_AdNA09	1769	6.0661	67	0	67	0	0			N
AdDNV_AdNA09	1770	6.0661	67	0	67	0	0			N
AdDNV_AdNA09	1771	6.0444	66	0	0	66	0			N
AdDNV_AdNA09	1772	6.0224	65	65	0	0	0			N
AdDNV_AdNA09	1773	6.0224	65	0	65	0	0			N
AdDNV_AdNA09	1774	5.9773	63	63	0	0	0			N
AdDNV_AdNA09	1775	5.9773	63	0	0	63	0			N
AdDNV_AdNA09	1776	5.9773	63	0	0	63	0			N
AdDNV_AdNA09	1777	6	64	64	0	0	0			N
AdDNV_AdNA09	1778	5.9773	63	63	0	0	0			N
AdDNV_AdNA09	1779	5.9773	63	0	1	62	0			N
AdDNV_AdNA09	1780	5.8826	59	0	0	0	59			N
AdDNV_AdNA09	1781	5.7814	55	55	0	0	0			N
AdDNV_AdNA09	1782	5.7814	55	0	55	0	0			N
AdDNV_AdNA09	1783	5.8074	56	0	0	0	56			N
AdDNV_AdNA09	1784	5.8074	56	0	0	0	56			N
AdDNV_AdNA09	1785	5.8074	56	0	56	0	0			N
AdDNV_AdNA09	1786	5.858	58	58	0	0	0			N
AdDNV_AdNA09	1787	5.858	58	0	58	0	0			N
AdDNV_AdNA09	1788	5.858	58	0	0	58	0			N
AdDNV_AdNA09	1789	5.8329	57	0	57	0	0			N
AdDNV_AdNA09	1790	5.8329	57	57	0	0	0			N
AdDNV_AdNA09	1791	5.8329	57	0	57	0	0			N
AdDNV_AdNA09	1792	5.8329	57	0	57	0	0			N
AdDNV_AdNA09	1793	5.8329	57	0	57	0	0			N
AdDNV_AdNA09	1794	5.8329	57	0	57	0	0			N
AdDNV_AdNA09	1795	5.8074	56	0	0	56	0			N
AdDNV_AdNA09	1796	5.8074	56	56	0	0	0			N
AdDNV_AdNA09	1797	5.8329	57	57	0	0	0			N
AdDNV_AdNA09	1798	5.8329	57	0	57	0	0			N
AdDNV_AdNA09	1799	5.8329	57	0	57	0	0			N
AdDNV_AdNA09	1800	5.858	58	0	0	58	0			N
AdDNV_AdNA09	1801	5.858	58	0	0	0	58			N
AdDNV_AdNA09	1802	5.8074	56	56	0	0	0			N
AdDNV_AdNA09	1803	5.7004	52	0	52	0	0			N
AdDNV_AdNA09	1804	5.6147	49	0	0	49	0			N
AdDNV_AdNA09	1805	5.6147	49	49	0	0	0			N
AdDNV_AdNA09	1806	5.6147	49	0	49	0	0			N
AdDNV_AdNA09	1807	5.6147	49	0	0	0	49			N
AdDNV_AdNA09	1808	5.6439	50	1	0	0	49	A(1);AA(2)		N
AdDNV_AdNA09	1809	5.6147	49	49	0	0	0			N
AdDNV_AdNA09	1810	5.585	48	48	0	0	0			N
AdDNV_AdNA09	1811	5.585	48	48	0	0	0			N
AdDNV_AdNA09	1812	5.5546	47	47	0	0	0			N
AdDNV_AdNA09	1813	5.5546	47	47	0	0	0			N
AdDNV_AdNA09	1814	5.5546	47	47	0	0	0			N
AdDNV_AdNA09	1815	5.5236	46	0	46	0	0			N
AdDNV_AdNA09	1816	5.5236	46	0	0	46	0			N
AdDNV_AdNA09	1817	5.5236	46	46	0	0	0			N
AdDNV_AdNA09	1818	5.5236	46	46	0	0	0			N
AdDNV_AdNA09	1819	5.5236	46	46	0	0	0			N
AdDNV_AdNA09	1820	5.5236	46	45	0	1	0			N
AdDNV_AdNA09	1821	5.5236	46	0	0	46	0			N
AdDNV_AdNA09	1822	5.5236	46	0	46	0	0			N
AdDNV_AdNA09	1823	5.5236	46	0	46	0	0			N
AdDNV_AdNA09	1824	5.5236	46	0	0	46	0			N
AdDNV_AdNA09	1825	5.5236	46	0	46	0	0			N
AdDNV_AdNA09	1826	5.5236	46	46	0	0	0			N
AdDNV_AdNA09	1827	5.5236	46	0	46	0	0			N
AdDNV_AdNA09	1828	5.5236	46	46	0	0	0			N
AdDNV_AdNA09	1829	5.5546	47	0	0	0	47			N
AdDNV_AdNA09	1830	5.5236	46	0	46	0	0			N
AdDNV_AdNA09	1831	5.5236	46	0	0	46	0			N
AdDNV_AdNA09	1832	5.6147	49	0	0	0	49			N
AdDNV_AdNA09	1833	5.585	48	0	48	0	0			N
AdDNV_AdNA09	1834	5.7004	52	0	0	52	0			N
AdDNV_AdNA09	1835	5.7004	52	0	0	0	52			N
AdDNV_AdNA09	1836	5.7004	52	0	52	0	0			N
AdDNV_AdNA09	1837	5.7549	54	54	0	0	0			N
AdDNV_AdNA09	1838	5.8074	56	0	56	0	0			N
AdDNV_AdNA09	1839	5.7549	54	0	54	0	0			N
AdDNV_AdNA09	1840	5.8074	56	0	56	0	0			N
AdDNV_AdNA09	1841	5.8826	59	0	0	0	59			N
AdDNV_AdNA09	1842	5.9069	60	0	60	0	0			N
AdDNV_AdNA09	1843	5.9069	60	0	60	0	0			N
AdDNV_AdNA09	1844	5.8826	59	0	59	0	0			N
AdDNV_AdNA09	1845	5.8826	59	59	0	0	0			N
AdDNV_AdNA09	1846	5.8826	59	0	59	0	0			N
AdDNV_AdNA09	1847	5.8826	59	59	0	0	0			N
AdDNV_AdNA09	1848	5.8826	59	0	59	0	0			N
AdDNV_AdNA09	1849	5.9307	61	0	0	61	0			N
AdDNV_AdNA09	1850	5.9307	61	0	61	0	0			N
AdDNV_AdNA09	1851	6.0444	66	1	0	65	0			N
AdDNV_AdNA09	1852	6	64	0	0	0	64			N
AdDNV_AdNA09	1853	6	64	0	0	64	0			N
AdDNV_AdNA09	1854	5.858	58	0	58	0	0			N
AdDNV_AdNA09	1855	5.9773	63	0	0	63	0			N
AdDNV_AdNA09	1856	5.9542	62	62	0	0	0			N
AdDNV_AdNA09	1857	6.1293	70	0	0	0	70			N
AdDNV_AdNA09	1858	6.1898	73	73	0	0	0			N
AdDNV_AdNA09	1859	6.1898	73	0	73	0	0			N
AdDNV_AdNA09	1860	6.2095	74	0	74	0	0			N
AdDNV_AdNA09	1861	6.2479	76	76	0	0	0			N
AdDNV_AdNA09	1862	6.3923	84	84	0	0	0			N
AdDNV_AdNA09	1863	6.4263	86	0	86	0	0			N
AdDNV_AdNA09	1864	6.4919	90	0	0	90	0			N
AdDNV_AdNA09	1865	6.4919	90	90	0	0	0			N
AdDNV_AdNA09	1866	6.4919	90	90	0	0	0			N
AdDNV_AdNA09	1867	6.5236	92	91	0	1	0			N
AdDNV_AdNA09	1868	6.5546	94	0	94	0	0			N
AdDNV_AdNA09	1869	6.5699	95	0	0	95	0			N
AdDNV_AdNA09	1870	6.5699	95	0	95	0	0			N
AdDNV_AdNA09	1871	6.6582	101	0	0	0	101			N
AdDNV_AdNA09	1872	6.6582	101	0	101	0	0			N
AdDNV_AdNA09	1873	6.6582	101	0	100	1	0			N
AdDNV_AdNA09	1874	6.6582	101	0	101	0	0			N
AdDNV_AdNA09	1875	6.6582	101	1	0	100	0			N
AdDNV_AdNA09	1876	6.6582	101	100	0	1	0			N
AdDNV_AdNA09	1877	6.6582	101	101	0	0	0			N
AdDNV_AdNA09	1878	6.6582	101	0	101	0	0			N
AdDNV_AdNA09	1879	6.7279	106	0	0	106	0			N
AdDNV_AdNA09	1880	6.7682	109	109	0	0	0			N
AdDNV_AdNA09	1881	6.8074	112	0	112	0	0			N
AdDNV_AdNA09	1882	6.8329	114	0	113	0	1			N
AdDNV_AdNA09	1883	6.8455	115	0	115	0	0			N
AdDNV_AdNA09	1884	6.858	116	0	0	0	116			N
AdDNV_AdNA09	1885	6.8704	117	0	117	0	0			N
AdDNV_AdNA09	1886	6.8826	118	118	0	0	0			N
AdDNV_AdNA09	1887	6.8826	118	0	118	0	0			N
AdDNV_AdNA09	1888	6.8826	118	0	118	0	0			N
AdDNV_AdNA09	1889	6.8826	118	0	118	0	0			N
AdDNV_AdNA09	1890	6.8826	118	117	0	1	0			N
AdDNV_AdNA09	1891	6.8948	119	0	0	0	119			N
AdDNV_AdNA09	1892	6.9069	120	120	0	0	0			N
AdDNV_AdNA09	1893	6.9069	120	0	0	120	0			N
AdDNV_AdNA09	1894	6.9189	121	121	0	0	0			N
AdDNV_AdNA09	1895	6.9189	121	0	0	0	121			N
AdDNV_AdNA09	1896	6.9189	121	0	121	0	0			N
AdDNV_AdNA09	1897	6.9189	121	0	121	0	0			N
AdDNV_AdNA09	1898	6.9189	121	0	121	0	0			N
AdDNV_AdNA09	1899	6.9189	121	121	0	0	0			N
AdDNV_AdNA09	1900	6.9189	121	0	0	121	0			N
AdDNV_AdNA09	1901	6.9307	122	122	0	0	0			N
AdDNV_AdNA09	1902	6.9425	123	0	0	123	0			N
AdDNV_AdNA09	1903	6.9542	124	124	0	0	0			N
AdDNV_AdNA09	1904	6.9542	124	124	0	0	0			N
AdDNV_AdNA09	1905	6.9542	124	0	124	0	0			N
AdDNV_AdNA09	1906	6.9307	122	121	0	1	0			N
AdDNV_AdNA09	1907	6.9307	122	1	0	0	121			N
AdDNV_AdNA09	1908	6.8948	119	119	0	0	0			N
AdDNV_AdNA09	1909	6.9069	120	0	120	0	0			N
AdDNV_AdNA09	1910	6.9307	122	0	0	122	0			N
AdDNV_AdNA09	1911	6.9307	122	0	122	0	0			N
AdDNV_AdNA09	1912	6.9658	125	0	0	125	0			N
AdDNV_AdNA09	1913	6.9658	125	0	124	0	1			N
AdDNV_AdNA09	1914	6.9658	125	0	125	0	0			N
AdDNV_AdNA09	1915	6.9773	126	0	126	0	0			N
AdDNV_AdNA09	1916	6.9887	127	127	0	0	0			N
AdDNV_AdNA09	1917	6.9887	127	0	127	0	0			N
AdDNV_AdNA09	1918	6.9887	127	0	0	0	127			N
AdDNV_AdNA09	1919	6.9887	127	127	0	0	0			N
AdDNV_AdNA09	1920	6.9887	127	126	0	1	0			N
AdDNV_AdNA09	1921	6.9887	127	0	0	127	0			N
AdDNV_AdNA09	1922	7	128	0	0	0	128			N
AdDNV_AdNA09	1923	7.0334	131	0	131	0	0		G(1)	N
AdDNV_AdNA09	1924	7.0224	130	0	0	130	0			N
AdDNV_AdNA09	1925	7.0444	132	0	0	132	0			N
AdDNV_AdNA09	1926	7.0444	132	0	132	0	0			N
AdDNV_AdNA09	1927	7.0334	131	131	0	0	0			N
AdDNV_AdNA09	1928	7.0334	131	131	0	0	0			N
AdDNV_AdNA09	1929	7.0444	132	0	132	0	0			N
AdDNV_AdNA09	1930	7.0553	133	133	0	0	0			N
AdDNV_AdNA09	1931	7.0553	133	0	133	0	0			N
AdDNV_AdNA09	1932	7.0661	134	131	0	3	0			N
AdDNV_AdNA09	1933	7.0875	136	0	0	136	0			N
AdDNV_AdNA09	1934	7.0768	135	135	0	0	0			N
AdDNV_AdNA09	1935	7.1599	143	0	0	0	143			N
AdDNV_AdNA09	1936	7.1599	143	0	0	0	143			N
AdDNV_AdNA09	1937	7.1799	145	0	0	0	145			N
AdDNV_AdNA09	1938	7.1997	147	0	147	0	0			N
AdDNV_AdNA09	1939	7.2095	148	0	148	0	0			N
AdDNV_AdNA09	1940	7.2095	148	0	148	0	0			N
AdDNV_AdNA09	1941	7.2095	148	0	148	0	0			N
AdDNV_AdNA09	1942	7.2479	152	0	0	152	0	T(1)		N
AdDNV_AdNA09	1943	7.2574	153	0	153	0	0			N
AdDNV_AdNA09	1944	7.2668	154	0	154	0	0			N
AdDNV_AdNA09	1945	7.2761	155	0	155	0	0			N
AdDNV_AdNA09	1946	7.2761	155	0	155	0	0			N
AdDNV_AdNA09	1947	7.2854	156	0	156	0	0			N
AdDNV_AdNA09	1948	7.3576	164	0	164	0	0			N
AdDNV_AdNA09	1949	7.4429	174	174	0	0	0			N
AdDNV_AdNA09	1950	7.4512	175	0	175	0	0			N
AdDNV_AdNA09	1951	7.7142	210	0	0	0	210			N
AdDNV_AdNA09	1952	7.8826	236	236	0	0	0			N
AdDNV_AdNA09	1953	8.0224	260	0	259	0	1			N
AdDNV_AdNA09	1954	8.0279	261	261	0	0	0			N
AdDNV_AdNA09	1955	8.0279	261	261	0	0	0			N
AdDNV_AdNA09	1956	8.0279	261	0	261	0	0			N
AdDNV_AdNA09	1957	8.0389	263	261	0	2	0			N
AdDNV_AdNA09	1958	8.0389	263	0	263	0	0			N
AdDNV_AdNA09	1959	8.0553	266	0	0	266	0			N
AdDNV_AdNA09	1960	8.0607	267	0	1	266	0			N
AdDNV_AdNA09	1961	8.0607	267	267	0	0	0			N
AdDNV_AdNA09	1962	8.0661	268	267	0	1	0			N
AdDNV_AdNA09	1963	8.0715	269	0	0	269	0			N
AdDNV_AdNA09	1964	8.0768	270	270	0	0	0			N
AdDNV_AdNA09	1965	8.0768	270	0	270	0	0			N
AdDNV_AdNA09	1966	8.0768	270	270	0	0	0			N
AdDNV_AdNA09	1967	8.0875	272	0	0	272	0			N
AdDNV_AdNA09	1968	8.0875	272	0	272	0	0			N
AdDNV_AdNA09	1969	8.1293	280	0	0	280	0			N
AdDNV_AdNA09	1970	8.1293	280	0	280	0	0			N
AdDNV_AdNA09	1971	8.1293	280	0	280	0	0			N
AdDNV_AdNA09	1972	8.1293	280	0	0	0	280			N
AdDNV_AdNA09	1973	8.1293	280	279	0	1	0			N
AdDNV_AdNA09	1974	8.1293	280	0	0	0	280			N
AdDNV_AdNA09	1975	8.1293	280	0	279	0	1			N
AdDNV_AdNA09	1976	8.1293	280	0	280	0	0			N
AdDNV_AdNA09	1977	8.1293	280	0	280	0	0			N
AdDNV_AdNA09	1978	8.1293	280	0	0	0	280			N
AdDNV_AdNA09	1979	8.1241	279	0	279	0	0			N
AdDNV_AdNA09	1980	8.1137	277	0	277	0	0			N
AdDNV_AdNA09	1981	8.1137	277	276	0	0	1			N
AdDNV_AdNA09	1982	8.098	274	274	0	0	0			N
AdDNV_AdNA09	1983	8.1033	275	0	275	0	0			N
AdDNV_AdNA09	1984	8.0821	271	0	0	271	0			N
AdDNV_AdNA09	1985	8.0821	271	271	0	0	0			N
AdDNV_AdNA09	1986	8.0821	271	271	0	0	0			N
AdDNV_AdNA09	1987	8.0768	270	0	0	0	270			N
AdDNV_AdNA09	1988	8.0661	268	0	268	0	0			N
AdDNV_AdNA09	1989	8.0661	268	0	268	0	0			N
AdDNV_AdNA09	1990	8.0498	265	264	0	1	0			N
AdDNV_AdNA09	1991	8.0334	262	0	262	0	0			N
AdDNV_AdNA09	1992	8.0334	262	0	0	0	262			N
AdDNV_AdNA09	1993	8.0334	262	0	262	0	0			N
AdDNV_AdNA09	1994	8.0334	262	0	262	0	0			N
AdDNV_AdNA09	1995	8.0334	262	262	0	0	0			N
AdDNV_AdNA09	1996	8.0334	262	0	262	0	0			N
AdDNV_AdNA09	1997	8.0334	262	0	262	0	0			N
AdDNV_AdNA09	1998	8.0334	262	0	262	0	0			N
[truncated: 3,427 more rows]

## Sheet: file S1. 2PcDNV_BWA
Supplementary data file S1. 2: BWA alignment profiles of PcDNV
Scaffold	Site	Density	Depth	A	T	G	C	Insert	Del	Variants site (Y)	Base_Reference	Base_1KITE	Muation type
PcDNV_NC	1	0	0	0	0	0	0			N
PcDNV_NC	2	0	0	0	0	0	0			N
PcDNV_NC	3	0	0	0	0	0	0			N
PcDNV_NC	4	0	0	0	0	0	0			N
PcDNV_NC	5	0	0	0	0	0	0			N
PcDNV_NC	6	0	0	0	0	0	0			N
PcDNV_NC	7	0	0	0	0	0	0			N
PcDNV_NC	8	0	0	0	0	0	0			N
PcDNV_NC	9	0	0	0	0	0	0			N
PcDNV_NC	10	0	0	0	0	0	0			N
PcDNV_NC	11	0	0	0	0	0	0			N
PcDNV_NC	12	0	0	0	0	0	0			N
PcDNV_NC	13	0	0	0	0	0	0			N
PcDNV_NC	14	0	0	0	0	0	0			N
PcDNV_NC	15	0	0	0	0	0	0			N
PcDNV_NC	16	0	0	0	0	0	0			N
PcDNV_NC	17	0	0	0	0	0	0			N
PcDNV_NC	18	0	0	0	0	0	0			N
PcDNV_NC	19	0	0	0	0	0	0			N
PcDNV_NC	20	0	0	0	0	0	0			N
PcDNV_NC	21	0	0	0	0	0	0			N
PcDNV_NC	22	0	0	0	0	0	0			N
PcDNV_NC	23	0	0	0	0	0	0			N
PcDNV_NC	24	0	0	0	0	0	0			N
PcDNV_NC	25	0	0	0	0	0	0			N
PcDNV_NC	26	0	0	0	0	0	0			N
PcDNV_NC	27	0	0	0	0	0	0			N
PcDNV_NC	28	0	0	0	0	0	0			N
PcDNV_NC	29	0	0	0	0	0	0			N
PcDNV_NC	30	0	0	0	0	0	0			N
PcDNV_NC	31	0	0	0	0	0	0			N
PcDNV_NC	32	0	0	0	0	0	0			N
PcDNV_NC	33	0	0	0	0	0	0			N
PcDNV_NC	34	0	0	0	0	0	0			N
PcDNV_NC	35	0	0	0	0	0	0			N
PcDNV_NC	36	0	0	0	0	0	0			N
PcDNV_NC	37	0	0	0	0	0	0			N
PcDNV_NC	38	0	0	0	0	0	0			N
PcDNV_NC	39	0	0	0	0	0	0			N
PcDNV_NC	40	0	0	0	0	0	0			N
PcDNV_NC	41	0	0	0	0	0	0			N
PcDNV_NC	42	0	0	0	0	0	0			N
PcDNV_NC	43	0	0	0	0	0	0			N
PcDNV_NC	44	0	0	0	0	0	0			N
PcDNV_NC	45	0	0	0	0	0	0			N
PcDNV_NC	46	0	0	0	0	0	0			N
PcDNV_NC	47	0	0	0	0	0	0			N
PcDNV_NC	48	0	0	0	0	0	0			N
PcDNV_NC	49	0	0	0	0	0	0			N
PcDNV_NC	50	0	0	0	0	0	0			N
PcDNV_NC	51	0	0	0	0	0	0			N
PcDNV_NC	52	0	0	0	0	0	0			N
PcDNV_NC	53	0	0	0	0	0	0			N
PcDNV_NC	54	0	1	0	0	0	1			N
PcDNV_NC	55	0	1	0	1	0	0			N
PcDNV_NC	56	0	1	0	1	0	0			N
PcDNV_NC	57	1.585	3	0	3	0	0			N
PcDNV_NC	58	1.585	3	3	0	0	0			N
PcDNV_NC	59	1.585	3	3	0	0	0			N
PcDNV_NC	60	1.585	3	3	0	0	0			N
PcDNV_NC	61	1.585	3	0	0	3	0			N
PcDNV_NC	62	1.585	3	0	3	0	0			N
PcDNV_NC	63	1.585	3	0	3	0	0			N
PcDNV_NC	64	1.585	3	0	0	0	3			N
PcDNV_NC	65	1.585	3	3	0	0	0			N
PcDNV_NC	66	1.585	3	3	0	0	0			N
PcDNV_NC	67	1.585	3	0	0	3	0			N
PcDNV_NC	68	1.585	3	0	0	3	0			N
PcDNV_NC	69	1.585	3	0	3	0	0			N
PcDNV_NC	70	1.585	3	0	0	0	3			N
PcDNV_NC	71	1.585	3	3	0	0	0			N
PcDNV_NC	72	2	4	0	0	4	0			N
PcDNV_NC	73	2	4	0	0	4	0			N
PcDNV_NC	74	2	4	0	4	0	0			N
PcDNV_NC	75	2	4	0	4	0	0			N
PcDNV_NC	76	2	4	0	0	4	0			N
PcDNV_NC	77	2	4	0	0	0	4			N
PcDNV_NC	78	2	4	0	4	0	0			N
PcDNV_NC	79	2	4	0	0	4	0			N
PcDNV_NC	80	2	4	0	0	4	0			N
PcDNV_NC	81	2	4	0	4	0	0			N
PcDNV_NC	82	2	4	0	0	4	0			N
PcDNV_NC	83	2	4	0	0	4	0			N
PcDNV_NC	84	2	4	0	4	0	0			N
PcDNV_NC	85	2	4	0	0	4	0			N
PcDNV_NC	86	2	4	0	0	4	0			N
PcDNV_NC	87	2	4	0	0	4	0			N
PcDNV_NC	88	2	4	4	0	0	0			N
PcDNV_NC	89	2	4	0	0	4	0			N
PcDNV_NC	90	2	4	0	4	0	0			N
PcDNV_NC	91	2	4	0	4	0	0			N
PcDNV_NC	92	2	4	0	0	4	0			N
PcDNV_NC	93	2	4	0	4	0	0			N
PcDNV_NC	94	2	4	0	4	0	0			N
PcDNV_NC	95	2	4	0	0	4	0			N
PcDNV_NC	96	2	4	0	4	0	0			N
PcDNV_NC	97	2	4	0	4	0	0			N
PcDNV_NC	98	2	4	0	4	0	0			N
PcDNV_NC	99	2	4	4	0	0	0			N
PcDNV_NC	100	2	4	0	4	0	0			N
PcDNV_NC	101	2	4	4	0	0	0			N
PcDNV_NC	102	2	4	0	4	0	0			N
PcDNV_NC	103	2	4	0	0	0	4			N
PcDNV_NC	104	2	4	0	0	0	4			N
PcDNV_NC	105	2	4	0	0	4	0			N
PcDNV_NC	106	2	4	4	0	0	0			N
PcDNV_NC	107	2	4	4	0	0	0			N
PcDNV_NC	108	2	4	0	0	4	0			N
PcDNV_NC	109	2	4	0	0	4	0			N
PcDNV_NC	110	2	4	4	0	0	0			N
PcDNV_NC	111	2	4	0	4	0	0			N
PcDNV_NC	112	2	4	4	0	0	0			N
PcDNV_NC	113	2	4	0	4	0	0			N
PcDNV_NC	114	2	4	4	0	0	0			N
PcDNV_NC	115	2	4	4	0	0	0			N
PcDNV_NC	116	2	4	4	0	0	0			N
PcDNV_NC	117	2	4	0	0	4	0			N
PcDNV_NC	118	2	4	4	0	0	0			N
PcDNV_NC	119	2	4	0	0	4	0			N
PcDNV_NC	120	2	4	0	0	0	4			N
PcDNV_NC	121	2	4	4	0	0	0			N
PcDNV_NC	122	2	4	4	0	0	0			N
PcDNV_NC	123	2	4	0	0	4	0			N
PcDNV_NC	124	2	4	0	0	0	4			N
PcDNV_NC	125	2	4	4	0	0	0			N
PcDNV_NC	126	2	4	0	0	0	4			N
PcDNV_NC	127	2	4	0	0	0	4			N
PcDNV_NC	128	2	4	0	0	0	4			N
PcDNV_NC	129	2	4	4	0	0	0			N
PcDNV_NC	130	2	4	0	0	4	0			N
PcDNV_NC	131	2	4	0	0	4	0			N
PcDNV_NC	132	2	4	0	0	0	4			N
PcDNV_NC	133	2	4	4	0	0	0			N
PcDNV_NC	134	2	4	0	0	0	4			N
PcDNV_NC	135	2	4	0	4	0	0			N
PcDNV_NC	136	2	4	0	4	0	0			N
PcDNV_NC	137	2	4	0	0	0	4			N
PcDNV_NC	138	2	4	0	4	0	0			N
PcDNV_NC	139	2	4	0	4	0	0			N
PcDNV_NC	140	2	4	0	0	0	4			N
PcDNV_NC	141	2	4	0	4	0	0			N
PcDNV_NC	142	2	4	4	0	0	0			N
PcDNV_NC	143	2	4	0	4	0	0			N
PcDNV_NC	144	2	4	0	4	0	0			N
PcDNV_NC	145	2	4	0	0	0	4			N
PcDNV_NC	146	2	4	0	4	0	0			N
PcDNV_NC	147	2	4	0	0	4	0			N
PcDNV_NC	148	2	4	0	0	0	4			N
PcDNV_NC	149	2.3219	5	0	0	0	5			N
PcDNV_NC	150	2.3219	5	0	5	0	0			N
PcDNV_NC	151	2.3219	5	0	0	0	5			N
PcDNV_NC	152	2.3219	5	5	0	0	0			N
PcDNV_NC	153	2.3219	5	0	0	5	0			N
PcDNV_NC	154	2.3219	5	5	0	0	0			N
PcDNV_NC	155	2.3219	5	0	5	0	0			N
PcDNV_NC	156	2.3219	5	0	0	0	5			N
PcDNV_NC	157	2.8074	7	0	0	7	0			N
PcDNV_NC	158	2.8074	7	0	7	0	0			N
PcDNV_NC	159	2.8074	7	0	0	0	7			N
PcDNV_NC	160	2.8074	7	0	0	7	0			N
PcDNV_NC	161	2.8074	7	7	0	0	0			N
PcDNV_NC	162	2.8074	7	0	7	0	0			N
PcDNV_NC	163	2.8074	7	7	0	0	0			N
PcDNV_NC	164	2.8074	7	0	7	0	0			N
PcDNV_NC	165	3	8	8	0	0	0			N
PcDNV_NC	166	3	8	8	0	0	0			N
PcDNV_NC	167	3	8	0	0	8	0			N
PcDNV_NC	168	3	8	0	0	0	8			N
PcDNV_NC	169	3	8	0	0	8	0			N
PcDNV_NC	170	3	8	0	0	8	0			N
PcDNV_NC	171	3	8	8	0	0	0			N
PcDNV_NC	172	3	8	0	0	8	0			N
PcDNV_NC	173	3	8	0	0	0	8			N
PcDNV_NC	174	3	8	0	8	0	0			N
PcDNV_NC	175	3	8	0	8	0	0			N
PcDNV_NC	176	3	8	0	8	0	0			N
PcDNV_NC	177	3	8	0	8	0	0			N
PcDNV_NC	178	3	8	0	0	0	8			N
PcDNV_NC	179	3	8	0	8	0	0			N
PcDNV_NC	180	3	8	0	0	8	0			N
PcDNV_NC	181	3	8	0	8	0	0			N
PcDNV_NC	182	3	8	0	0	8	0			N
PcDNV_NC	183	3	8	8	0	0	0			N
PcDNV_NC	184	3	8	0	0	0	8			N
PcDNV_NC	185	3.1699	9	0	9	0	0			N
PcDNV_NC	186	3.1699	9	0	0	9	0			N
PcDNV_NC	187	3.1699	9	0	9	0	0			N
PcDNV_NC	188	3.1699	9	9	0	0	0			N
PcDNV_NC	189	3.1699	9	0	0	0	9			N
PcDNV_NC	190	3.1699	9	0	0	9	0			N
PcDNV_NC	191	3.1699	9	0	9	0	0			N
PcDNV_NC	192	3.1699	9	9	0	0	0			N
PcDNV_NC	193	3.1699	9	0	0	9	0			N
PcDNV_NC	194	3.1699	9	0	9	0	0			N
PcDNV_NC	195	3.1699	9	0	0	9	0			N
PcDNV_NC	196	3.1699	9	0	9	0	0			N
PcDNV_NC	197	3.1699	9	9	0	0	0			N
PcDNV_NC	198	3.1699	9	0	9	0	0			N
PcDNV_NC	199	3.3219	10	0	10	0	0			N
PcDNV_NC	200	3.3219	10	0	0	10	0			N
PcDNV_NC	201	3.3219	10	10	0	0	0			N
PcDNV_NC	202	3.3219	10	0	10	0	0			N
PcDNV_NC	203	3.4594	11	0	0	0	11			N
PcDNV_NC	204	3.4594	11	0	11	0	0			N
PcDNV_NC	205	3.4594	11	0	11	0	0			N
PcDNV_NC	206	3.4594	11	0	0	0	11			N
PcDNV_NC	207	3.3219	10	0	0	10	0			N
PcDNV_NC	208	3.3219	10	0	10	0	0			N
PcDNV_NC	209	3.3219	10	0	0	10	0			N
PcDNV_NC	210	3.3219	10	0	10	0	0			N
PcDNV_NC	211	3.3219	10	0	10	0	0			N
PcDNV_NC	212	3.3219	10	0	0	0	10			N
PcDNV_NC	213	3.3219	10	0	10	0	0			N
PcDNV_NC	214	3.3219	10	0	0	10	0			N
PcDNV_NC	215	3.3219	10	0	0	10	0			N
PcDNV_NC	216	3.3219	10	10	0	0	0			N
PcDNV_NC	217	3.3219	10	10	0	0	0			N
PcDNV_NC	218	3.3219	10	0	0	0	10			N
PcDNV_NC	219	3.3219	10	0	10	0	0			N
PcDNV_NC	220	3.8074	14	0	0	0	14			N
PcDNV_NC	221	3.8074	14	14	0	0	0			N
PcDNV_NC	222	3.7004	13	0	0	13	0			N
PcDNV_NC	223	3.7004	13	0	0	13	0			N
PcDNV_NC	224	3.7004	13	0	13	0	0			N
PcDNV_NC	225	3.8074	14	14	0	0	0			N
PcDNV_NC	226	3.8074	14	0	14	0	0			N
PcDNV_NC	227	3.9069	15	0	0	15	0			N
PcDNV_NC	228	3.9069	15	0	15	0	0			N
PcDNV_NC	229	3.9069	15	0	15	0	0			N
PcDNV_NC	230	3.9069	15	0	0	15	0			N
PcDNV_NC	231	3.9069	15	1	14	0	0			N
PcDNV_NC	232	3.9069	15	0	15	0	0			Y	C	T	P > S (NS)
PcDNV_NC	233	3.9069	15	0	0	0	15			N
PcDNV_NC	234	3.9069	15	0	0	15	0			N
PcDNV_NC	235	3.9069	15	0	0	0	15			N
PcDNV_NC	236	3.9069	15	0	15	0	0			N
PcDNV_NC	237	4	16	0	0	16	0			N
PcDNV_NC	238	4	16	0	0	0	16			N
PcDNV_NC	239	4	16	16	0	0	0			N
PcDNV_NC	240	4	16	0	0	16	0			N
PcDNV_NC	241	4	16	0	14	0	2			N
PcDNV_NC	242	4	16	16	0	0	0			N
PcDNV_NC	243	4	16	0	0	16	0			N
PcDNV_NC	244	4	16	16	0	0	0			N
PcDNV_NC	245	4	16	15	0	1	0			N
PcDNV_NC	246	4	16	0	0	16	0			N
PcDNV_NC	247	4	16	0	0	0	16			N
PcDNV_NC	248	4	16	0	0	16	0			N
PcDNV_NC	249	4	16	0	0	0	16			N
PcDNV_NC	250	4	16	0	0	0	16			N
PcDNV_NC	251	3.9069	15	0	15	0	0			N
PcDNV_NC	252	4	16	0	0	0	16			N
PcDNV_NC	253	4	16	0	0	0	16			N
PcDNV_NC	254	4	16	16	0	0	0			N
PcDNV_NC	255	4	16	0	0	16	0			N
PcDNV_NC	256	4	16	0	0	0	16			N
PcDNV_NC	257	4	16	16	0	0	0			N
PcDNV_NC	258	4	16	0	16	0	0			N
PcDNV_NC	259	4.0875	17	0	0	17	0			N
PcDNV_NC	260	4.0875	17	0	17	0	0			N
PcDNV_NC	261	4.0875	17	17	0	0	0			N
PcDNV_NC	262	4.0875	17	0	0	0	17			N
PcDNV_NC	263	4.1699	18	0	0	18	0			N
PcDNV_NC	264	4.1699	18	0	18	0	0			N
PcDNV_NC	265	4.1699	18	0	18	0	0			N
PcDNV_NC	266	4.3923	21	0	0	0	21			N
PcDNV_NC	267	4.3923	21	0	0	21	0			N
PcDNV_NC	268	4.3923	21	21	0	0	0			N
PcDNV_NC	269	4.3923	21	21	0	0	0			N
PcDNV_NC	270	4.3923	21	0	0	0	21			N
PcDNV_NC	271	4.3923	21	0	0	0	21			N
PcDNV_NC	272	4.3923	21	0	21	0	0			N
PcDNV_NC	273	4.3923	21	0	0	0	21			N
PcDNV_NC	274	4.4594	22	0	0	22	0			N
PcDNV_NC	275	4.4594	22	0	22	0	0			N
PcDNV_NC	276	4.4594	22	0	22	0	0			N
PcDNV_NC	277	4.4594	22	0	0	0	22			N
PcDNV_NC	278	4.4594	22	22	0	0	0			N
PcDNV_NC	279	4.4594	22	0	22	0	0			N
PcDNV_NC	280	4.4594	22	0	22	0	0			N
PcDNV_NC	281	4.4594	22	0	0	22	0			N
PcDNV_NC	282	4.4594	22	0	0	0	22			N
PcDNV_NC	283	4.4594	22	22	0	0	0			N
PcDNV_NC	284	4.5236	23	23	0	0	0			N
PcDNV_NC	285	4.585	24	0	0	0	24			N
PcDNV_NC	286	4.6439	25	25	0	0	0			N
PcDNV_NC	287	4.7549	27	0	0	27	0			N
PcDNV_NC	288	4.7549	27	0	27	0	0			N
PcDNV_NC	289	4.8074	28	0	28	0	0			N
PcDNV_NC	290	4.8074	28	28	0	0	0			N
PcDNV_NC	291	4.8074	28	0	28	0	0			N
PcDNV_NC	292	4.8074	28	0	0	0	28			N
PcDNV_NC	293	4.8074	28	28	0	0	0			N
PcDNV_NC	294	4.858	29	0	0	0	29			N
PcDNV_NC	295	4.858	29	0	29	0	0			N
PcDNV_NC	296	4.858	29	0	29	0	0			N
PcDNV_NC	297	4.858	29	29	0	0	0			N
PcDNV_NC	298	4.858	29	0	0	29	0			N
PcDNV_NC	299	4.8074	28	28	0	0	0			N
PcDNV_NC	300	4.8074	28	28	0	0	0			N
PcDNV_NC	301	4.8074	28	0	0	0	28			N
PcDNV_NC	302	4.858	29	0	29	0	0			N
PcDNV_NC	303	4.9069	30	0	30	0	0			N
PcDNV_NC	304	4.9069	30	0	30	0	0			N
PcDNV_NC	305	4.9069	30	0	30	0	0			N
PcDNV_NC	306	4.9542	31	0	0	31	0			N
PcDNV_NC	307	4.858	29	0	29	0	0			N
PcDNV_NC	308	4.858	29	29	0	0	0			N
PcDNV_NC	309	4.858	29	0	0	29	0			N
PcDNV_NC	310	4.858	29	29	0	0	0			N
PcDNV_NC	311	4.858	29	29	0	0	0			N
PcDNV_NC	312	4.858	29	29	0	0	0			N
PcDNV_NC	313	4.858	29	29	0	0	0			N
PcDNV_NC	314	4.858	29	0	29	0	0			N
PcDNV_NC	315	4.8074	28	28	0	0	0			N
PcDNV_NC	316	4.8074	28	0	0	0	28			N
PcDNV_NC	317	4.8074	28	0	0	28	0			N
PcDNV_NC	318	4.8074	28	0	0	28	0			N
PcDNV_NC	319	4.8074	28	28	0	0	0			N
PcDNV_NC	320	4.8074	28	0	28	0	0			N
PcDNV_NC	321	4.8074	28	0	28	0	0			N
PcDNV_NC	322	4.8074	28	0	0	28	0			N
PcDNV_NC	323	4.8074	28	0	0	28	0			N
PcDNV_NC	324	4.858	29	29	0	0	0			N
PcDNV_NC	325	4.858	29	29	0	0	0			N
PcDNV_NC	326	4.858	29	0	0	0	29			N
PcDNV_NC	327	4.858	29	0	0	29	0			N
PcDNV_NC	328	4.858	29	0	29	0	0			N
PcDNV_NC	329	4.858	29	29	0	0	0			N
PcDNV_NC	330	4.858	29	29	0	0	0			N
PcDNV_NC	331	4.858	29	0	29	0	0			N
PcDNV_NC	332	4.858	29	29	0	0	0			N
PcDNV_NC	333	4.858	29	29	0	0	0			N
PcDNV_NC	334	4.858	29	29	0	0	0			N
PcDNV_NC	335	4.8074	28	0	28	0	0			N
PcDNV_NC	336	4.8074	28	0	28	0	0			N
PcDNV_NC	337	4.8074	28	0	0	0	28			N
PcDNV_NC	338	4.8074	28	0	28	0	0			N
PcDNV_NC	339	4.8074	28	0	0	0	28			N
PcDNV_NC	340	4.8074	28	0	28	0	0			N
PcDNV_NC	341	4.8074	28	0	0	0	28			N
PcDNV_NC	342	4.8074	28	0	28	0	0			N
PcDNV_NC	343	4.858	29	29	0	0	0			N
PcDNV_NC	344	4.858	29	0	28	0	1			N
PcDNV_NC	345	4.9542	31	31	0	0	0			N
PcDNV_NC	346	4.9542	31	31	0	0	0			N
PcDNV_NC	347	4.9542	31	31	0	0	0			N
PcDNV_NC	348	4.9542	31	30	0	1	0			N
PcDNV_NC	349	4.9069	30	30	0	0	0			N
PcDNV_NC	350	4.9069	30	0	30	0	0			N
PcDNV_NC	351	4.9069	30	30	0	0	0			N
PcDNV_NC	352	4.9069	30	30	0	0	0			N
PcDNV_NC	353	4.858	29	0	29	0	0			N
PcDNV_NC	354	4.858	29	0	0	29	0			N
PcDNV_NC	355	4.858	29	29	0	0	0			N
PcDNV_NC	356	4.858	29	29	0	0	0			N
PcDNV_NC	357	4.8074	28	0	28	0	0			N
PcDNV_NC	358	4.8074	28	0	28	0	0			N
PcDNV_NC	359	4.8074	28	0	28	0	0			N
PcDNV_NC	360	4.8074	28	0	28	0	0			N
PcDNV_NC	361	4.8074	28	0	0	0	28			N
PcDNV_NC	362	4.8074	28	0	28	0	0			N
PcDNV_NC	363	4.8074	28	28	0	0	0			N
PcDNV_NC	364	4.8074	28	0	0	28	0			N
PcDNV_NC	365	4.8074	28	0	0	0	28			N
PcDNV_NC	366	4.8074	28	28	0	0	0			N
PcDNV_NC	367	4.8074	28	0	0	28	0			N
PcDNV_NC	368	4.858	29	0	0	29	0			N
PcDNV_NC	369	4.858	29	0	29	0	0			N
PcDNV_NC	370	4.7549	27	0	27	0	0			N
PcDNV_NC	371	4.7549	27	0	0	27	0			N
PcDNV_NC	372	4.7549	27	0	26	0	1			N
PcDNV_NC	373	4.8074	28	28	0	0	0			N
PcDNV_NC	374	4.8074	28	0	28	0	0			N
PcDNV_NC	375	4.7549	27	0	27	0	0			N
PcDNV_NC	376	4.7549	27	0	0	0	27			N
PcDNV_NC	377	4.7004	26	26	0	0	0			N
PcDNV_NC	378	4.7004	26	0	26	0	0			N
PcDNV_NC	379	4.7004	26	0	0	0	26			N
PcDNV_NC	380	4.7004	26	0	0	26	0			N
PcDNV_NC	381	4.7004	26	26	0	0	0			N
PcDNV_NC	382	4.7004	26	0	26	0	0			N
PcDNV_NC	383	4.7004	26	0	0	26	0			N
PcDNV_NC	384	4.7004	26	0	26	0	0			N
PcDNV_NC	385	4.7004	26	0	26	0	0			N
PcDNV_NC	386	4.7004	26	0	26	0	0			N
PcDNV_NC	387	4.7004	26	0	26	0	0			N
PcDNV_NC	388	4.7004	26	26	0	0	0			N
PcDNV_NC	389	4.7004	26	0	26	0	0			N
PcDNV_NC	390	4.7004	26	0	0	26	0			N
PcDNV_NC	391	4.7004	26	26	0	0	0			N
PcDNV_NC	392	4.7004	26	26	0	0	0			N
PcDNV_NC	393	4.7004	26	26	0	0	0			N
PcDNV_NC	394	4.7004	26	0	0	26	0			N
PcDNV_NC	395	4.7004	26	26	0	0	0			N
PcDNV_NC	396	4.7004	26	26	0	0	0			N
PcDNV_NC	397	4.7004	26	26	0	0	0			N
PcDNV_NC	398	4.7004	26	26	0	0	0			N
PcDNV_NC	399	4.7004	26	0	26	0	0			N
PcDNV_NC	400	4.7004	26	26	0	0	0			N
PcDNV_NC	401	4.7004	26	0	26	0	0			N
PcDNV_NC	402	4.6439	25	0	0	0	25			N
PcDNV_NC	403	4.6439	25	0	25	0	0			N
PcDNV_NC	404	4.6439	25	0	0	25	0			N
PcDNV_NC	405	4.6439	25	0	0	25	0			N
PcDNV_NC	406	4.6439	25	25	0	0	0			N
PcDNV_NC	407	4.6439	25	0	25	0	0			N
PcDNV_NC	408	4.6439	25	25	0	0	0			N
PcDNV_NC	409	4.585	24	24	0	0	0			N
PcDNV_NC	410	4.585	24	0	24	0	0			N
PcDNV_NC	411	4.585	24	0	0	0	24			N
PcDNV_NC	412	4.6439	25	0	0	0	25			N
PcDNV_NC	413	4.585	24	0	0	24	0			N
PcDNV_NC	414	4.585	24	0	0	0	24			N
PcDNV_NC	415	4.585	24	24	0	0	0			N
PcDNV_NC	416	4.3923	21	0	21	0	0			N
PcDNV_NC	417	4.3923	21	0	0	21	0			N
PcDNV_NC	418	4.3923	21	21	0	0	0			N
PcDNV_NC	419	4.3923	21	21	0	0	0			N
PcDNV_NC	420	4.3923	21	0	21	0	0			N
PcDNV_NC	421	4.3923	21	21	0	0	0			N
PcDNV_NC	422	4.3923	21	0	21	0	0			N
PcDNV_NC	423	4.3923	21	0	0	0	21			N
PcDNV_NC	424	4.3219	20	20	0	0	0			N
PcDNV_NC	425	4.3219	20	0	20	0	0			N
PcDNV_NC	426	4.3219	20	0	0	20	0			N
PcDNV_NC	427	4.3219	20	20	0	0	0			N
PcDNV_NC	428	4.3219	20	0	20	0	0			N
PcDNV_NC	429	4.3219	20	0	20	0	0			N
PcDNV_NC	430	4.3219	20	0	1	19	0			N
PcDNV_NC	431	4.2479	19	0	0	19	0			N
PcDNV_NC	432	4.2479	19	0	19	0	0			N
PcDNV_NC	433	4.2479	19	0	0	0	19			N
PcDNV_NC	434	4.1699	18	18	0	0	0			N
PcDNV_NC	435	4.0875	17	0	0	17	0			N
PcDNV_NC	436	4	16	0	16	0	0			N
PcDNV_NC	437	3.8074	14	14	0	0	0			N
PcDNV_NC	438	3.8074	14	0	0	0	14			N
PcDNV_NC	439	3.7004	13	0	0	0	13			N
PcDNV_NC	440	3.7004	13	13	0	0	0			N
PcDNV_NC	441	3.7004	13	12	0	0	1			N
PcDNV_NC	442	3.7004	13	13	0	0	0			N
PcDNV_NC	443	3.7004	13	0	13	0	0			N
PcDNV_NC	444	3.585	12	12	0	0	0			N
PcDNV_NC	445	3.585	12	12	0	0	0			N
PcDNV_NC	446	3.585	12	0	12	0	0			N
PcDNV_NC	447	3.7004	13	0	0	13	0			N
PcDNV_NC	448	3.7004	13	0	13	0	0			N
PcDNV_NC	449	3.7004	13	0	13	0	0			N
PcDNV_NC	450	3.7004	13	0	0	0	13			N
PcDNV_NC	451	3.7004	13	0	0	0	13			N
PcDNV_NC	452	3.585	12	0	0	0	12			N
PcDNV_NC	453	3.4594	11	11	0	0	0			N
PcDNV_NC	454	3.4594	11	0	11	0	0			N
PcDNV_NC	455	3.4594	11	1	10	0	0			N
PcDNV_NC	456	3.3219	10	0	0	10	0			N
PcDNV_NC	457	3.3219	10	10	0	0	0			N
PcDNV_NC	458	3.3219	10	10	0	0	0			N
PcDNV_NC	459	3.3219	10	10	0	0	0			N
PcDNV_NC	460	3.3219	10	0	0	0	10			N
PcDNV_NC	461	3.3219	10	0	0	10	0			N
PcDNV_NC	462	3.3219	10	0	10	0	0			N
PcDNV_NC	463	3.3219	10	0	10	0	0			N
PcDNV_NC	464	3.3219	10	0	0	0	10			N
PcDNV_NC	465	3.3219	10	0	10	0	0			N
PcDNV_NC	466	3.3219	10	0	10	0	0			N
PcDNV_NC	467	3.3219	10	10	0	0	0			N
PcDNV_NC	468	3.3219	10	10	0	0	0			N
PcDNV_NC	469	3.3219	10	10	0	0	0			N
PcDNV_NC	470	3.3219	10	0	0	10	0			N
PcDNV_NC	471	3.3219	10	10	0	0	0			N
PcDNV_NC	472	3.3219	10	0	10	0	0			N
PcDNV_NC	473	3.3219	10	10	0	0	0			N
PcDNV_NC	474	3.1699	9	9	0	0	0			N
PcDNV_NC	475	3.1699	9	0	9	0	0			N
PcDNV_NC	476	3.1699	9	0	0	9	0			N
PcDNV_NC	477	3.1699	9	0	0	9	0			N
PcDNV_NC	478	3.1699	9	9	0	0	0			N
PcDNV_NC	479	3.1699	9	0	9	0	0			N
PcDNV_NC	480	3.1699	9	0	9	0	0			N
PcDNV_NC	481	3.1699	9	9	0	0	0			N
PcDNV_NC	482	3.1699	9	0	9	0	0			N
PcDNV_NC	483	3.1699	9	0	0	9	0			N
PcDNV_NC	484	3.1699	9	9	0	0	0			N
PcDNV_NC	485	3.1699	9	0	0	0	9			N
PcDNV_NC	486	3.1699	9	9	0	0	0			N
PcDNV_NC	487	3.1699	9	0	9	0	0			N
PcDNV_NC	488	3.3219	10	0	0	10	0			N
PcDNV_NC	489	3.3219	10	0	0	10	0			N
PcDNV_NC	490	3.3219	10	10	0	0	0			N
PcDNV_NC	491	3.3219	10	10	0	0	0			N
PcDNV_NC	492	3.3219	10	0	0	10	0			N
PcDNV_NC	493	3.1699	9	9	0	0	0			N
PcDNV_NC	494	3.1699	9	0	0	0	9			N
PcDNV_NC	495	2.8074	7	0	0	7	0			N
PcDNV_NC	496	2.8074	7	0	0	7	0			N
PcDNV_NC	497	2.8074	7	0	7	0	0			N
PcDNV_NC	498	2.8074	7	7	0	0	0			N
PcDNV_NC	499	2.8074	7	0	7	0	0			N
PcDNV_NC	500	2.8074	7	0	7	0	0			N
PcDNV_NC	501	2.8074	7	0	0	0	7			N
PcDNV_NC	502	2.8074	7	0	0	0	7			N
PcDNV_NC	503	2.8074	7	7	0	0	0			N
PcDNV_NC	504	2.8074	7	0	7	0	0			N
PcDNV_NC	505	2.8074	7	0	0	0	7			N
PcDNV_NC	506	2.8074	7	7	0	0	0			N
PcDNV_NC	507	2.8074	7	0	7	0	0			N
PcDNV_NC	508	2.8074	7	0	7	0	0			N
PcDNV_NC	509	2.8074	7	0	7	0	0			N
PcDNV_NC	510	2.8074	7	0	0	7	0			N
PcDNV_NC	511	2.8074	7	0	0	0	7			N
PcDNV_NC	512	2.8074	7	0	7	0	0			N
PcDNV_NC	513	2.8074	7	0	7	0	0			N
PcDNV_NC	514	2.8074	7	0	7	0	0			N
PcDNV_NC	515	2.8074	7	0	0	0	7			N
PcDNV_NC	516	2.8074	7	0	0	0	7			N
PcDNV_NC	517	2.8074	7	7	0	0	0			N
PcDNV_NC	518	2.585	6	6	0	0	0			N
PcDNV_NC	519	2.8074	7	0	0	0	7			N
PcDNV_NC	520	2.585	6	0	0	6	0			N
PcDNV_NC	521	2.585	6	0	0	0	6			N
PcDNV_NC	522	2.585	6	5	0	1	0			N
PcDNV_NC	523	2.3219	5	5	0	0	0			N
PcDNV_NC	524	2.3219	5	0	5	0	0			N
PcDNV_NC	525	2.3219	5	0	5	0	0			N
PcDNV_NC	526	2.3219	5	0	5	0	0			N
PcDNV_NC	527	2.3219	5	5	0	0	0			N
PcDNV_NC	528	2.3219	5	0	0	5	0			N
PcDNV_NC	529	2.3219	5	0	5	0	0			N
PcDNV_NC	530	2.3219	5	0	0	5	0			N
PcDNV_NC	531	2.3219	5	5	0	0	0			N
PcDNV_NC	532	2.3219	5	5	0	0	0			N
PcDNV_NC	533	2.3219	5	0	5	0	0			N
PcDNV_NC	534	2.3219	5	5	0	0	0			N
PcDNV_NC	535	2.3219	5	5	0	0	0			N
PcDNV_NC	536	2.3219	5	5	0	0	0			N
PcDNV_NC	537	2.3219	5	0	5	0	0			N
PcDNV_NC	538	2.3219	5	0	0	5	0			N
PcDNV_NC	539	2.3219	5	0	5	0	0			N
PcDNV_NC	540	2.3219	5	0	5	0	0			N
PcDNV_NC	541	2.3219	5	0	5	0	0			N
PcDNV_NC	542	2.3219	5	0	0	0	5			N
PcDNV_NC	543	2.3219	5	5	0	0	0			N
PcDNV_NC	544	2.3219	5	0	5	0	0			N
PcDNV_NC	545	2.3219	5	5	0	0	0			N
PcDNV_NC	546	2.3219	5	0	0	0	5			N
PcDNV_NC	547	2.3219	5	5	0	0	0			N
PcDNV_NC	548	2.3219	5	5	0	0	0			N
PcDNV_NC	549	2.3219	5	0	0	5	0			N
PcDNV_NC	550	2.3219	5	0	5	0	0			N
PcDNV_NC	551	2.3219	5	5	0	0	0			N
PcDNV_NC	552	3	8	0	0	0	8			N
PcDNV_NC	553	3	8	8	0	0	0			N
PcDNV_NC	554	3.3219	10	0	10	0	0			N
PcDNV_NC	555	3.4594	11	0	11	0	0			N
PcDNV_NC	556	3.4594	11	0	11	0	0			N
PcDNV_NC	557	3.4594	11	0	0	0	11			N
PcDNV_NC	558	3.4594	11	0	11	0	0			N
PcDNV_NC	559	3.4594	11	0	0	11	0			N
PcDNV_NC	560	3.585	12	0	12	0	0			N
PcDNV_NC	561	3.585	12	0	0	12	0			N
PcDNV_NC	562	3.4594	11	0	0	0	11			N
PcDNV_NC	563	3.4594	11	0	11	0	0			N
PcDNV_NC	564	3.4594	11	0	0	0	11			N
PcDNV_NC	565	3.4594	11	0	0	0	11			N
PcDNV_NC	566	3.4594	11	0	11	0	0			N
PcDNV_NC	567	3.4594	11	0	0	11	0			N
PcDNV_NC	568	3.585	12	0	0	12	0			N
PcDNV_NC	569	3.585	12	0	12	0	0			N
PcDNV_NC	570	3.585	12	12	0	0	0			N
PcDNV_NC	571	3.7004	13	0	0	0	13			N
PcDNV_NC	572	3.8074	14	0	14	0	0			N
PcDNV_NC	573	3.9069	15	0	15	0	0			N
PcDNV_NC	574	3.9069	15	0	15	0	0			N
PcDNV_NC	575	3.9069	15	0	15	0	0			N
PcDNV_NC	576	3.9069	15	0	0	15	0			N
PcDNV_NC	577	3.9069	15	0	0	15	0			N
PcDNV_NC	578	3.9069	15	0	0	0	15			N
PcDNV_NC	579	3.9069	15	0	15	0	0			N
PcDNV_NC	580	3.9069	15	0	15	0	0			N
PcDNV_NC	581	3.9069	15	15	0	0	0			N
PcDNV_NC	582	3.9069	15	0	0	0	15			N
PcDNV_NC	583	4	16	0	0	0	16			N
PcDNV_NC	584	4	16	0	16	0	0			N
PcDNV_NC	585	4	16	16	0	0	0			N
PcDNV_NC	586	4	16	0	16	0	0			N
PcDNV_NC	587	4	16	0	16	0	0			N
PcDNV_NC	588	4	16	16	0	0	0			N
PcDNV_NC	589	4	16	0	0	0	16			N
PcDNV_NC	590	4.0875	17	17	0	0	0			N
PcDNV_NC	591	4.1699	18	1	0	17	0			N
PcDNV_NC	592	4.1699	18	18	0	0	0			N
PcDNV_NC	593	4.1699	18	0	18	0	0			N
PcDNV_NC	594	4.1699	18	18	0	0	0			N
PcDNV_NC	595	4.1699	18	17	1	0	0			N
PcDNV_NC	596	4.1699	18	0	18	0	0			N
PcDNV_NC	597	4.0875	17	17	0	0	0			N
PcDNV_NC	598	4.0875	17	0	17	0	0			N
PcDNV_NC	599	4.0875	17	0	17	0	0			N
PcDNV_NC	600	4.0875	17	0	17	0	0			N
PcDNV_NC	601	4.0875	17	0	0	17	0			N
PcDNV_NC	602	4.0875	17	0	17	0	0			N
PcDNV_NC	603	4.0875	17	17	0	0	0			N
PcDNV_NC	604	4.0875	17	0	17	0	0			N
PcDNV_NC	605	4.0875	17	17	0	0	0			N
PcDNV_NC	606	4.2479	19	0	0	0	19			N
PcDNV_NC	607	4.2479	19	0	0	0	19			N
PcDNV_NC	608	4.2479	19	0	19	0	0			N
PcDNV_NC	609	4.2479	19	0	19	0	0			N
PcDNV_NC	610	4.2479	19	0	0	19	0			N
PcDNV_NC	611	4.2479	19	0	19	0	0			N
PcDNV_NC	612	4.2479	19	0	19	0	0			N
PcDNV_NC	613	4.2479	19	19	0	0	0			N
PcDNV_NC	614	4.2479	19	0	19	0	0			N
PcDNV_NC	615	4.2479	19	19	0	0	0			N
PcDNV_NC	616	4.2479	19	19	0	0	0			N
PcDNV_NC	617	4.3219	20	0	20	0	0			N
PcDNV_NC	618	4.3219	20	20	0	0	0			N
PcDNV_NC	619	4.3923	21	0	0	0	21			N
PcDNV_NC	620	4.3923	21	21	0	0	0			N
PcDNV_NC	621	4.3923	21	0	21	0	0			N
PcDNV_NC	622	4.3923	21	0	21	0	0			N
PcDNV_NC	623	4.3923	21	0	21	0	0			N
PcDNV_NC	624	4.3923	21	0	0	21	0			N
PcDNV_NC	625	4.4594	22	0	0	0	22			N
PcDNV_NC	626	4.4594	22	0	0	22	0			N
PcDNV_NC	627	4.4594	22	22	0	0	0			N
PcDNV_NC	628	4.5236	23	0	0	23	0			N
PcDNV_NC	629	4.7549	27	0	0	27	0			N
PcDNV_NC	630	4.7549	27	0	27	0	0			N
PcDNV_NC	631	4.7549	27	0	27	0	0			N
PcDNV_NC	632	4.7549	27	0	27	0	0			N
PcDNV_NC	633	4.8074	28	28	0	0	0			N
PcDNV_NC	634	4.8074	28	28	0	0	0			N
PcDNV_NC	635	4.8074	28	0	0	0	28			N
PcDNV_NC	636	4.8074	28	28	0	0	0			N
PcDNV_NC	637	4.858	29	0	0	29	0			N
PcDNV_NC	638	4.858	29	0	0	0	29			N
PcDNV_NC	639	4.858	29	0	29	0	0			N
PcDNV_NC	640	5	32	0	0	0	32			N
PcDNV_NC	641	5.0875	34	0	34	0	0			N
PcDNV_NC	642	5.1699	36	36	0	0	0			N
PcDNV_NC	643	5.1699	36	36	0	0	0			N
PcDNV_NC	644	5.2479	38	0	38	0	0			N
PcDNV_NC	645	5.3219	40	0	40	0	0			N
PcDNV_NC	646	5.3576	41	0	41	0	0			N
PcDNV_NC	647	5.3576	41	0	0	0	41			N
PcDNV_NC	648	5.4263	43	0	43	0	0			N
PcDNV_NC	649	5.5236	46	46	0	0	0			N
PcDNV_NC	650	5.585	48	0	48	0	0			N
PcDNV_NC	651	5.585	48	0	0	48	0			N
PcDNV_NC	652	5.585	48	0	0	48	0			N
PcDNV_NC	653	5.7004	52	0	0	52	0			N
PcDNV_NC	654	5.7004	52	0	52	0	0			N
PcDNV_NC	655	5.7004	52	0	52	0	0			N
PcDNV_NC	656	5.7004	52	0	52	0	0			N
PcDNV_NC	657	5.7279	53	53	0	0	0			N
PcDNV_NC	658	5.7549	54	54	0	0	0			N
PcDNV_NC	659	5.858	58	0	0	58	0			N
PcDNV_NC	660	5.858	58	58	0	0	0			N
PcDNV_NC	661	5.858	58	58	0	0	0			N
PcDNV_NC	662	5.9069	60	0	1	59	0			N
PcDNV_NC	663	5.9307	61	0	61	0	0			N
PcDNV_NC	664	5.9307	61	0	61	0	0			N
PcDNV_NC	665	5.9542	62	0	62	0	0			N
PcDNV_NC	666	5.9542	62	0	0	62	0			N
PcDNV_NC	667	5.9542	62	0	62	0	0			N
PcDNV_NC	668	5.9542	62	0	62	0	0			N
PcDNV_NC	669	5.9307	61	0	0	0	61			N
PcDNV_NC	670	5.9069	60	0	60	0	0			N
PcDNV_NC	671	5.9069	60	0	0	0	60			N
PcDNV_NC	672	5.9069	60	0	0	60	0			N
PcDNV_NC	673	5.9069	60	0	60	0	0			N
PcDNV_NC	674	5.9069	60	0	59	1	0			N
PcDNV_NC	675	5.9069	60	0	0	0	60			N
PcDNV_NC	676	5.9069	60	0	0	60	0			N
PcDNV_NC	677	5.9069	60	0	0	0	60			N
PcDNV_NC	678	5.9069	60	0	0	60	0			N
PcDNV_NC	679	5.9069	60	60	0	0	0			N
PcDNV_NC	680	5.9069	60	0	60	0	0			N
PcDNV_NC	681	5.9773	63	0	0	0	63			N
PcDNV_NC	682	5.9773	63	63	0	0	0			N
PcDNV_NC	683	5.9773	63	63	0	0	0			N
PcDNV_NC	684	5.9773	63	63	0	0	0			N
PcDNV_NC	685	5.9773	63	0	0	0	63			N
PcDNV_NC	686	5.9773	63	63	0	0	0			N
PcDNV_NC	687	6	64	0	1	63	0			N
PcDNV_NC	688	6	64	0	64	0	0			N
PcDNV_NC	689	6	64	0	64	0	0			N
PcDNV_NC	690	6	64	64	0	0	0			N
PcDNV_NC	691	6	64	0	64	0	0			N
PcDNV_NC	692	6	64	0	64	0	0			N
PcDNV_NC	693	6	64	0	0	64	0			N
PcDNV_NC	694	6.0224	65	65	0	0	0			N
PcDNV_NC	695	6.0224	65	65	0	0	0			N
PcDNV_NC	696	6.0444	66	0	0	66	0			N
PcDNV_NC	697	6.0444	66	66	0	0	0			N
PcDNV_NC	698	6.0444	66	0	66	0	0			N
PcDNV_NC	699	6.0444	66	0	0	66	0			N
PcDNV_NC	700	6.0444	66	66	0	0	0			N
PcDNV_NC	701	6.0444	66	0	66	0	0			N
PcDNV_NC	702	5.9773	63	0	0	63	0			N
PcDNV_NC	703	5.9773	63	63	0	0	0			N
PcDNV_NC	704	5.9307	61	61	0	0	0			N
PcDNV_NC	705	5.9307	61	1	0	0	60			N
PcDNV_NC	706	5.9307	61	0	61	0	0			N
PcDNV_NC	707	5.9307	61	0	60	0	1			N
PcDNV_NC	708	5.9542	62	62	0	0	0			N
PcDNV_NC	709	5.9542	62	0	62	0	0			N
PcDNV_NC	710	5.9307	61	0	0	0	61			N
PcDNV_NC	711	5.9307	61	0	0	61	0			N
PcDNV_NC	712	5.9307	61	61	0	0	0			N
PcDNV_NC	713	5.9307	61	0	61	0	0			N
PcDNV_NC	714	5.9307	61	0	61	0	0			N
PcDNV_NC	715	5.9307	61	61	0	0	0			N
PcDNV_NC	716	5.9307	61	0	61	0	0			N
PcDNV_NC	717	5.9307	61	61	0	0	0			N
PcDNV_NC	718	5.9069	60	0	60	0	0			N
PcDNV_NC	719	5.9307	61	0	0	61	0			N
PcDNV_NC	720	5.9307	61	0	0	0	61			N
PcDNV_NC	721	5.9069	60	60	0	0	0			N
PcDNV_NC	722	5.9069	60	58	1	0	1			N
PcDNV_NC	723	5.8826	59	0	59	0	0			N
PcDNV_NC	724	5.9069	60	0	0	60	0			N
PcDNV_NC	725	5.9069	60	0	60	0	0			N
PcDNV_NC	726	5.9069	60	60	0	0	0			N
PcDNV_NC	727	5.9542	62	62	0	0	0			N
PcDNV_NC	728	5.9542	62	62	0	0	0			N
PcDNV_NC	729	6.0224	65	65	0	0	0			N
PcDNV_NC	730	6.0444	66	0	0	66	0			N
PcDNV_NC	731	6.1497	71	0	71	0	0			N
PcDNV_NC	732	6.1898	73	72	0	1	0			N
PcDNV_NC	733	6.1699	72	72	0	0	0			N
PcDNV_NC	734	6.1898	73	0	72	1	0			N
PcDNV_NC	735	6.2095	74	0	74	0	0			N
PcDNV_NC	736	6.2479	76	0	0	76	0			N
PcDNV_NC	737	6.2479	76	0	2	74	0			N
PcDNV_NC	738	6.2479	76	0	76	0	0			N
PcDNV_NC	739	6.2668	77	0	0	77	0			N
PcDNV_NC	740	6.2479	76	0	76	0	0			N
PcDNV_NC	741	6.2479	76	76	0	0	0			N
PcDNV_NC	742	6.2854	78	0	0	1	77			N
PcDNV_NC	743	6.3219	80	0	80	0	0			N
PcDNV_NC	744	6.3219	80	0	80	0	0			N
PcDNV_NC	745	6.3219	80	0	0	80	0			N
PcDNV_NC	746	6.3576	82	0	82	0	0			N
PcDNV_NC	747	6.4094	85	0	85	0	0			N
PcDNV_NC	748	6.4429	87	0	0	87	0			N
PcDNV_NC	749	6.4757	89	0	89	0	0			N
PcDNV_NC	750	6.4757	89	89	0	0	0			N
PcDNV_NC	751	6.4757	89	89	0	0	0			N
PcDNV_NC	752	6.4757	89	0	89	0	0			N
PcDNV_NC	753	6.4757	89	89	0	0	0			N
PcDNV_NC	754	6.4919	90	0	0	0	90			N
PcDNV_NC	755	6.4919	90	90	0	0	0			N
PcDNV_NC	756	6.4757	89	89	0	0	0			N
PcDNV_NC	757	6.4757	89	0	0	89	0			N
PcDNV_NC	758	6.4757	89	89	0	0	0			N
PcDNV_NC	759	6.4757	89	0	89	0	0			N
PcDNV_NC	760	6.4919	90	0	0	0	90			N
PcDNV_NC	761	6.4919	90	90	0	0	0			N
PcDNV_NC	762	6.4919	90	0	90	0	0			N
PcDNV_NC	763	6.4919	90	0	90	0	0			N
PcDNV_NC	764	6.5236	92	92	0	0	0			N
PcDNV_NC	765	6.5236	92	0	92	0	0			N
PcDNV_NC	766	6.5236	92	0	92	0	0			N
PcDNV_NC	767	6.5392	93	0	93	0	0			N
PcDNV_NC	768	6.5392	93	0	1	92	0			N
PcDNV_NC	769	6.5236	92	0	0	0	92			N
PcDNV_NC	770	6.585	96	0	0	96	0			N
PcDNV_NC	771	6.585	96	96	0	0	0			N
PcDNV_NC	772	6.585	96	0	96	0	0			N
PcDNV_NC	773	6.585	96	0	96	0	0			N
PcDNV_NC	774	6.585	96	96	0	0	0			N
PcDNV_NC	775	6.585	96	96	0	0	0			N
PcDNV_NC	776	6.585	96	96	0	0	0			N
PcDNV_NC	777	6.585	96	0	0	96	0			N
PcDNV_NC	778	6.585	96	96	0	0	0			N
PcDNV_NC	779	6.5546	94	0	94	0	0			N
PcDNV_NC	780	6.585	96	0	0	96	0			N
PcDNV_NC	781	6.585	96	0	0	96	0			N
PcDNV_NC	782	6.585	96	96	0	0	0			N
PcDNV_NC	783	6.585	96	96	0	0	0			N
PcDNV_NC	784	6.585	96	0	0	0	96			N
PcDNV_NC	785	6.585	96	0	96	0	0			N
PcDNV_NC	786	6.585	96	0	0	0	96			N
PcDNV_NC	787	6.5699	95	95	0	0	0			N
PcDNV_NC	788	6.5546	94	0	94	0	0			N
PcDNV_NC	789	6.5392	93	0	93	0	0			N
PcDNV_NC	790	6.5078	91	0	91	0	0			N
PcDNV_NC	791	6.4757	89	89	0	0	0			N
PcDNV_NC	792	6.4429	87	0	0	87	0			N
PcDNV_NC	793	6.4594	88	0	0	88	0			N
PcDNV_NC	794	6.4429	87	0	0	87	0			N
PcDNV_NC	795	6.4263	86	0	0	0	86			N
PcDNV_NC	796	6.4094	85	0	0	0	85			N
PcDNV_NC	797	6.4094	85	0	0	85	0			N
PcDNV_NC	798	6.375	83	0	0	0	83			N
PcDNV_NC	799	6.3219	80	79	0	0	1			N
PcDNV_NC	800	6.3038	79	0	0	79	0			N
PcDNV_NC	801	6.3399	81	1	80	0	0			N
PcDNV_NC	802	6.3576	82	0	0	82	0			N
PcDNV_NC	803	6.3038	79	0	0	79	0			N
PcDNV_NC	804	6.3038	79	0	79	0	0			N
PcDNV_NC	805	6.3038	79	0	79	0	0			N
PcDNV_NC	806	6.3038	79	0	78	0	1			N
PcDNV_NC	807	6.2854	78	77	1	0	0			N
PcDNV_NC	808	6.2668	77	77	0	0	0			N
PcDNV_NC	809	6.1898	73	0	73	0	0			N
PcDNV_NC	810	6.1898	73	73	0	0	0			N
PcDNV_NC	811	6.2095	74	0	0	74	0			N
PcDNV_NC	812	6.1898	73	0	73	0	0			N
PcDNV_NC	813	6.1699	72	72	0	0	0			N
PcDNV_NC	814	6.1497	71	0	71	0	0			N
PcDNV_NC	815	6.1293	70	70	0	0	0			N
PcDNV_NC	816	6.1293	70	0	70	0	0			N
PcDNV_NC	817	6.1293	70	70	0	0	0			N
PcDNV_NC	818	6.1293	70	0	70	0	0			N
PcDNV_NC	819	6.1699	72	0	0	0	72			N
PcDNV_NC	820	6.1699	72	0	72	0	0			N
PcDNV_NC	821	6.1699	72	0	0	0	72			N
PcDNV_NC	822	6.1699	72	72	0	0	0			N
PcDNV_NC	823	6.1699	72	0	72	0	0			N
PcDNV_NC	824	6.1699	72	0	0	72	0			N
PcDNV_NC	825	6.1699	72	0	72	0	0			N
PcDNV_NC	826	6.1699	72	0	0	71	1			N
PcDNV_NC	827	6.1699	72	0	72	0	0			N
PcDNV_NC	828	6.1699	72	72	0	0	0			N
PcDNV_NC	829	6.2095	74	0	0	0	74			N
PcDNV_NC	830	6.2479	76	1	0	0	75			N
PcDNV_NC	831	6.2479	76	0	0	76	0			N
PcDNV_NC	832	6.2479	76	76	0	0	0			N
PcDNV_NC	833	6.2479	76	76	0	0	0			N
PcDNV_NC	834	6.2479	76	76	0	0	0			N
PcDNV_NC	835	6.2479	76	0	76	0	0			N
PcDNV_NC	836	6.2479	76	0	76	0	0			N
PcDNV_NC	837	6.2288	75	0	0	0	75			N
PcDNV_NC	838	6.2479	76	0	0	0	76			N
PcDNV_NC	839	6.2479	76	0	0	76	0			N
PcDNV_NC	840	6.2479	76	0	76	0	0			N
PcDNV_NC	841	6.2479	76	0	76	0	0			N
PcDNV_NC	842	6.2668	77	77	0	0	0			N
PcDNV_NC	843	6.2854	78	0	78	0	0			N
PcDNV_NC	844	6.2288	75	0	75	0	0			N
PcDNV_NC	845	6.2288	75	75	0	0	0			N
PcDNV_NC	846	6.2095	74	0	0	0	74			N
PcDNV_NC	847	6.2668	77	0	0	0	77			N
PcDNV_NC	848	6.2854	78	0	78	0	0			N
PcDNV_NC	849	6.3038	79	0	0	79	0			N
PcDNV_NC	850	6.3038	79	0	79	0	0			N
PcDNV_NC	851	6.375	83	0	79	0	4			N
PcDNV_NC	852	6.3923	84	0	4	80	0			N
PcDNV_NC	853	6.8074	112	0	0	0	112			N
PcDNV_NC	854	6.8202	113	113	0	0	0			N
PcDNV_NC	855	6.8202	113	0	0	113	0			N
PcDNV_NC	856	6.8329	114	114	0	0	0			N
PcDNV_NC	857	6.9069	120	0	120	0	0			N
PcDNV_NC	858	6.8826	118	0	1	117	0			N
PcDNV_NC	859	6.8826	118	118	0	0	0			N
PcDNV_NC	860	6.8826	118	0	118	0	0			N
PcDNV_NC	861	6.8948	119	119	0	0	0			N
PcDNV_NC	862	6.8948	119	119	0	0	0			N
PcDNV_NC	863	7	128	0	0	0	128			N
PcDNV_NC	864	7.0224	130	0	130	0	0			N
PcDNV_NC	865	7.0224	130	0	0	130	0			N
PcDNV_NC	866	7.0224	130	130	0	0	0			N
PcDNV_NC	867	7.0444	132	0	0	132	0			N
PcDNV_NC	868	7.0444	132	0	132	0	0			N
PcDNV_NC	869	7.0334	131	0	130	0	1			N
PcDNV_NC	870	7.0553	133	133	0	0	0			N
PcDNV_NC	871	7.0553	133	133	0	0	0			N
PcDNV_NC	872	7.0553	133	133	0	0	0			N
PcDNV_NC	873	7.0768	135	0	0	0	135			N
PcDNV_NC	874	7.0553	133	0	0	133	0			N
PcDNV_NC	875	7.0553	133	133	0	0	0			N
PcDNV_NC	876	7.0661	134	0	134	0	0			N
PcDNV_NC	877	7.0768	135	0	0	135	0			N
PcDNV_NC	878	7.0875	136	0	0	135	1			N
PcDNV_NC	879	7.0661	134	134	0	0	0			N
PcDNV_NC	880	7.098	137	0	0	136	1			N
PcDNV_NC	881	7.0661	134	0	0	0	134			N
PcDNV_NC	882	7.0444	132	0	0	0	132			N
PcDNV_NC	883	7.0444	132	132	0	0	0			N
PcDNV_NC	884	7.0444	132	0	0	132	0			N
PcDNV_NC	885	7.0334	131	0	127	1	3			N
PcDNV_NC	886	7.0224	130	130	0	0	0			N
PcDNV_NC	887	7.098	137	0	0	0	137			N
PcDNV_NC	888	7.1085	138	138	0	0	0			N
PcDNV_NC	889	7.098	137	137	0	0	0			N
PcDNV_NC	890	7.1085	138	0	0	138	0			N
PcDNV_NC	891	7.1396	141	0	0	0	141			N
PcDNV_NC	892	7.1189	139	139	0	0	0			N
PcDNV_NC	893	7.098	137	0	0	0	137			N
PcDNV_NC	894	7.1189	139	138	0	1	0			N
PcDNV_NC	895	7.1293	140	0	0	140	0			N
PcDNV_NC	896	7.1189	139	0	1	138	0			N
PcDNV_NC	897	7.1085	138	137	0	1	0			N
PcDNV_NC	898	7.1189	139	0	0	1	138			N
PcDNV_NC	899	7.1189	139	139	0	0	0			N
PcDNV_NC	900	7.1293	140	140	0	0	0			N
PcDNV_NC	901	7.1293	140	0	140	0	0			N
PcDNV_NC	902	7.1293	140	0	0	0	140			N
PcDNV_NC	903	7.1396	141	0	141	0	0			N
PcDNV_NC	904	7.1396	141	0	1	140	0			N
PcDNV_NC	905	7.1497	142	0	0	142	0			N
PcDNV_NC	906	7.1497	142	142	0	0	0			N
PcDNV_NC	907	7.1497	142	0	142	0	0			N
PcDNV_NC	908	7.1599	143	0	0	142	1			N
PcDNV_NC	909	7.1799	145	0	0	145	0			N
PcDNV_NC	910	7.1699	144	144	0	0	0			N
PcDNV_NC	911	7.1898	146	0	0	146	0			N
PcDNV_NC	912	7.1997	147	0	147	0	0			N
PcDNV_NC	913	7.2095	148	147	0	1	0			N
PcDNV_NC	914	7.1898	146	0	0	146	0			N
PcDNV_NC	915	7.1898	146	145	0	1	0			N
PcDNV_NC	916	7.2095	148	0	0	148	0			N
PcDNV_NC	917	7.2288	150	0	0	150	0			N
PcDNV_NC	918	7.2288	150	150	0	0	0			N
PcDNV_NC	919	7.2384	151	0	0	151	0			N
PcDNV_NC	920	7.1997	147	145	2	0	0			N
PcDNV_NC	921	7.2288	150	0	0	0	150			N
PcDNV_NC	922	7.2574	153	0	0	153	0			N
PcDNV_NC	923	7.2574	153	0	151	0	2			N
PcDNV_NC	924	7.2761	155	0	154	1	0			N
PcDNV_NC	925	7.2854	156	0	0	156	0			N
PcDNV_NC	926	7.2854	156	156	0	0	0			N
PcDNV_NC	927	7.2946	157	157	0	0	0			N
PcDNV_NC	928	7.2946	157	0	0	157	0			N
PcDNV_NC	929	7.2761	155	0	1	154	0			N
PcDNV_NC	930	7.2574	153	152	0	0	1			N
PcDNV_NC	931	7.2574	153	0	0	0	153			N
PcDNV_NC	932	7.2574	153	0	153	0	0			N
PcDNV_NC	933	7.2479	152	0	152	0	0			N
PcDNV_NC	934	7.2479	152	0	152	0	0			N
PcDNV_NC	935	7.2574	153	153	0	0	0			N
PcDNV_NC	936	7.2574	153	0	153	0	0			N
PcDNV_NC	937	7.2668	154	0	0	154	0			N
PcDNV_NC	938	7.2668	154	154	0	0	0			N
PcDNV_NC	939	7.2668	154	154	0	0	0			N
PcDNV_NC	940	7.2946	157	0	0	157	0			N
PcDNV_NC	941	7.2946	157	157	0	0	0			N
PcDNV_NC	942	7.3129	159	0	1	0	158			N
PcDNV_NC	943	7.3038	158	158	0	0	0			N
PcDNV_NC	944	7.3038	158	0	158	0	0			N
PcDNV_NC	945	7.3129	159	0	159	0	0			N
PcDNV_NC	946	7.3129	159	159	0	0	0			N
PcDNV_NC	947	7.3923	168	0	168	0	0			N
PcDNV_NC	948	7.4094	170	0	0	170	0			N
PcDNV_NC	949	7.4346	173	0	0	173	0			N
PcDNV_NC	950	7.4429	174	0	0	174	0			N
PcDNV_NC	951	7.4676	177	0	0	177	0			N
PcDNV_NC	952	7.4757	178	0	0	0	178			N
PcDNV_NC	953	7.5157	183	0	0	0	183			N
PcDNV_NC	954	7.5236	184	0	184	0	0			N
PcDNV_NC	955	7.5469	187	0	0	0	187			N
PcDNV_NC	956	7.5469	187	0	186	1	0			N
PcDNV_NC	957	7.5546	188	0	0	188	0			N
PcDNV_NC	958	7.5774	191	0	0	0	191			N
PcDNV_NC	959	7.5774	191	0	0	191	0			N
PcDNV_NC	960	7.5774	191	191	0	0	0			N
PcDNV_NC	961	7.5699	190	0	0	190	0			N
PcDNV_NC	962	7.5622	189	189	0	0	0			N
PcDNV_NC	963	7.5622	189	188	0	1	0			N
PcDNV_NC	964	7.5622	189	0	189	0	0			N
PcDNV_NC	965	7.585	192	0	0	0	192			N
PcDNV_NC	966	7.585	192	192	0	0	0			N
PcDNV_NC	967	7.585	192	191	0	0	1			N
PcDNV_NC	968	7.5925	193	0	0	0	193			N
PcDNV_NC	969	7.5774	191	0	0	0	191			N
PcDNV_NC	970	7.585	192	0	0	191	1			N
PcDNV_NC	971	7.585	192	0	192	0	0			N
PcDNV_NC	972	7.585	192	0	192	0	0			N
PcDNV_NC	973	7.585	192	0	2	190	0			N
PcDNV_NC	974	7.5999	194	194	0	0	0			N
PcDNV_NC	975	7.5999	194	0	0	0	194			N
PcDNV_NC	976	7.5999	194	0	0	0	194			N
PcDNV_NC	977	7.5999	194	194	0	0	0			N
PcDNV_NC	978	7.5999	194	194	0	0	0			N
PcDNV_NC	979	7.585	192	0	191	1	0			N
PcDNV_NC	980	7.5774	191	0	0	0	191			N
PcDNV_NC	981	7.5699	190	0	0	0	190			N
PcDNV_NC	982	7.5699	190	0	0	190	0			N
PcDNV_NC	983	7.5699	190	0	0	0	190			N
PcDNV_NC	984	7.5699	190	190	0	0	0			N
PcDNV_NC	985	7.5774	191	191	0	0	0			N
PcDNV_NC	986	7.5774	191	0	191	0	0			N
PcDNV_NC	987	7.5774	191	0	0	191	0			N
PcDNV_NC	988	7.5699	190	0	0	190	0			N
PcDNV_NC	989	7.6221	197	0	197	0	0			N
PcDNV_NC	990	7.7616	217	0	0	217	0			N
PcDNV_NC	991	7.7814	220	0	0	220	0			N
PcDNV_NC	992	7.7944	222	1	0	221	0			N
PcDNV_NC	993	7.8138	225	0	0	0	225			N
PcDNV_NC	994	7.8138	225	0	0	225	0			N
PcDNV_NC	995	7.8138	225	0	1	224	0			N
PcDNV_NC	996	7.8138	225	224	0	0	1			N
PcDNV_NC	997	7.7944	222	0	0	0	222			N
PcDNV_NC	998	7.7879	221	220	0	1	0			N
PcDNV_NC	999	7.7814	220	0	220	0	0			N
PcDNV_NC	1000	7.7944	222	2	0	219	1			N
PcDNV_NC	1001	7.7748	219	1	0	0	218			N
PcDNV_NC	1002	7.7682	218	0	218	0	0			N
PcDNV_NC	1003	7.7682	218	0	1	217	0			N
PcDNV_NC	1004	7.7616	217	0	0	217	0			N
PcDNV_NC	1005	7.7549	216	216	0	0	0			N
PcDNV_NC	1006	7.7549	216	0	1	215	0			N
PcDNV_NC	1007	7.7142	210	208	0	2	0			N
PcDNV_NC	1008	7.7142	210	0	0	210	0			N
PcDNV_NC	1009	7.7142	210	0	202	7	1			N
PcDNV_NC	1010	7.7142	210	0	0	210	0			N
PcDNV_NC	1011	7.7074	209	0	208	1	0			N
PcDNV_NC	1012	7.7004	208	0	207	0	1			N
PcDNV_NC	1013	7.6439	200	200	0	0	0			N
PcDNV_NC	1014	7.6366	199	0	0	0	199			N
PcDNV_NC	1015	7.6366	199	0	0	0	199			N
PcDNV_NC	1016	7.6366	199	199	0	0	0			N
PcDNV_NC	1017	7.6221	197	0	197	0	0			N
PcDNV_NC	1018	7.6221	197	0	197	0	0			N
PcDNV_NC	1019	7.6221	197	0	197	0	0			N
PcDNV_NC	1020	7.6073	195	0	1	0	194			N
PcDNV_NC	1021	7.6147	196	0	193	2	1			N
PcDNV_NC	1022	7.6582	202	0	0	0	202			N
PcDNV_NC	1023	7.7347	213	0	212	1	0			N
PcDNV_NC	1024	7.7482	215	0	0	215	0			N
PcDNV_NC	1025	7.7415	214	0	2	212	0			N
PcDNV_NC	1026	7.7347	213	211	0	0	2			N
PcDNV_NC	1027	7.7142	210	0	0	210	0			N
PcDNV_NC	1028	7.7004	208	0	1	207	0			N
PcDNV_NC	1029	7.6935	207	204	1	2	0			N
PcDNV_NC	1030	7.6653	203	0	203	0	0			N
PcDNV_NC	1031	7.6653	203	1	0	0	202			N
PcDNV_NC	1032	7.6653	203	203	0	0	0			N
PcDNV_NC	1033	7.6653	203	0	0	203	0			N
PcDNV_NC	1034	7.6511	201	201	0	0	0			N
PcDNV_NC	1035	7.6582	202	202	0	0	0			N
PcDNV_NC	1036	7.6582	202	0	0	0	202			N
PcDNV_NC	1037	7.5999	194	192	0	1	1			N
PcDNV_NC	1038	7.5999	194	0	0	0	194			N
PcDNV_NC	1039	7.5999	194	0	0	194	0			N
PcDNV_NC	1040	7.585	192	192	0	0	0			N
PcDNV_NC	1041	7.5622	189	188	0	0	1			N
PcDNV_NC	1042	7.5546	188	0	0	0	188			N
PcDNV_NC	1043	7.5469	187	0	0	0	187			N
PcDNV_NC	1044	7.5236	184	0	184	0	0			N
PcDNV_NC	1045	7.5157	183	183	0	0	0			N
PcDNV_NC	1046	7.5078	182	0	1	181	0			N
PcDNV_NC	1047	7.4838	179	0	0	0	179			N
PcDNV_NC	1048	7.4676	177	0	0	0	177			N
PcDNV_NC	1049	7.4429	174	0	174	0	0			N
PcDNV_NC	1050	7.4346	173	0	0	0	173			N
PcDNV_NC	1051	7.4346	173	171	0	2	0			N
PcDNV_NC	1052	7.4346	173	0	0	173	0			N
PcDNV_NC	1053	7.4346	173	173	0	0	0			N
PcDNV_NC	1054	7.4263	172	0	172	0	0			N
PcDNV_NC	1055	7.4094	170	0	170	0	0			N
PcDNV_NC	1056	7.4094	170	170	0	0	0			N
PcDNV_NC	1057	7.4179	171	0	0	0	171			N
PcDNV_NC	1058	7.4429	174	0	0	174	0			N
PcDNV_NC	1059	7.4179	171	0	171	0	0			N
PcDNV_NC	1060	7.4094	170	169	1	0	0			N
PcDNV_NC	1061	7.3923	168	0	0	0	168			N
PcDNV_NC	1062	7.3923	168	168	0	0	0			N
PcDNV_NC	1063	7.3923	168	168	0	0	0			N
PcDNV_NC	1064	7.4009	169	0	169	0	0			N
PcDNV_NC	1065	7.4094	170	0	170	0	0			N
PcDNV_NC	1066	7.3923	168	168	0	0	0			N
PcDNV_NC	1067	7.3837	167	166	0	0	1			N
PcDNV_NC	1068	7.3837	167	167	0	0	0			N
PcDNV_NC	1069	7.375	166	0	1	165	0			N
PcDNV_NC	1070	7.375	166	166	0	0	0			N
PcDNV_NC	1071	7.3663	165	165	0	0	0			N
PcDNV_NC	1072	7.3399	162	160	0	2	0			N
PcDNV_NC	1073	7.3399	162	161	0	1	0			N
PcDNV_NC	1074	7.3219	160	0	0	160	0			N
PcDNV_NC	1075	7.3129	159	0	0	0	159			N
PcDNV_NC	1076	7.3129	159	1	158	0	0			N
PcDNV_NC	1077	7.3038	158	0	157	1	0			N
PcDNV_NC	1078	7.2946	157	0	0	0	157			N
PcDNV_NC	1079	7.2946	157	0	0	0	157			N
PcDNV_NC	1080	7.2946	157	0	157	0	0			N
PcDNV_NC	1081	7.3129	159	0	0	159	0			N
PcDNV_NC	1082	7.3129	159	159	0	0	0			N
PcDNV_NC	1083	7.3399	162	162	0	0	0			N
PcDNV_NC	1084	7.3399	162	0	0	162	0			N
PcDNV_NC	1085	7.3399	162	162	0	0	0			N
PcDNV_NC	1086	7.3487	163	0	163	0	0			N
PcDNV_NC	1087	7.3399	162	0	162	0	0			N
PcDNV_NC	1088	7.3399	162	162	0	0	0			N
PcDNV_NC	1089	7.3399	162	0	162	0	0			N
PcDNV_NC	1090	7.3219	160	160	0	0	0			N
PcDNV_NC	1091	7.3219	160	0	160	0	0			N
PcDNV_NC	1092	7.3129	159	0	0	1	158			N
PcDNV_NC	1093	7.3219	160	0	0	159	1			N
PcDNV_NC	1094	7.3129	159	0	0	0	159			N
PcDNV_NC	1095	7.2854	156	156	0	0	0			N
PcDNV_NC	1096	7.2946	157	0	0	0	157			N
PcDNV_NC	1097	7.1997	147	0	146	0	1			N
PcDNV_NC	1098	7.1898	146	0	0	146	0			N
PcDNV_NC	1099	7.1599	143	0	0	143	0			N
PcDNV_NC	1100	7.1396	141	0	0	0	141			N
PcDNV_NC	1101	7.1085	138	138	0	0	0			N
PcDNV_NC	1102	7.098	137	0	0	137	0			N
PcDNV_NC	1103	7.0334	131	131	0	0	0			N
PcDNV_NC	1104	7.0661	134	0	0	0	134			N
PcDNV_NC	1105	7.0224	130	129	0	1	0			N
PcDNV_NC	1106	7.0112	129	129	0	0	0			N
PcDNV_NC	1107	7.0112	129	0	129	0	0			N
PcDNV_NC	1108	7.0334	131	0	0	131	0			N
PcDNV_NC	1109	7.0334	131	0	131	0	0			N
PcDNV_NC	1110	7.0661	134	0	0	0	134			N
PcDNV_NC	1111	7.098	137	137	0	0	0			N
PcDNV_NC	1112	7.1085	138	138	0	0	0			N
PcDNV_NC	1113	7.1396	141	0	0	0	141			N
PcDNV_NC	1114	7.1997	147	0	0	147	0			N
PcDNV_NC	1115	7.1898	146	146	0	0	0			N
PcDNV_NC	1116	7.1898	146	146	0	0	0			N
PcDNV_NC	1117	7.1898	146	145	0	0	1			N
PcDNV_NC	1118	7.1997	147	0	147	0	0			N
PcDNV_NC	1119	7.2095	148	0	0	148	0			N
PcDNV_NC	1120	7.2095	148	0	0	148	0			N
PcDNV_NC	1121	7.2095	148	0	148	0	0			N
PcDNV_NC	1122	7.2095	148	0	148	0	0			N
PcDNV_NC	1123	7.2095	148	0	0	148	0			N
PcDNV_NC	1124	7.1997	147	0	0	147	0			N
PcDNV_NC	1125	7.1997	147	0	147	0	0			N
PcDNV_NC	1126	7.2192	149	0	0	0	149			N
PcDNV_NC	1127	7.2384	151	151	0	0	0			N
PcDNV_NC	1128	7.2761	155	0	0	0	155			N
PcDNV_NC	1129	7.2854	156	0	156	0	0			N
PcDNV_NC	1130	7.2761	155	0	155	0	0			N
PcDNV_NC	1131	7.3129	159	0	0	0	159			N
PcDNV_NC	1132	7.3129	159	159	0	0	0			N
PcDNV_NC	1133	7.3129	159	0	159	0	0			N
PcDNV_NC	1134	7.3219	160	0	160	0	0			N
PcDNV_NC	1135	7.3129	159	0	0	0	159			N
PcDNV_NC	1136	7.3129	159	0	0	159	0			N
PcDNV_NC	1137	7.3129	159	0	0	0	159			N
PcDNV_NC	1138	7.3038	158	0	0	158	0			N
PcDNV_NC	1139	7.2479	152	0	0	152	0			N
PcDNV_NC	1140	7.0334	131	130	0	1	0			N
PcDNV_NC	1141	7.0334	131	0	0	0	131			N
PcDNV_NC	1142	7.0112	129	0	129	0	0			N
PcDNV_NC	1143	6.9658	125	0	125	0	0			N
PcDNV_NC	1144	7	128	128	0	0	0			N
PcDNV_NC	1145	7	128	0	1	127	0			N
PcDNV_NC	1146	7.0224	130	128	0	1	1			N
PcDNV_NC	1147	7.0224	130	0	130	0	0			N
PcDNV_NC	1148	7.0444	132	0	0	0	132			N
PcDNV_NC	1149	7.0444	132	0	0	132	0			N
PcDNV_NC	1150	7.0224	130	130	0	0	0			N
PcDNV_NC	1151	7.0112	129	129	0	0	0			N
PcDNV_NC	1152	7.0112	129	0	0	129	0			N
PcDNV_NC	1153	7.0224	130	129	0	1	0			N
PcDNV_NC	1154	7.0553	133	0	1	132	0			N
PcDNV_NC	1155	7.0553	133	0	132	0	1			N
PcDNV_NC	1156	7.0553	133	0	133	0	0			N
PcDNV_NC	1157	7.0553	133	0	133	0	0			N
PcDNV_NC	1158	7.0553	133	0	0	0	133			N
PcDNV_NC	1159	7.0553	133	133	0	0	0			N
PcDNV_NC	1160	7.0553	133	0	0	133	0			N
PcDNV_NC	1161	7.0875	136	0	0	0	136			N
PcDNV_NC	1162	7.0875	136	0	136	0	0			N
PcDNV_NC	1163	7.0768	135	0	0	0	135			N
PcDNV_NC	1164	7.0661	134	0	134	0	0			N
PcDNV_NC	1165	7.0661	134	132	1	1	0			N
PcDNV_NC	1166	7.0768	135	0	0	0	135			N
PcDNV_NC	1167	7.0768	135	0	133	0	2			N
PcDNV_NC	1168	7.0768	135	0	0	0	135			N
PcDNV_NC	1169	7.0875	136	0	0	136	0			N
PcDNV_NC	1170	7.0875	136	0	0	136	0			N
PcDNV_NC	1171	7.0768	135	0	1	0	134			N
PcDNV_NC	1172	7.0224	130	1	0	129	0			N
PcDNV_NC	1173	6.858	116	0	0	116	0			N
PcDNV_NC	1174	6.8329	114	0	114	0	0			N
PcDNV_NC	1175	6.858	116	115	0	1	0			N
PcDNV_NC	1176	6.858	116	0	0	0	116			N
PcDNV_NC	1177	6.8704	117	117	0	0	0			N
PcDNV_NC	1178	6.8704	117	0	117	0	0			N
PcDNV_NC	1179	6.8826	118	0	118	0	0			N
PcDNV_NC	1180	6.8826	118	0	118	0	0			N
PcDNV_NC	1181	6.9542	124	0	0	0	124			N
PcDNV_NC	1182	6.9658	125	125	0	0	0			N
PcDNV_NC	1183	6.9773	126	0	0	126	0			N
PcDNV_NC	1184	7.0112	129	128	0	1	0			N
PcDNV_NC	1185	7.0112	129	0	0	0	129			N
PcDNV_NC	1186	6.9887	127	0	0	127	0			N
PcDNV_NC	1187	6.9887	127	0	125	1	1			N
PcDNV_NC	1188	6.9773	126	0	126	0	0			N
PcDNV_NC	1189	6.9887	127	0	0	127	0			N
PcDNV_NC	1190	6.9887	127	0	127	0	0			N
PcDNV_NC	1191	7	128	0	0	128	0			N
PcDNV_NC	1192	7.0112	129	0	0	128	1			N
PcDNV_NC	1193	7.0112	129	0	129	0	0			N
PcDNV_NC	1194	7.0224	130	0	0	0	130			N
PcDNV_NC	1195	7.0224	130	130	0	0	0			N
PcDNV_NC	1196	7.0224	130	0	0	0	130			N
PcDNV_NC	1197	7.0224	130	0	0	130	0			N
PcDNV_NC	1198	7	128	0	128	0	0			N
PcDNV_NC	1199	7	128	0	0	0	128			N
PcDNV_NC	1200	7.0112	129	0	0	129	0			N
PcDNV_NC	1201	7.0112	129	0	129	0	0			N
PcDNV_NC	1202	7.0112	129	0	0	0	129			N
PcDNV_NC	1203	7	128	0	128	0	0			N
PcDNV_NC	1204	7	128	0	1	127	0			N
PcDNV_NC	1205	7	128	1	0	0	127			N
PcDNV_NC	1206	7	128	0	128	0	0			N
PcDNV_NC	1207	6.9887	127	0	0	127	0			N
PcDNV_NC	1208	6.9425	123	123	0	0	0			N
PcDNV_NC	1209	6.9425	123	122	0	0	1			N
PcDNV_NC	1210	6.9425	123	0	0	0	123			N
PcDNV_NC	1211	6.9887	127	127	0	0	0			N
PcDNV_NC	1212	7.0112	129	0	1	0	128			N
PcDNV_NC	1213	7	128	0	0	128	0			N
PcDNV_NC	1214	7.2384	151	0	0	151	0			N
PcDNV_NC	1215	7.2288	150	0	149	1	0			N
PcDNV_NC	1216	7.2288	150	1	0	1	148			N
PcDNV_NC	1217	7.2095	148	0	0	148	0			N
PcDNV_NC	1218	7.2095	148	0	0	0	148			N
PcDNV_NC	1219	7.2095	148	147	0	0	1			N
PcDNV_NC	1220	7.2095	148	0	0	148	0			N
PcDNV_NC	1221	7.2095	148	147	0	1	0			N
PcDNV_NC	1222	7.2192	149	0	0	149	0			N
PcDNV_NC	1223	7.2192	149	0	149	0	0			N
PcDNV_NC	1224	7.2288	150	0	0	150	0			N
PcDNV_NC	1225	7.2574	153	0	0	0	153			N
PcDNV_NC	1226	7.2854	156	0	156	0	0			N
PcDNV_NC	1227	7.3487	163	0	0	163	0			N
PcDNV_NC	1228	7.3576	164	0	0	164	0			N
PcDNV_NC	1229	7.3663	165	164	0	0	1			N
PcDNV_NC	1230	7.375	166	0	0	0	166			N
PcDNV_NC	1231	7.3576	164	0	164	0	0			N
PcDNV_NC	1232	7.3576	164	0	164	0	0			N
PcDNV_NC	1233	7.3399	162	1	0	0	161			N
PcDNV_NC	1234	7.3399	162	0	0	0	162			N
PcDNV_NC	1235	7.3309	161	0	160	1	0			N
PcDNV_NC	1236	7.3219	160	0	160	0	0			N
PcDNV_NC	1237	7.3309	161	159	0	1	1			N
PcDNV_NC	1238	7.3309	161	161	0	0	0			N
PcDNV_NC	1239	7.3309	161	0	161	0	0			N
PcDNV_NC	1240	7.3399	162	0	0	0	162			N
PcDNV_NC	1241	7.3487	163	163	0	0	0			N
PcDNV_NC	1242	7.3487	163	0	0	163	0			N
PcDNV_NC	1243	7.3399	162	0	162	0	0			N
PcDNV_NC	1244	7.3309	161	0	1	160	0			N
PcDNV_NC	1245	7.3487	163	0	0	1	162			N
PcDNV_NC	1246	7.3399	162	0	0	162	0			N
PcDNV_NC	1247	7.3923	168	0	0	0	168			N
PcDNV_NC	1248	7.3837	167	167	0	0	0			N
PcDNV_NC	1249	7.375	166	164	0	0	2			N
PcDNV_NC	1250	7.375	166	0	0	166	0			N
PcDNV_NC	1251	7.3923	168	0	0	0	168			N
PcDNV_NC	1252	7.3837	167	166	1	0	0			N
PcDNV_NC	1253	7.4009	169	0	0	0	169			N
PcDNV_NC	1254	7.3663	165	0	164	0	1			N
PcDNV_NC	1255	7.3663	165	0	164	0	1			N
PcDNV_NC	1256	7.3663	165	164	0	1	0			N
PcDNV_NC	1257	7.3576	164	0	0	0	164			N
PcDNV_NC	1258	7.3129	159	0	0	0	159			N
PcDNV_NC	1259	7.3399	162	0	0	0	162			N
PcDNV_NC	1260	7.3837	167	0	0	0	167			N
PcDNV_NC	1261	7.3576	164	0	0	164	0			N
PcDNV_NC	1262	7.3663	165	0	0	165	0			N
PcDNV_NC	1263	7.3487	163	159	0	2	2			N
PcDNV_NC	1264	7.2946	157	156	0	1	0			N
PcDNV_NC	1265	7.2854	156	0	0	156	0			N
PcDNV_NC	1266	7.2854	156	155	0	1	0			N
PcDNV_NC	1267	7.3487	163	0	0	0	163			N
PcDNV_NC	1268	7.3487	163	0	163	0	0			N
PcDNV_NC	1269	7.3399	162	162	0	0	0			N
PcDNV_NC	1270	7.3576	164	0	0	0	164			N
PcDNV_NC	1271	7.3576	164	0	164	0	0			N
PcDNV_NC	1272	7.3576	164	164	0	0	0			N
PcDNV_NC	1273	7.4179	171	0	0	0	171			N
PcDNV_NC	1274	7.4094	170	0	170	0	0			N
PcDNV_NC	1275	7.4263	172	0	0	0	172			N
PcDNV_NC	1276	7.4094	170	0	170	0	0			N
PcDNV_NC	1277	7.3923	168	0	0	168	0			N
PcDNV_NC	1278	7.3663	165	0	0	165	0			N
PcDNV_NC	1279	7.375	166	0	0	166	0			N
PcDNV_NC	1280	7.375	166	0	164	0	2			N
PcDNV_NC	1281	7.3576	164	0	0	0	164			N
PcDNV_NC	1282	7.375	166	166	0	0	0			N
PcDNV_NC	1283	7.3837	167	167	0	0	0			N
PcDNV_NC	1284	7.4346	173	0	0	0	173			N
PcDNV_NC	1285	7.4919	180	0	0	180	0			N
PcDNV_NC	1286	7.5078	182	182	0	0	0			N
PcDNV_NC	1287	7.5157	183	183	0	0	0			N
PcDNV_NC	1288	7.5469	187	0	2	185	0			N
PcDNV_NC	1289	7.5469	187	0	0	186	1			N
PcDNV_NC	1290	7.5546	188	188	0	0	0			N
PcDNV_NC	1291	7.5314	185	0	0	184	1			N
PcDNV_NC	1292	7.5469	187	187	0	0	0			N
PcDNV_NC	1293	7.5469	187	0	0	0	187			N
PcDNV_NC	1294	7.5236	184	0	0	0	184			N
PcDNV_NC	1295	7.5236	184	183	1	0	0			N
PcDNV_NC	1296	7.5469	187	0	0	0	187			N
PcDNV_NC	1297	7.5622	189	189	0	0	0			N
PcDNV_NC	1298	7.5546	188	0	188	0	0			N
PcDNV_NC	1299	7.5774	191	0	0	0	191			N
PcDNV_NC	1300	7.585	192	0	0	0	192			N
PcDNV_NC	1301	7.585	192	192	0	0	0			N
PcDNV_NC	1302	7.585	192	0	2	0	190			N
PcDNV_NC	1303	7.5774	191	0	0	191	0			N
PcDNV_NC	1304	7.5546	188	0	187	0	1			N
PcDNV_NC	1305	7.5546	188	0	0	0	188			N
PcDNV_NC	1306	7.585	192	0	0	191	1			N
PcDNV_NC	1307	7.585	192	0	192	0	0			N
PcDNV_NC	1308	7.5925	193	0	0	0	193			N
PcDNV_NC	1309	7.6221	197	1	0	0	196			N
PcDNV_NC	1310	7.6221	197	197	0	0	0			N
PcDNV_NC	1311	7.6511	201	0	0	0	201			N
PcDNV_NC	1312	7.6653	203	0	2	201	0			N
PcDNV_NC	1313	7.6724	204	204	0	0	0			N
PcDNV_NC	1314	7.6724	204	0	0	1	203			N
PcDNV_NC	1315	7.6795	205	0	205	0	0			N
PcDNV_NC	1316	7.6935	207	0	0	207	0			N
PcDNV_NC	1317	7.7074	209	0	0	0	209			N
PcDNV_NC	1318	7.7142	210	0	0	0	210			N
PcDNV_NC	1319	7.7142	210	0	0	0	210			N
PcDNV_NC	1320	7.7211	211	0	0	211	0			N
PcDNV_NC	1321	7.7211	211	0	209	1	1			N
PcDNV_NC	1322	7.7142	210	210	0	0	0			N
PcDNV_NC	1323	7.7347	213	0	0	0	213			N
PcDNV_NC	1324	7.7347	213	213	0	0	0			N
PcDNV_NC	1325	7.7482	215	0	0	215	0			N
PcDNV_NC	1326	7.7616	217	0	0	0	217			N
PcDNV_NC	1327	7.7682	218	0	0	218	0			N
PcDNV_NC	1328	7.7748	219	0	0	0	219			N
PcDNV_NC	1329	7.7682	218	0	218	0	0			N
PcDNV_NC	1330	7.7879	221	0	0	221	0			N
PcDNV_NC	1331	7.7415	214	0	0	214	0			N
PcDNV_NC	1332	7.7347	213	213	0	0	0			N
PcDNV_NC	1333	7.7347	213	0	0	0	213			N
PcDNV_NC	1334	7.7142	210	209	0	1	0			N
PcDNV_NC	1335	7.7074	209	209	0	0	0			N
PcDNV_NC	1336	7.7549	216	0	216	0	0			N
PcDNV_NC	1337	7.8074	224	0	0	224	0			N
PcDNV_NC	1338	7.8074	224	1	223	0	0			N
PcDNV_NC	1339	7.8009	223	223	0	0	0			N
PcDNV_NC	1340	7.8074	224	0	0	224	0			N
PcDNV_NC	1341	7.8009	223	223	0	0	0			N
PcDNV_NC	1342	7.8009	223	0	223	0	0			N
PcDNV_NC	1343	7.8202	226	0	0	226	0			N
PcDNV_NC	1344	7.8138	225	0	0	1	224			N
PcDNV_NC	1345	7.8202	226	226	0	0	0			N
PcDNV_NC	1346	7.8138	225	225	0	0	0			N
PcDNV_NC	1347	7.8265	227	0	0	227	0			N
PcDNV_NC	1348	7.8265	227	0	227	0	0			N
PcDNV_NC	1349	7.8265	227	0	227	0	0			N
PcDNV_NC	1350	7.8265	227	0	0	0	227			N
PcDNV_NC	1351	7.8138	225	0	225	0	0			N
PcDNV_NC	1352	7.858	232	0	0	0	232			N
PcDNV_NC	1353	7.8517	231	231	0	0	0			N
PcDNV_NC	1354	7.858	232	232	0	0	0			N
PcDNV_NC	1355	7.8642	233	233	0	0	0			N
PcDNV_NC	1356	7.8642	233	233	0	0	0			N
PcDNV_NC	1357	7.8642	233	233	0	0	0			N
PcDNV_NC	1358	7.8642	233	0	0	0	233			N
PcDNV_NC	1359	7.8765	235	0	0	235	0			N
PcDNV_NC	1360	7.8826	236	0	0	236	0			N
PcDNV_NC	1361	7.8517	231	231	0	0	0			N
PcDNV_NC	1362	7.8265	227	226	0	1	0			N
PcDNV_NC	1363	7.8202	226	0	0	226	0			N
PcDNV_NC	1364	7.6653	203	203	0	0	0			N
PcDNV_NC	1365	7.7211	211	0	0	0	211			N
PcDNV_NC	1366	7.7279	212	0	212	0	0			N
PcDNV_NC	1367	7.7279	212	0	212	0	0			N
PcDNV_NC	1368	7.7748	219	1	0	0	218			N
PcDNV_NC	1369	7.7748	219	218	0	1	0			N
PcDNV_NC	1370	7.7748	219	219	0	0	0			N
PcDNV_NC	1371	7.7814	220	220	0	0	0			N
PcDNV_NC	1372	7.7748	219	219	0	0	0			N
PcDNV_NC	1373	7.7748	219	218	0	1	0			N
PcDNV_NC	1374	7.7814	220	0	0	220	0			N
PcDNV_NC	1375	7.7682	218	0	0	218	0			N
PcDNV_NC	1376	7.7549	216	1	0	214	1			N
PcDNV_NC	1377	7.7279	212	211	0	0	1			N
PcDNV_NC	1378	7.7279	212	0	1	1	210			N
PcDNV_NC	1379	7.7279	212	1	211	0	0			N
PcDNV_NC	1380	7.7415	214	1	212	0	1			N
PcDNV_NC	1381	7.7748	219	1	0	0	218			N
PcDNV_NC	1382	7.7814	220	3	0	216	1			N
PcDNV_NC	1383	7.7814	220	4	0	0	216			N
PcDNV_NC	1384	7.8138	225	225	0	0	0			N
PcDNV_NC	1385	7.8265	227	226	0	1	0			N
PcDNV_NC	1386	7.8392	229	0	0	229	0			N
PcDNV_NC	1387	7.8392	229	0	0	0	229			N
PcDNV_NC	1388	7.8392	229	0	0	0	229			N
PcDNV_NC	1389	7.8455	230	0	230	0	0			N
PcDNV_NC	1390	7.8455	230	0	0	0	230			N
PcDNV_NC	1391	7.8392	229	0	229	0	0			N
PcDNV_NC	1392	7.8392	229	228	0	1	0			N
PcDNV_NC	1393	7.9189	242	0	0	0	242			N
PcDNV_NC	1394	7.9248	243	1	0	242	0			N
PcDNV_NC	1395	7.9248	243	0	0	0	243			N
PcDNV_NC	1396	7.9307	244	243	0	1	0			N
PcDNV_NC	1397	7.9307	244	243	0	0	1			N
PcDNV_NC	1398	7.9944	255	0	0	255	0			N
PcDNV_NC	1399	7.9944	255	0	255	0	0			N
PcDNV_NC	1400	8.0389	263	0	1	0	262			N
PcDNV_NC	1401	8.0553	266	0	0	266	0			N
PcDNV_NC	1402	8.0607	267	266	0	0	1			N
PcDNV_NC	1403	8.0498	265	264	0	1	0			N
PcDNV_NC	1404	8.0821	271	0	0	271	0			N
PcDNV_NC	1405	8.0875	272	0	271	1	0			N
PcDNV_NC	1406	8.0875	272	0	272	0	0			N
PcDNV_NC	1407	8.1033	275	0	0	0	275			N
PcDNV_NC	1408	8.1085	276	276	0	0	0			N
PcDNV_NC	1409	8.1033	275	0	275	0	0			N
PcDNV_NC	1410	8.0928	273	0	273	0	0			N
PcDNV_NC	1411	8.0928	273	273	0	0	0			N
PcDNV_NC	1412	8.1189	278	0	0	0	278			N
PcDNV_NC	1413	8.1293	280	0	0	0	280			N
PcDNV_NC	1414	8.1396	282	1	0	281	0			N
PcDNV_NC	1415	8.1497	284	284	0	0	0			N
PcDNV_NC	1416	8.2288	300	298	1	1	0			N
PcDNV_NC	1417	8.2621	307	0	0	0	307			N
PcDNV_NC	1418	8.3707	331	0	331	0	0			N
PcDNV_NC	1419	8.3923	336	1	1	0	334			N
PcDNV_NC	1420	8.3923	336	0	0	335	1			N
PcDNV_NC	1421	8.4009	338	338	0	0	0			N
PcDNV_NC	1422	8.4009	338	0	338	0	0			N
PcDNV_NC	1423	8.3923	336	0	0	334	2			N
PcDNV_NC	1424	8.3923	336	336	0	0	0			N
PcDNV_NC	1425	8.4263	344	0	0	0	344			N
PcDNV_NC	1426	8.4263	344	342	0	2	0			N
PcDNV_NC	1427	8.4388	347	0	0	0	347			N
PcDNV_NC	1428	8.4717	355	0	0	0	355			N
PcDNV_NC	1429	8.4757	356	1	0	355	0			N
PcDNV_NC	1430	8.4757	356	355	0	1	0			N
PcDNV_NC	1431	8.4757	356	0	0	0	356			N
PcDNV_NC	1432	8.4676	354	0	354	0	0			N
PcDNV_NC	1433	8.4717	355	0	1	354	0			N
PcDNV_NC	1434	8.4512	350	0	0	350	0			N
PcDNV_NC	1435	8.4346	346	0	0	346	0			N
PcDNV_NC	1436	8.4429	348	0	0	0	348			N
PcDNV_NC	1437	8.4512	350	349	1	0	0			N
PcDNV_NC	1438	8.4388	347	346	0	1	0			N
PcDNV_NC	1439	8.4553	351	351	0	0	0			N
PcDNV_NC	1440	8.4512	350	0	350	0	0			N
PcDNV_NC	1441	8.5038	363	0	1	362	0			N
PcDNV_NC	1442	8.4959	361	0	361	0	0			N
PcDNV_NC	1443	8.4959	361	0	361	0	0			N
PcDNV_NC	1444	8.4959	361	0	361	0	0			N
PcDNV_NC	1445	8.4998	362	0	362	0	0			N
PcDNV_NC	1446	8.4919	360	0	0	0	360			N
PcDNV_NC	1447	8.4919	360	0	359	0	1			N
PcDNV_NC	1448	8.4959	361	0	361	0	0			N
PcDNV_NC	1449	8.5038	363	363	0	0	0			N
PcDNV_NC	1450	8.5078	364	0	364	0	0			N
PcDNV_NC	1451	8.5078	364	363	1	0	0			N
PcDNV_NC	1452	8.5275	369	1	0	0	368			N
PcDNV_NC	1453	8.5314	370	0	370	0	0			N
PcDNV_NC	1454	8.5314	370	0	370	0	0			N
PcDNV_NC	1455	8.5314	370	0	0	0	370			N
PcDNV_NC	1456	8.5196	367	367	0	0	0			N
PcDNV_NC	1457	8.5196	367	0	367	0	0			N
PcDNV_NC	1458	8.5196	367	0	366	0	1			N
PcDNV_NC	1459	8.5078	364	0	0	363	1			N
PcDNV_NC	1460	8.5078	364	0	364	0	0			N
PcDNV_NC	1461	8.4959	361	0	1	360	0			N
PcDNV_NC	1462	8.4838	358	0	358	0	0			N
PcDNV_NC	1463	8.4919	360	0	1	0	359			N
PcDNV_NC	1464	8.4998	362	362	0	0	0			N
PcDNV_NC	1465	8.4998	362	362	0	0	0			N
PcDNV_NC	1466	8.4919	360	360	0	0	0			N
PcDNV_NC	1467	8.4838	358	357	0	0	1			N
PcDNV_NC	1468	8.4798	357	0	357	0	0			N
PcDNV_NC	1469	8.4959	361	0	0	361	0			N
PcDNV_NC	1470	8.4959	361	0	0	361	0			N
PcDNV_NC	1471	8.4959	361	361	0	0	0			N
PcDNV_NC	1472	8.4998	362	362	0	0	0			N
PcDNV_NC	1473	8.4919	360	360	0	0	0			N
PcDNV_NC	1474	8.4998	362	360	0	2	0			N
PcDNV_NC	1475	8.4959	361	1	0	360	0			N
PcDNV_NC	1476	8.4959	361	0	0	0	361			N
PcDNV_NC	1477	8.4919	360	0	0	360	0			N
PcDNV_NC	1478	8.4878	359	359	0	0	0			N
PcDNV_NC	1479	8.4838	358	357	0	1	0			N
PcDNV_NC	1480	8.4878	359	0	0	0	359			N
PcDNV_NC	1481	8.5236	368	1	1	366	0			N
PcDNV_NC	1482	8.5661	379	375	1	1	2			N
PcDNV_NC	1483	8.6036	389	0	0	389	0			N
PcDNV_NC	1484	8.6294	396	1	1	0	394			N
PcDNV_NC	1485	8.6511	402	401	0	1	0			N
PcDNV_NC	1486	8.6475	401	0	1	400	0			N
PcDNV_NC	1487	8.6366	398	0	398	0	0			N
PcDNV_NC	1488	8.6475	401	0	399	2	0			N
PcDNV_NC	1489	8.6475	401	0	401	0	0			N
PcDNV_NC	1490	8.6439	400	0	0	400	0			N
PcDNV_NC	1491	8.6439	400	0	4	396	0			N
PcDNV_NC	1492	8.6511	402	401	1	0	0			N
PcDNV_NC	1493	8.6402	399	0	399	0	0			N
PcDNV_NC	1494	8.6439	400	0	399	0	1			N
PcDNV_NC	1495	8.6402	399	0	0	399	0			N
PcDNV_NC	1496	8.6439	400	400	0	0	0			N
PcDNV_NC	1497	8.6511	402	0	402	0	0			N
PcDNV_NC	1498	8.6582	404	0	0	404	0			N
PcDNV_NC	1499	8.6582	404	0	0	403	1			N
PcDNV_NC	1500	8.6582	404	404	0	0	0			N
PcDNV_NC	1501	8.6653	406	0	0	406	0			N
PcDNV_NC	1502	8.611	391	1	0	1	389			N
PcDNV_NC	1503	8.5774	382	0	0	0	382			N
PcDNV_NC	1504	8.5661	379	0	379	0	0			N
PcDNV_NC	1505	8.5622	378	0	377	1	0			N
PcDNV_NC	1506	8.5622	378	375	0	3	0			N
PcDNV_NC	1507	8.5699	380	0	2	0	378			N
PcDNV_NC	1508	8.5736	381	0	0	381	0			N
PcDNV_NC	1509	8.5546	376	373	0	2	1			N
PcDNV_NC	1510	8.5661	379	0	0	0	379			N
PcDNV_NC	1511	8.543	373	0	1	372	0			N
PcDNV_NC	1512	8.5392	372	372	0	0	0			N
PcDNV_NC	1513	8.5353	371	1	1	0	369			N
PcDNV_NC	1514	8.4717	355	1	353	1	0			N
PcDNV_NC	1515	8.4512	350	346	0	4	0			N
PcDNV_NC	1516	8.4676	354	0	1	0	353			N
PcDNV_NC	1517	8.4838	358	0	0	0	358			N
PcDNV_NC	1518	8.4471	349	0	0	349	0			N
PcDNV_NC	1519	8.4471	349	1	0	348	0			N
PcDNV_NC	1520	8.4717	355	354	0	0	1			N
PcDNV_NC	1521	8.5038	363	0	363	0	0			N
PcDNV_NC	1522	8.5038	363	358	0	5	0			N
PcDNV_NC	1523	8.5038	363	0	0	0	363			N
PcDNV_NC	1524	8.5038	363	362	0	1	0			N
PcDNV_NC	1525	8.4998	362	0	0	362	0			N
PcDNV_NC	1526	8.5157	366	0	0	366	0			N
PcDNV_NC	1527	8.5275	369	1	366	1	1			N
PcDNV_NC	1528	8.5236	368	0	0	368	0			N
PcDNV_NC	1529	8.5196	367	367	0	0	0			N
PcDNV_NC	1530	8.5078	364	363	0	1	0			N
PcDNV_NC	1531	8.4878	359	0	0	359	0			N
PcDNV_NC	1532	8.4838	358	0	0	358	0			N
PcDNV_NC	1533	8.4878	359	0	356	3	0			N
PcDNV_NC	1534	8.5236	368	0	0	368	0			N
PcDNV_NC	1535	8.5622	378	2	376	0	0			N
PcDNV_NC	1536	8.5774	382	378	0	4	0			N
PcDNV_NC	1537	8.5925	386	0	0	0	386			N
PcDNV_NC	1538	8.5962	387	0	0	387	0			N
PcDNV_NC	1539	8.585	384	383	0	1	0			N
PcDNV_NC	1540	8.585	384	1	383	0	0			N
PcDNV_NC	1541	8.5887	385	0	0	385	0			N
PcDNV_NC	1542	8.5962	387	0	1	386	0			N
PcDNV_NC	1543	8.5507	375	373	1	0	1			N
PcDNV_NC	1544	8.5546	376	0	0	0	376			N
PcDNV_NC	1545	8.5622	378	2	1	1	374			N
PcDNV_NC	1546	8.5622	378	0	0	378	0			N
PcDNV_NC	1547	8.5699	380	0	0	0	380			N
PcDNV_NC	1548	8.5353	371	0	1	370	0			N
PcDNV_NC	1549	8.5353	371	0	2	0	369			N
PcDNV_NC	1550	8.4998	362	1	359	1	1			N
PcDNV_NC	1551	8.4919	360	0	1	359	0			N
PcDNV_NC	1552	8.4878	359	0	359	0	0			N
PcDNV_NC	1553	8.4878	359	0	0	359	0			N
PcDNV_NC	1554	8.4635	353	0	0	0	353			N
PcDNV_NC	1555	8.4717	355	0	0	355	0			N
PcDNV_NC	1556	8.4838	358	357	0	0	1			N
PcDNV_NC	1557	8.4878	359	0	0	359	0			N
PcDNV_NC	1558	8.4878	359	0	0	0	359			N
PcDNV_NC	1559	8.5038	363	362	0	1	0			N
PcDNV_NC	1560	8.5038	363	363	0	0	0			N
PcDNV_NC	1561	8.5038	363	0	362	0	1			N
PcDNV_NC	1562	8.4838	358	0	0	0	358			N
PcDNV_NC	1563	8.4798	357	0	0	1	356			N
PcDNV_NC	1564	8.4798	357	0	0	0	357			N
PcDNV_NC	1565	8.4717	355	0	0	355	0			N
PcDNV_NC	1566	8.4009	338	335	0	1	2			N
PcDNV_NC	1567	8.3576	328	0	0	0	328			N
PcDNV_NC	1568	8.2432	303	3	300	0	0			N
PcDNV_NC	1569	8.2192	298	297	0	1	0			N
PcDNV_NC	1570	8.2143	297	0	0	0	297			N
PcDNV_NC	1571	8.2046	295	0	295	0	0			N
PcDNV_NC	1572	8.2095	296	295	0	1	0			N
PcDNV_NC	1573	8.2192	298	0	0	0	298			N
PcDNV_NC	1574	8.2192	298	0	298	0	0			N
PcDNV_NC	1575	8.1799	290	0	0	290	0			N
PcDNV_NC	1576	8.1799	290	0	0	290	0			N
PcDNV_NC	1577	8.1649	287	287	0	0	0			N
PcDNV_NC	1578	8.1241	279	278	0	1	0			N
PcDNV_NC	1579	8.1137	277	0	0	0	277			N
PcDNV_NC	1580	8.1137	277	277	0	0	0			N
PcDNV_NC	1581	8.1085	276	276	0	0	0			N
PcDNV_NC	1582	8.1189	278	0	1	0	277			N
PcDNV_NC	1583	8.1137	277	275	0	2	0			N
PcDNV_NC	1584	8.1085	276	276	0	0	0			N
PcDNV_NC	1585	8.1033	275	1	0	274	0			N
PcDNV_NC	1586	8.0875	272	0	0	0	272			N
PcDNV_NC	1587	8.0768	270	0	270	0	0			N
PcDNV_NC	1588	8.0821	271	0	0	271	0			N
PcDNV_NC	1589	8.0607	267	0	0	0	267			N
PcDNV_NC	1590	8.0607	267	267	0	0	0			N
PcDNV_NC	1591	7.9944	255	254	0	1	0			N
PcDNV_NC	1592	7.9944	255	0	0	255	0			N
PcDNV_NC	1593	7.9944	255	255	0	0	0			N
PcDNV_NC	1594	8.0056	257	0	0	257	0			N
PcDNV_NC	1595	8	256	256	0	0	0			N
PcDNV_NC	1596	8.0112	258	0	258	0	0			N
PcDNV_NC	1597	8	256	0	0	256	0			N
PcDNV_NC	1598	8.0168	259	0	0	259	0			N
PcDNV_NC	1599	8	256	255	0	1	0			N
PcDNV_NC	1600	8.0112	258	0	258	0	0			N
PcDNV_NC	1601	8.0279	261	0	0	261	0			N
PcDNV_NC	1602	8.0112	258	0	258	0	0			N
PcDNV_NC	1603	8.0056	257	0	0	257	0			N
PcDNV_NC	1604	8.0661	268	268	0	0	0			N
PcDNV_NC	1605	8.0715	269	0	2	0	267			N
PcDNV_NC	1606	8.0875	272	0	0	272	0			N
PcDNV_NC	1607	8.098	274	0	0	274	0			N
PcDNV_NC	1608	8.1137	277	0	277	0	0			N
PcDNV_NC	1609	8.1241	279	277	0	2	0			N
PcDNV_NC	1610	8.1241	279	0	278	1	0			N
PcDNV_NC	1611	8.1344	281	0	1	0	280			N
PcDNV_NC	1612	8.1396	282	0	0	282	0			N
PcDNV_NC	1613	8.1293	280	280	0	0	0			N
PcDNV_NC	1614	8.1189	278	276	0	2	0			N
PcDNV_NC	1615	8.1189	278	0	2	275	1			N
PcDNV_NC	1616	8.1137	277	277	0	0	0			N
PcDNV_NC	1617	8.1137	277	273	1	3	0			N
PcDNV_NC	1618	8.1189	278	0	0	278	0			N
PcDNV_NC	1619	8.0928	273	1	272	0	0			N
PcDNV_NC	1620	8.0875	272	0	0	0	272			N
PcDNV_NC	1621	8.0928	273	273	0	0	0			N
PcDNV_NC	1622	8.0928	273	0	0	0	273			N
PcDNV_NC	1623	8.0928	273	273	0	0	0			N
PcDNV_NC	1624	8.0928	273	0	0	273	0			N
PcDNV_NC	1625	8.0875	272	272	0	0	0			N
PcDNV_NC	1626	8.0768	270	0	270	0	0			N
PcDNV_NC	1627	8.0715	269	0	268	0	1			N
PcDNV_NC	1628	8.0768	270	0	270	0	0			N
PcDNV_NC	1629	8.0768	270	0	0	270	0			N
PcDNV_NC	1630	8.0768	270	0	0	270	0			N
PcDNV_NC	1631	8.0389	263	263	0	0	0			N
PcDNV_NC	1632	7.9773	252	252	0	0	0			N
PcDNV_NC	1633	7.9129	241	0	1	239	1			N
PcDNV_NC	1634	7.8642	233	0	0	233	0			N
PcDNV_NC	1635	7.8202	226	221	0	3	2			N
PcDNV_NC	1636	7.7879	221	0	0	0	221			N
PcDNV_NC	1637	7.7616	217	216	0	1	0			N
PcDNV_NC	1638	7.7415	214	0	214	0	0			N
PcDNV_NC	1639	7.7482	215	0	1	0	214			N
PcDNV_NC	1640	7.7482	215	214	0	1	0			N
PcDNV_NC	1641	7.7415	214	212	1	0	1			N
PcDNV_NC	1642	7.7279	212	1	0	0	211			N
PcDNV_NC	1643	7.7279	212	212	0	0	0			N
PcDNV_NC	1644	7.7211	211	211	0	0	0			N
PcDNV_NC	1645	7.7279	212	0	1	0	211			N
PcDNV_NC	1646	7.7211	211	0	0	211	0			N
PcDNV_NC	1647	7.6935	207	0	0	0	207			N
PcDNV_NC	1648	7.6724	204	0	0	204	0			N
PcDNV_NC	1649	7.6439	200	0	199	0	1			N
PcDNV_NC	1650	7.6366	199	0	199	0	0			N
PcDNV_NC	1651	7.6221	197	0	197	0	0			N
PcDNV_NC	1652	7.6366	199	0	199	0	0			N
PcDNV_NC	1653	7.6653	203	0	0	202	1			N
PcDNV_NC	1654	7.6865	206	0	0	0	206			N
PcDNV_NC	1655	7.6865	206	1	0	205	0			N
PcDNV_NC	1656	7.6865	206	0	206	0	0			N
PcDNV_NC	1657	7.6724	204	0	0	204	0			N
PcDNV_NC	1658	7.6582	202	0	0	202	0			N
PcDNV_NC	1659	7.6795	205	0	0	1	204			N
PcDNV_NC	1660	7.6582	202	0	0	202	0			N
PcDNV_NC	1661	7.6366	199	0	198	0	1			N
PcDNV_NC	1662	7.6439	200	200	0	0	0			N
PcDNV_NC	1663	7.6439	200	0	199	0	1			N
PcDNV_NC	1664	7.6439	200	198	0	1	1			N
PcDNV_NC	1665	7.6294	198	1	0	0	197			N
PcDNV_NC	1666	7.5925	193	0	0	0	193			N
PcDNV_NC	1667	7.5622	189	189	0	0	0			N
PcDNV_NC	1668	7.5622	189	188	0	0	1			N
PcDNV_NC	1669	7.5622	189	0	0	0	189			N
PcDNV_NC	1670	7.5078	182	0	0	0	182			N
PcDNV_NC	1671	7.4179	171	0	171	0	0			N
PcDNV_NC	1672	7.4179	171	0	0	1	170			N
PcDNV_NC	1673	7.4179	171	0	0	171	0			N
PcDNV_NC	1674	7.4009	169	169	0	0	0			N
PcDNV_NC	1675	7.4009	169	169	0	0	0			N
PcDNV_NC	1676	7.3663	165	0	0	164	1			N
PcDNV_NC	1677	7.3129	159	159	0	0	0			N
PcDNV_NC	1678	7.3129	159	159	0	0	0			N
PcDNV_NC	1679	7.3129	159	159	0	0	0			N
PcDNV_NC	1680	7.3219	160	159	0	1	0			N
PcDNV_NC	1681	7.3219	160	0	0	0	160			N
PcDNV_NC	1682	7.3219	160	0	0	160	0			N
PcDNV_NC	1683	7.3129	159	0	0	159	0			N
PcDNV_NC	1684	7.2288	150	150	0	0	0			N
PcDNV_NC	1685	7.1085	138	0	0	138	0			N
PcDNV_NC	1686	7.0334	131	1	0	0	130			N
PcDNV_NC	1687	6.9773	126	126	0	0	0			N
PcDNV_NC	1688	6.9658	125	125	0	0	0			N
PcDNV_NC	1689	6.9887	127	0	0	127	0			N
PcDNV_NC	1690	6.9887	127	0	127	0	0			N
PcDNV_NC	1691	6.9887	127	0	126	0	1			N
PcDNV_NC	1692	6.9658	125	0	0	1	124			N
PcDNV_NC	1693	6.9658	125	0	1	0	124			N
PcDNV_NC	1694	6.9658	125	124	0	0	1			N
PcDNV_NC	1695	6.9425	123	0	0	123	0			N
PcDNV_NC	1696	6.9307	122	122	0	0	0			N
PcDNV_NC	1697	6.9069	120	0	0	0	120			N
PcDNV_NC	1698	6.8948	119	0	0	0	119			N
PcDNV_NC	1699	6.8948	119	0	119	0	0			N
PcDNV_NC	1700	6.8948	119	0	119	0	0			N
PcDNV_NC	1701	6.8948	119	0	0	0	119			N
PcDNV_NC	1702	6.9542	124	0	0	124	0			N
PcDNV_NC	1703	6.9658	125	0	0	0	125			N
PcDNV_NC	1704	7.0768	135	0	0	0	135			N
PcDNV_NC	1705	7.0334	131	0	0	131	0			N
PcDNV_NC	1706	7.0224	130	130	0	0	0			N
PcDNV_NC	1707	6.9887	127	127	0	0	0			N
PcDNV_NC	1708	6.9773	126	0	0	126	0			N
PcDNV_NC	1709	6.9425	123	123	0	0	0			N
PcDNV_NC	1710	6.9425	123	123	0	0	0			N
PcDNV_NC	1711	6.9425	123	0	0	123	0			N
PcDNV_NC	1712	6.9425	123	1	0	0	122			N
PcDNV_NC	1713	6.9189	121	121	0	0	0			N
PcDNV_NC	1714	6.8948	119	119	0	0	0			N
PcDNV_NC	1715	6.8948	119	118	0	1	0			N
PcDNV_NC	1716	6.8948	119	119	0	0	0			N
PcDNV_NC	1717	6.8826	118	0	0	118	0			N
PcDNV_NC	1718	6.8826	118	1	117	0	0			N
PcDNV_NC	1719	6.8704	117	117	0	0	0			N
PcDNV_NC	1720	6.8704	117	0	0	0	117			N
PcDNV_NC	1721	6.8704	117	0	117	0	0			N
PcDNV_NC	1722	6.858	116	116	0	0	0			N
PcDNV_NC	1723	6.8329	114	0	113	0	1			N
PcDNV_NC	1724	6.8329	114	0	114	0	0			N
PcDNV_NC	1725	6.8329	114	0	0	0	114			N
PcDNV_NC	1726	6.8455	115	0	115	0	0			N
PcDNV_NC	1727	6.8455	115	0	0	0	115			N
PcDNV_NC	1728	6.8455	115	0	0	0	115			N
PcDNV_NC	1729	6.8455	115	115	0	0	0			N
PcDNV_NC	1730	6.8455	115	115	0	0	0			N
PcDNV_NC	1731	6.8455	115	115	0	0	0			N
PcDNV_NC	1732	6.8202	113	0	113	0	0			N
PcDNV_NC	1733	6.8202	113	0	113	0	0			N
PcDNV_NC	1734	6.8202	113	0	0	113	0			N
PcDNV_NC	1735	6.8202	113	113	0	0	0			N
PcDNV_NC	1736	6.8074	112	112	0	0	0			N
PcDNV_NC	1737	6.8074	112	0	0	0	112			N
PcDNV_NC	1738	6.7944	111	0	111	0	0			N
PcDNV_NC	1739	6.7944	111	0	0	111	0			N
PcDNV_NC	1740	6.7944	111	0	111	0	0			N
PcDNV_NC	1741	6.7944	111	111	0	0	0			N
PcDNV_NC	1742	6.7944	111	0	111	0	0			N
PcDNV_NC	1743	6.8074	112	0	112	0	0			N
PcDNV_NC	1744	6.7814	110	0	0	0	110			N
PcDNV_NC	1745	6.7814	110	0	0	0	110			N
PcDNV_NC	1746	6.7415	107	0	106	0	1			N
PcDNV_NC	1747	6.7415	107	0	0	106	1			N
PcDNV_NC	1748	6.6865	103	0	103	0	0			N
PcDNV_NC	1749	6.6724	102	0	0	102	0			N
PcDNV_NC	1750	6.6147	98	0	0	0	98			N
PcDNV_NC	1751	6.5699	95	0	0	95	0			N
PcDNV_NC	1752	6.5392	93	0	93	0	0			N
PcDNV_NC	1753	6.5392	93	0	0	93	0			N
PcDNV_NC	1754	6.3576	82	82	0	0	0			N
PcDNV_NC	1755	6.3399	81	0	0	0	81			N
PcDNV_NC	1756	6.3038	79	2	0	77	0			N
PcDNV_NC	1757	6.2668	77	0	0	0	77			N
PcDNV_NC	1758	6.2479	76	0	76	0	0			N
PcDNV_NC	1759	6.2095	74	72	0	2	0			N
PcDNV_NC	1760	6.2095	74	0	0	74	0			N
PcDNV_NC	1761	6.1085	69	69	0	0	0			N
PcDNV_NC	1762	6.0875	68	68	0	0	0			N
PcDNV_NC	1763	6.0875	68	0	68	0	0			N
PcDNV_NC	1764	6.0875	68	68	0	0	0			N
PcDNV_NC	1765	6.0661	67	67	0	0	0			N
PcDNV_NC	1766	6.0875	68	0	68	0	0			N
PcDNV_NC	1767	6.0875	68	68	0	0	0			N
PcDNV_NC	1768	6.0661	67	67	0	0	0			N
PcDNV_NC	1769	6.0661	67	0	67	0	0			N
PcDNV_NC	1770	6.0661	67	0	67	0	0			N
PcDNV_NC	1771	6.0444	66	0	0	66	0			N
PcDNV_NC	1772	6.0224	65	65	0	0	0			N
PcDNV_NC	1773	6.0224	65	0	65	0	0			N
PcDNV_NC	1774	5.9773	63	63	0	0	0			N
PcDNV_NC	1775	5.9773	63	0	0	63	0			N
PcDNV_NC	1776	5.9773	63	0	0	63	0			N
PcDNV_NC	1777	6	64	64	0	0	0			N
PcDNV_NC	1778	5.9773	63	63	0	0	0			N
PcDNV_NC	1779	5.9773	63	0	1	62	0			N
PcDNV_NC	1780	5.8826	59	0	0	0	59			N
PcDNV_NC	1781	5.7814	55	55	0	0	0			N
PcDNV_NC	1782	5.7814	55	0	55	0	0			N
PcDNV_NC	1783	5.8074	56	0	0	0	56			N
PcDNV_NC	1784	5.8074	56	0	0	0	56			N
PcDNV_NC	1785	5.8074	56	0	56	0	0			N
PcDNV_NC	1786	5.858	58	58	0	0	0			N
PcDNV_NC	1787	5.858	58	0	58	0	0			N
PcDNV_NC	1788	5.858	58	0	0	58	0			N
PcDNV_NC	1789	5.8329	57	0	57	0	0			N
PcDNV_NC	1790	5.8329	57	57	0	0	0			N
PcDNV_NC	1791	5.8329	57	0	57	0	0			N
PcDNV_NC	1792	5.8329	57	0	57	0	0			N
PcDNV_NC	1793	5.8329	57	0	57	0	0			N
PcDNV_NC	1794	5.8329	57	0	57	0	0			N
PcDNV_NC	1795	5.8074	56	0	0	56	0			N
PcDNV_NC	1796	5.8074	56	56	0	0	0			N
PcDNV_NC	1797	5.8329	57	57	0	0	0			N
PcDNV_NC	1798	5.8329	57	0	57	0	0			N
PcDNV_NC	1799	5.8329	57	0	57	0	0			N
PcDNV_NC	1800	5.858	58	0	0	58	0			N
PcDNV_NC	1801	5.858	58	0	0	0	58			N
PcDNV_NC	1802	5.8074	56	56	0	0	0			N
PcDNV_NC	1803	5.7004	52	0	52	0	0			N
PcDNV_NC	1804	5.6147	49	0	0	49	0			N
PcDNV_NC	1805	5.6147	49	49	0	0	0			N
PcDNV_NC	1806	5.6147	49	0	49	0	0			N
PcDNV_NC	1807	5.6147	49	0	0	0	49			N
PcDNV_NC	1808	5.6439	50	1	0	0	49	A(1);AA(2)		N
PcDNV_NC	1809	5.6147	49	49	0	0	0			N
PcDNV_NC	1810	5.585	48	48	0	0	0			N
PcDNV_NC	1811	5.585	48	48	0	0	0			N
PcDNV_NC	1812	5.5546	47	47	0	0	0			N
PcDNV_NC	1813	5.5546	47	47	0	0	0			N
PcDNV_NC	1814	5.5546	47	47	0	0	0			N
PcDNV_NC	1815	5.5236	46	0	46	0	0			N
PcDNV_NC	1816	5.5236	46	0	0	46	0			N
PcDNV_NC	1817	5.5236	46	46	0	0	0			N
PcDNV_NC	1818	5.5236	46	46	0	0	0			N
PcDNV_NC	1819	5.5236	46	46	0	0	0			N
PcDNV_NC	1820	5.5236	46	45	0	1	0			N
PcDNV_NC	1821	5.5236	46	0	0	46	0			N
PcDNV_NC	1822	5.5236	46	0	46	0	0			N
PcDNV_NC	1823	5.5236	46	0	46	0	0			N
PcDNV_NC	1824	5.5236	46	0	0	46	0			N
PcDNV_NC	1825	5.5236	46	0	46	0	0			N
PcDNV_NC	1826	5.5236	46	46	0	0	0			N
PcDNV_NC	1827	5.5236	46	0	46	0	0			N
PcDNV_NC	1828	5.5236	46	46	0	0	0			N
PcDNV_NC	1829	5.5546	47	0	0	0	47			N
PcDNV_NC	1830	5.5236	46	0	46	0	0			N
PcDNV_NC	1831	5.5236	46	0	0	46	0			N
PcDNV_NC	1832	5.6147	49	0	0	0	49			N
PcDNV_NC	1833	5.585	48	0	48	0	0			N
PcDNV_NC	1834	5.7004	52	0	0	52	0			N
PcDNV_NC	1835	5.7004	52	0	0	0	52			N
PcDNV_NC	1836	5.7004	52	0	52	0	0			N
PcDNV_NC	1837	5.7549	54	54	0	0	0			N
PcDNV_NC	1838	5.8074	56	0	56	0	0			N
PcDNV_NC	1839	5.7549	54	0	54	0	0			N
PcDNV_NC	1840	5.8074	56	0	56	0	0			N
PcDNV_NC	1841	5.8826	59	0	0	0	59			N
PcDNV_NC	1842	5.9069	60	0	60	0	0			N
PcDNV_NC	1843	5.9069	60	0	60	0	0			N
PcDNV_NC	1844	5.8826	59	0	59	0	0			N
PcDNV_NC	1845	5.8826	59	59	0	0	0			N
PcDNV_NC	1846	5.8826	59	0	59	0	0			N
PcDNV_NC	1847	5.8826	59	59	0	0	0			N
PcDNV_NC	1848	5.8826	59	0	59	0	0			N
PcDNV_NC	1849	5.9307	61	0	0	61	0			N
PcDNV_NC	1850	5.9307	61	0	61	0	0			N
PcDNV_NC	1851	6.0444	66	1	0	65	0			N
PcDNV_NC	1852	6	64	0	0	0	64			N
PcDNV_NC	1853	6	64	0	0	64	0			N
PcDNV_NC	1854	5.858	58	0	58	0	0			N
PcDNV_NC	1855	5.9773	63	0	0	63	0			N
PcDNV_NC	1856	5.9542	62	62	0	0	0			N
PcDNV_NC	1857	6.1293	70	0	0	0	70			N
PcDNV_NC	1858	6.1898	73	73	0	0	0			N
PcDNV_NC	1859	6.1898	73	0	73	0	0			N
PcDNV_NC	1860	6.2095	74	0	74	0	0			N
PcDNV_NC	1861	6.2479	76	76	0	0	0			N
PcDNV_NC	1862	6.3923	84	84	0	0	0			N
PcDNV_NC	1863	6.4263	86	0	86	0	0			N
PcDNV_NC	1864	6.4919	90	0	0	90	0			N
PcDNV_NC	1865	6.4919	90	90	0	0	0			N
PcDNV_NC	1866	6.4919	90	90	0	0	0			N
PcDNV_NC	1867	6.5236	92	91	0	1	0			N
PcDNV_NC	1868	6.5546	94	0	94	0	0			N
PcDNV_NC	1869	6.5699	95	0	0	95	0			N
PcDNV_NC	1870	6.5699	95	0	95	0	0			N
PcDNV_NC	1871	6.6582	101	0	0	0	101			N
PcDNV_NC	1872	6.6582	101	0	101	0	0			N
PcDNV_NC	1873	6.6582	101	0	100	1	0			N
PcDNV_NC	1874	6.6582	101	0	101	0	0			N
PcDNV_NC	1875	6.6582	101	1	0	100	0			N
PcDNV_NC	1876	6.6582	101	100	0	1	0			N
PcDNV_NC	1877	6.6582	101	101	0	0	0			N
PcDNV_NC	1878	6.6582	101	0	101	0	0			N
PcDNV_NC	1879	6.7279	106	0	0	106	0			N
PcDNV_NC	1880	6.7682	109	109	0	0	0			N
PcDNV_NC	1881	6.8074	112	0	112	0	0			N
PcDNV_NC	1882	6.8329	114	0	113	0	1			N
PcDNV_NC	1883	6.8455	115	0	115	0	0			N
PcDNV_NC	1884	6.858	116	0	0	0	116			N
PcDNV_NC	1885	6.8704	117	0	117	0	0			N
PcDNV_NC	1886	6.8826	118	118	0	0	0			N
PcDNV_NC	1887	6.8826	118	0	118	0	0			N
PcDNV_NC	1888	6.8826	118	0	118	0	0			N
PcDNV_NC	1889	6.8826	118	0	118	0	0			N
PcDNV_NC	1890	6.8826	118	117	0	1	0			N
PcDNV_NC	1891	6.8948	119	0	0	0	119			N
PcDNV_NC	1892	6.9069	120	120	0	0	0			N
PcDNV_NC	1893	6.9069	120	0	0	120	0			N
PcDNV_NC	1894	6.9189	121	121	0	0	0			N
PcDNV_NC	1895	6.9189	121	0	0	0	121			N
PcDNV_NC	1896	6.9189	121	0	121	0	0			N
PcDNV_NC	1897	6.9189	121	0	121	0	0			N
PcDNV_NC	1898	6.9189	121	0	121	0	0			N
PcDNV_NC	1899	6.9189	121	121	0	0	0			N
PcDNV_NC	1900	6.9189	121	0	0	121	0			N
PcDNV_NC	1901	6.9307	122	122	0	0	0			Y	T	C	Sunonymous mutation
PcDNV_NC	1902	6.9425	123	0	0	123	0			N
PcDNV_NC	1903	6.9542	124	124	0	0	0			N
PcDNV_NC	1904	6.9542	124	124	0	0	0			N
PcDNV_NC	1905	6.9542	124	0	124	0	0			N
PcDNV_NC	1906	6.9307	122	121	0	1	0			N
PcDNV_NC	1907	6.9307	122	1	0	0	121			N
PcDNV_NC	1908	6.8948	119	119	0	0	0			N
PcDNV_NC	1909	6.9069	120	0	120	0	0			N
PcDNV_NC	1910	6.9307	122	0	0	122	0			N
PcDNV_NC	1911	6.9307	122	0	122	0	0			N
PcDNV_NC	1912	6.9658	125	0	0	125	0			N
PcDNV_NC	1913	6.9658	125	0	124	0	1			N
PcDNV_NC	1914	6.9658	125	0	125	0	0			N
PcDNV_NC	1915	6.9773	126	0	126	0	0			N
PcDNV_NC	1916	6.9887	127	127	0	0	0			N
PcDNV_NC	1917	6.9887	127	0	127	0	0			N
PcDNV_NC	1918	6.9887	127	0	0	0	127			N
PcDNV_NC	1919	6.9887	127	127	0	0	0			N
PcDNV_NC	1920	6.9887	127	126	0	1	0			N
PcDNV_NC	1921	6.9887	127	0	0	127	0			N
PcDNV_NC	1922	7	128	0	0	0	128			N
PcDNV_NC	1923	7.0334	131	0	131	0	0		G(1)	N
PcDNV_NC	1924	7.0224	130	0	0	130	0			N
PcDNV_NC	1925	7.0444	132	0	0	132	0			N
PcDNV_NC	1926	7.0444	132	0	132	0	0			N
PcDNV_NC	1927	7.0334	131	131	0	0	0			N
PcDNV_NC	1928	7.0334	131	131	0	0	0			N
PcDNV_NC	1929	7.0444	132	0	132	0	0			N
PcDNV_NC	1930	7.0553	133	133	0	0	0			N
PcDNV_NC	1931	7.0553	133	0	133	0	0			N
PcDNV_NC	1932	7.0661	134	131	0	3	0			N
PcDNV_NC	1933	7.0875	136	0	0	136	0			N
PcDNV_NC	1934	7.0768	135	135	0	0	0			N
PcDNV_NC	1935	7.1599	143	0	0	0	143			N
PcDNV_NC	1936	7.1599	143	0	0	0	143			N
PcDNV_NC	1937	7.1799	145	0	0	0	145			N
PcDNV_NC	1938	7.1997	147	0	147	0	0			N
PcDNV_NC	1939	7.2095	148	0	148	0	0			N
PcDNV_NC	1940	7.2095	148	0	148	0	0			N
PcDNV_NC	1941	7.2095	148	0	148	0	0			N
PcDNV_NC	1942	7.2479	152	0	0	152	0	T(1)		N
PcDNV_NC	1943	7.2574	153	0	153	0	0			N
PcDNV_NC	1944	7.2668	154	0	154	0	0			N
PcDNV_NC	1945	7.2761	155	0	155	0	0			N
PcDNV_NC	1946	7.2761	155	0	155	0	0			N
PcDNV_NC	1947	7.2854	156	0	156	0	0			N
PcDNV_NC	1948	7.3576	164	0	164	0	0			N
PcDNV_NC	1949	7.4429	174	174	0	0	0			N
PcDNV_NC	1950	7.4512	175	0	175	0	0			N
PcDNV_NC	1951	7.7142	210	0	0	0	210			N
PcDNV_NC	1952	7.8826	236	236	0	0	0			N
PcDNV_NC	1953	8.0224	260	0	259	0	1			N
PcDNV_NC	1954	8.0279	261	261	0	0	0			N
PcDNV_NC	1955	8.0279	261	261	0	0	0			N
PcDNV_NC	1956	8.0279	261	0	261	0	0			N
PcDNV_NC	1957	8.0389	263	261	0	2	0			N
PcDNV_NC	1958	8.0389	263	0	263	0	0			N
PcDNV_NC	1959	8.0553	266	0	0	266	0			N
PcDNV_NC	1960	8.0607	267	0	1	266	0			N
PcDNV_NC	1961	8.0607	267	267	0	0	0			N
PcDNV_NC	1962	8.0661	268	267	0	1	0			N
PcDNV_NC	1963	8.0715	269	0	0	269	0			N
PcDNV_NC	1964	8.0768	270	270	0	0	0			N
PcDNV_NC	1965	8.0768	270	0	270	0	0			N
PcDNV_NC	1966	8.0768	270	270	0	0	0			N
PcDNV_NC	1967	8.0875	272	0	0	272	0			N
PcDNV_NC	1968	8.0875	272	0	272	0	0			N
PcDNV_NC	1969	8.1293	280	0	0	280	0			N
PcDNV_NC	1970	8.1293	280	0	280	0	0			N
PcDNV_NC	1971	8.1293	280	0	280	0	0			N
PcDNV_NC	1972	8.1293	280	0	0	0	280			N
PcDNV_NC	1973	8.1293	280	279	0	1	0			N
PcDNV_NC	1974	8.1293	280	0	0	0	280			N
PcDNV_NC	1975	8.1293	280	0	279	0	1			N
PcDNV_NC	1976	8.1293	280	0	280	0	0			N
PcDNV_NC	1977	8.1293	280	0	280	0	0			N
PcDNV_NC	1978	8.1293	280	0	0	0	280			N
PcDNV_NC	1979	8.1241	279	0	279	0	0			N
PcDNV_NC	1980	8.1137	277	0	277	0	0			N
PcDNV_NC	1981	8.1137	277	276	0	0	1			N
PcDNV_NC	1982	8.098	274	274	0	0	0			N
PcDNV_NC	1983	8.1033	275	0	275	0	0			N
PcDNV_NC	1984	8.0821	271	0	0	271	0			N
PcDNV_NC	1985	8.0821	271	271	0	0	0			N
PcDNV_NC	1986	8.0821	271	271	0	0	0			N
PcDNV_NC	1987	8.0768	270	0	0	0	270			N
PcDNV_NC	1988	8.0661	268	0	268	0	0			N
PcDNV_NC	1989	8.0661	268	0	268	0	0			N
PcDNV_NC	1990	8.0498	265	264	0	1	0			N
PcDNV_NC	1991	8.0334	262	0	262	0	0			N
PcDNV_NC	1992	8.0334	262	0	0	0	262			N
PcDNV_NC	1993	8.0334	262	0	262	0	0			N
PcDNV_NC	1994	8.0334	262	0	262	0	0			N
PcDNV_NC	1995	8.0334	262	262	0	0	0			N
PcDNV_NC	1996	8.0334	262	0	262	0	0			N
PcDNV_NC	1997	8.0334	262	0	262	0	0			N
PcDNV_NC	1998	8.0334	262	0	262	0	0			N
[truncated: 3,427 more rows]

## Sheet: file S2. 1 AdDNV_tophat
Supplementary data file S2. 1: Tophat2 alignment profiles of AdDNV
Scaffold	Site	Density	Depth	Depth (with gap)	A	T	G	C
AdDNV_AdNA09	1	0	0	0	0	0	0	0
AdDNV_AdNA09	2	0	0	0	0	0	0	0
AdDNV_AdNA09	3	0	0	0	0	0	0	0
AdDNV_AdNA09	4	0	0	0	0	0	0	0
AdDNV_AdNA09	5	0	0	0	0	0	0	0
AdDNV_AdNA09	6	0	0	0	0	0	0	0
AdDNV_AdNA09	7	0	0	0	0	0	0	0
AdDNV_AdNA09	8	0	0	0	0	0	0	0
AdDNV_AdNA09	9	0	0	0	0	0	0	0
AdDNV_AdNA09	10	0	0	0	0	0	0	0
AdDNV_AdNA09	11	0	0	0	0	0	0	0
AdDNV_AdNA09	12	0	0	0	0	0	0	0
AdDNV_AdNA09	13	0	0	0	0	0	0	0
AdDNV_AdNA09	14	0	0	0	0	0	0	0
AdDNV_AdNA09	15	0	0	0	0	0	0	0
AdDNV_AdNA09	16	0	0	0	0	0	0	0
AdDNV_AdNA09	17	0	0	0	0	0	0	0
AdDNV_AdNA09	18	0	0	0	0	0	0	0
AdDNV_AdNA09	19	0	0	0	0	0	0	0
AdDNV_AdNA09	20	0	0	0	0	0	0	0
AdDNV_AdNA09	21	0	0	0	0	0	0	0
AdDNV_AdNA09	22	0	0	0	0	0	0	0
AdDNV_AdNA09	23	0	0	0	0	0	0	0
AdDNV_AdNA09	24	0	0	0	0	0	0	0
AdDNV_AdNA09	25	0	0	0	0	0	0	0
AdDNV_AdNA09	26	0	0	0	0	0	0	0
AdDNV_AdNA09	27	0	0	0	0	0	0	0
AdDNV_AdNA09	28	0	0	0	0	0	0	0
AdDNV_AdNA09	29	0	0	0	0	0	0	0
AdDNV_AdNA09	30	0	0	0	0	0	0	0
AdDNV_AdNA09	31	0	0	0	0	0	0	0
AdDNV_AdNA09	32	0	0	0	0	0	0	0
AdDNV_AdNA09	33	0	0	0	0	0	0	0
AdDNV_AdNA09	34	0	0	0	0	0	0	0
AdDNV_AdNA09	35	0	0	0	0	0	0	0
AdDNV_AdNA09	36	0	0	0	0	0	0	0
AdDNV_AdNA09	37	0	0	0	0	0	0	0
AdDNV_AdNA09	38	0	0	0	0	0	0	0
AdDNV_AdNA09	39	0	0	0	0	0	0	0
AdDNV_AdNA09	40	0	0	0	0	0	0	0
AdDNV_AdNA09	41	0	0	0	0	0	0	0
AdDNV_AdNA09	42	0	0	0	0	0	0	0
AdDNV_AdNA09	43	0	0	0	0	0	0	0
AdDNV_AdNA09	44	0	0	0	0	0	0	0
AdDNV_AdNA09	45	0	0	0	0	0	0	0
AdDNV_AdNA09	46	0	0	0	0	0	0	0
AdDNV_AdNA09	47	0	0	0	0	0	0	0
AdDNV_AdNA09	48	0	0	0	0	0	0	0
AdDNV_AdNA09	49	0	0	0	0	0	0	0
AdDNV_AdNA09	50	0	0	0	0	0	0	0
AdDNV_AdNA09	51	0	0	0	0	0	0	0
AdDNV_AdNA09	52	0	0	0	0	0	0	0
AdDNV_AdNA09	53	0	0	0	0	0	0	0
AdDNV_AdNA09	54	0	0	0	0	0	0	0
AdDNV_AdNA09	55	0	0	0	0	0	0	0
AdDNV_AdNA09	56	0	0	0	0	0	0	0
AdDNV_AdNA09	57	0	1	1	0	1	0	0
AdDNV_AdNA09	58	0	1	1	1	0	0	0
AdDNV_AdNA09	59	0	1	1	1	0	0	0
AdDNV_AdNA09	60	0	1	1	1	0	0	0
AdDNV_AdNA09	61	0	1	1	0	0	1	0
AdDNV_AdNA09	62	0	1	1	0	1	0	0
AdDNV_AdNA09	63	0	1	1	0	1	0	0
AdDNV_AdNA09	64	0	1	1	0	0	0	1
AdDNV_AdNA09	65	0	1	1	1	0	0	0
AdDNV_AdNA09	66	0	1	1	1	0	0	0
AdDNV_AdNA09	67	0	1	1	0	0	1	0
AdDNV_AdNA09	68	0	1	1	0	0	1	0
AdDNV_AdNA09	69	0	1	1	0	1	0	0
AdDNV_AdNA09	70	0	1	1	0	0	0	1
AdDNV_AdNA09	71	0	1	1	1	0	0	0
AdDNV_AdNA09	72	1	2	2	0	0	2	0
AdDNV_AdNA09	73	1	2	2	0	0	2	0
AdDNV_AdNA09	74	1	2	2	0	2	0	0
AdDNV_AdNA09	75	1	2	2	0	2	0	0
AdDNV_AdNA09	76	1	2	2	0	0	2	0
AdDNV_AdNA09	77	1	2	2	0	0	0	2
AdDNV_AdNA09	78	1	2	2	0	2	0	0
AdDNV_AdNA09	79	1	2	2	0	0	2	0
AdDNV_AdNA09	80	1	2	2	0	0	2	0
AdDNV_AdNA09	81	1	2	2	0	2	0	0
AdDNV_AdNA09	82	1	2	2	0	0	2	0
AdDNV_AdNA09	83	1	2	2	0	0	2	0
AdDNV_AdNA09	84	1	2	2	0	2	0	0
AdDNV_AdNA09	85	1	2	2	0	0	2	0
AdDNV_AdNA09	86	1	2	2	0	0	2	0
AdDNV_AdNA09	87	1	2	2	0	0	2	0
AdDNV_AdNA09	88	1	2	2	2	0	0	0
AdDNV_AdNA09	89	1	2	2	0	0	2	0
AdDNV_AdNA09	90	1	2	2	0	2	0	0
AdDNV_AdNA09	91	1	2	2	0	2	0	0
AdDNV_AdNA09	92	1	2	2	0	0	2	0
AdDNV_AdNA09	93	1	2	2	0	2	0	0
AdDNV_AdNA09	94	1	2	2	0	2	0	0
AdDNV_AdNA09	95	1	2	2	0	0	2	0
AdDNV_AdNA09	96	1	2	2	0	2	0	0
AdDNV_AdNA09	97	1	2	2	0	2	0	0
AdDNV_AdNA09	98	1	2	2	0	2	0	0
AdDNV_AdNA09	99	1	2	2	2	0	0	0
AdDNV_AdNA09	100	1	2	2	0	2	0	0
AdDNV_AdNA09	101	1.585	3	3	3	0	0	0
AdDNV_AdNA09	102	1.585	3	3	0	3	0	0
AdDNV_AdNA09	103	1.585	3	3	0	0	0	3
AdDNV_AdNA09	104	1.585	3	3	0	0	0	3
AdDNV_AdNA09	105	1.585	3	3	0	0	3	0
AdDNV_AdNA09	106	1.585	3	3	3	0	0	0
AdDNV_AdNA09	107	1.585	3	3	3	0	0	0
AdDNV_AdNA09	108	1.585	3	3	0	0	3	0
AdDNV_AdNA09	109	1.585	3	3	0	0	3	0
AdDNV_AdNA09	110	1.585	3	3	3	0	0	0
AdDNV_AdNA09	111	1.585	3	3	0	3	0	0
AdDNV_AdNA09	112	1.585	3	3	3	0	0	0
AdDNV_AdNA09	113	1.585	3	3	0	3	0	0
AdDNV_AdNA09	114	1.585	3	3	3	0	0	0
AdDNV_AdNA09	115	1.585	3	3	3	0	0	0
AdDNV_AdNA09	116	1.585	3	3	3	0	0	0
AdDNV_AdNA09	117	1.585	3	3	0	0	3	0
AdDNV_AdNA09	118	1.585	3	3	3	0	0	0
AdDNV_AdNA09	119	1.585	3	3	0	0	3	0
AdDNV_AdNA09	120	1.585	3	3	0	0	0	3
AdDNV_AdNA09	121	1.585	3	3	3	0	0	0
AdDNV_AdNA09	122	1.585	3	3	3	0	0	0
AdDNV_AdNA09	123	1.585	3	3	0	0	3	0
AdDNV_AdNA09	124	1.585	3	3	0	0	0	3
AdDNV_AdNA09	125	1.585	3	3	3	0	0	0
AdDNV_AdNA09	126	1.585	3	3	0	0	0	3
AdDNV_AdNA09	127	1.585	3	3	0	0	0	3
AdDNV_AdNA09	128	1.585	3	3	0	0	0	3
AdDNV_AdNA09	129	1.585	3	3	3	0	0	0
AdDNV_AdNA09	130	2	4	4	0	0	4	0
AdDNV_AdNA09	131	2	4	4	0	0	4	0
AdDNV_AdNA09	132	2	4	4	0	0	0	4
AdDNV_AdNA09	133	2	4	4	4	0	0	0
AdDNV_AdNA09	134	2	4	4	0	0	0	4
AdDNV_AdNA09	135	2	4	4	0	4	0	0
AdDNV_AdNA09	136	2	4	4	0	4	0	0
AdDNV_AdNA09	137	2	4	4	0	0	0	4
AdDNV_AdNA09	138	2	4	4	0	4	0	0
AdDNV_AdNA09	139	2	4	4	0	4	0	0
AdDNV_AdNA09	140	2	4	4	0	0	0	4
AdDNV_AdNA09	141	2	4	4	0	4	0	0
AdDNV_AdNA09	142	2	4	4	4	0	0	0
AdDNV_AdNA09	143	2	4	4	0	4	0	0
AdDNV_AdNA09	144	2	4	4	0	4	0	0
AdDNV_AdNA09	145	2.3219	5	5	0	0	0	5
AdDNV_AdNA09	146	2.3219	5	5	0	5	0	0
AdDNV_AdNA09	147	2.3219	5	5	0	0	5	0
AdDNV_AdNA09	148	2.3219	5	5	0	0	0	5
AdDNV_AdNA09	149	2.585	6	6	0	0	0	6
AdDNV_AdNA09	150	2.585	6	6	0	6	0	0
AdDNV_AdNA09	151	3	8	8	0	0	0	8
AdDNV_AdNA09	152	3.1699	9	9	9	0	0	0
AdDNV_AdNA09	153	3.1699	9	9	0	0	9	0
AdDNV_AdNA09	154	3.4594	11	11	11	0	0	0
AdDNV_AdNA09	155	3.4594	11	11	0	11	0	0
AdDNV_AdNA09	156	4.0875	17	17	0	0	0	17
AdDNV_AdNA09	157	4.7004	26	26	0	0	26	0
AdDNV_AdNA09	158	4.7004	26	26	0	26	0	0
AdDNV_AdNA09	159	4.7004	26	26	0	0	0	26
AdDNV_AdNA09	160	4.7004	26	26	0	0	26	0
AdDNV_AdNA09	161	4.7004	26	26	26	0	0	0
AdDNV_AdNA09	162	4.7004	26	26	0	26	0	0
AdDNV_AdNA09	163	4.7004	26	26	26	0	0	0
AdDNV_AdNA09	164	4.7004	26	26	0	26	0	0
AdDNV_AdNA09	165	4.8074	28	28	28	0	0	0
AdDNV_AdNA09	166	4.858	29	29	29	0	0	0
AdDNV_AdNA09	167	5	32	32	0	0	32	0
AdDNV_AdNA09	168	5.0444	33	33	0	0	0	33
AdDNV_AdNA09	169	5.0444	33	33	0	0	33	0
AdDNV_AdNA09	170	5.0444	33	33	0	0	33	0
AdDNV_AdNA09	171	5.0444	33	33	33	0	0	0
AdDNV_AdNA09	172	5.0444	33	33	0	0	33	0
AdDNV_AdNA09	173	5.0875	34	34	0	0	0	34
AdDNV_AdNA09	174	5.1293	35	35	0	35	0	0
AdDNV_AdNA09	175	5.1293	35	35	0	35	0	0
AdDNV_AdNA09	176	5.1293	35	35	0	35	0	0
AdDNV_AdNA09	177	5.1293	35	35	0	35	0	0
AdDNV_AdNA09	178	5.1699	36	36	0	0	0	36
AdDNV_AdNA09	179	5.1699	36	36	0	36	0	0
AdDNV_AdNA09	180	5.1699	36	36	0	0	36	0
AdDNV_AdNA09	181	5.1699	36	36	0	36	0	0
AdDNV_AdNA09	182	5.1699	36	36	0	0	36	0
AdDNV_AdNA09	183	5.1699	36	36	36	0	0	0
AdDNV_AdNA09	184	5.1699	36	36	0	0	0	36
AdDNV_AdNA09	185	5.2095	37	37	0	37	0	0
AdDNV_AdNA09	186	5.2095	37	37	0	0	37	0
AdDNV_AdNA09	187	5.2095	37	37	0	37	0	0
AdDNV_AdNA09	188	5.2095	37	37	37	0	0	0
AdDNV_AdNA09	189	5.2095	37	37	0	0	0	37
AdDNV_AdNA09	190	5.2095	37	37	0	0	37	0
AdDNV_AdNA09	191	5.2095	37	37	0	37	0	0
AdDNV_AdNA09	192	5.2095	37	37	37	0	0	0
AdDNV_AdNA09	193	5.2095	37	37	0	0	37	0
AdDNV_AdNA09	194	5.2095	37	37	0	37	0	0
AdDNV_AdNA09	195	5.2095	37	37	0	0	37	0
AdDNV_AdNA09	196	5.2095	37	37	0	37	0	0
AdDNV_AdNA09	197	5.2095	37	37	37	0	0	0
AdDNV_AdNA09	198	5.2095	37	37	0	37	0	0
AdDNV_AdNA09	199	5.5236	46	46	0	46	0	0
AdDNV_AdNA09	200	5.5546	47	47	0	0	47	0
AdDNV_AdNA09	201	5.6147	49	49	49	0	0	0
AdDNV_AdNA09	202	5.6724	51	51	0	51	0	0
AdDNV_AdNA09	203	5.8329	57	57	0	0	0	57
AdDNV_AdNA09	204	5.9542	62	62	0	62	0	0
AdDNV_AdNA09	205	5.9773	63	63	0	63	0	0
AdDNV_AdNA09	206	5.9773	63	63	0	0	0	63
AdDNV_AdNA09	207	6.0444	66	66	0	0	66	0
AdDNV_AdNA09	208	6.0661	67	67	0	67	0	0
AdDNV_AdNA09	209	6.1898	73	73	0	0	73	0
AdDNV_AdNA09	210	6.1898	73	73	0	73	0	0
AdDNV_AdNA09	211	6.2095	74	74	0	74	0	0
AdDNV_AdNA09	212	6.3399	81	81	0	0	0	81
AdDNV_AdNA09	213	6.4094	85	85	0	85	0	0
AdDNV_AdNA09	214	6.5078	91	91	0	0	91	0
AdDNV_AdNA09	215	6.5392	93	93	0	0	93	0
AdDNV_AdNA09	216	6.5392	93	93	93	0	0	0
AdDNV_AdNA09	217	6.5392	93	93	92	0	1	0
AdDNV_AdNA09	218	6.5999	97	97	0	0	0	97
AdDNV_AdNA09	219	6.6147	98	98	0	98	0	0
AdDNV_AdNA09	220	6.6724	102	102	0	0	0	102
AdDNV_AdNA09	221	6.6724	102	102	102	0	0	0
AdDNV_AdNA09	222	6.6582	101	101	0	0	101	0
AdDNV_AdNA09	223	3.7004	13	101	0	0	13	0
AdDNV_AdNA09	224	3.7004	13	101	0	13	0	0
AdDNV_AdNA09	225	3.7004	13	101	13	0	0	0
AdDNV_AdNA09	226	3.7004	13	101	0	13	0	0
AdDNV_AdNA09	227	3.8074	14	102	0	0	14	0
AdDNV_AdNA09	228	3.8074	14	102	0	14	0	0
AdDNV_AdNA09	229	3.8074	14	102	0	14	0	0
AdDNV_AdNA09	230	3.8074	14	102	0	0	14	0
AdDNV_AdNA09	231	3.8074	14	102	1	13	0	0
AdDNV_AdNA09	232	3.8074	14	102	0	14	0	0
AdDNV_AdNA09	233	3.8074	14	102	0	0	0	14
AdDNV_AdNA09	234	3.8074	14	102	0	0	14	0
AdDNV_AdNA09	235	3.8074	14	102	0	0	0	14
AdDNV_AdNA09	236	3.8074	14	102	0	14	0	0
AdDNV_AdNA09	237	3.9069	15	103	0	0	15	0
AdDNV_AdNA09	238	3.9069	15	103	0	0	0	15
AdDNV_AdNA09	239	3.9069	15	103	15	0	0	0
AdDNV_AdNA09	240	3.9069	15	103	0	0	15	0
AdDNV_AdNA09	241	3.9069	15	103	0	14	0	1
AdDNV_AdNA09	242	3.9069	15	103	15	0	0	0
AdDNV_AdNA09	243	3.9069	15	103	0	0	15	0
AdDNV_AdNA09	244	3.9069	15	103	15	0	0	0
AdDNV_AdNA09	245	3.9069	15	103	14	0	1	0
AdDNV_AdNA09	246	3.9069	15	103	0	0	15	0
AdDNV_AdNA09	247	3.9069	15	103	0	0	0	15
AdDNV_AdNA09	248	3.9069	15	103	0	0	15	0
AdDNV_AdNA09	249	3.9069	15	103	0	0	0	15
AdDNV_AdNA09	250	3.9069	15	103	0	0	0	15
AdDNV_AdNA09	251	3.8074	14	102	0	14	0	0
AdDNV_AdNA09	252	3.9069	15	103	0	0	0	15
AdDNV_AdNA09	253	3.9069	15	103	0	0	0	15
AdDNV_AdNA09	254	3.9069	15	103	15	0	0	0
AdDNV_AdNA09	255	3.9069	15	103	0	0	15	0
AdDNV_AdNA09	256	3.9069	15	103	0	0	0	15
AdDNV_AdNA09	257	3.9069	15	103	15	0	0	0
AdDNV_AdNA09	258	3.9069	15	103	0	15	0	0
AdDNV_AdNA09	259	4	16	104	0	0	16	0
AdDNV_AdNA09	260	4	16	104	0	16	0	0
AdDNV_AdNA09	261	4	16	104	16	0	0	0
AdDNV_AdNA09	262	4	16	104	0	0	0	16
AdDNV_AdNA09	263	4.0875	17	105	0	0	17	0
AdDNV_AdNA09	264	4.0875	17	105	0	17	0	0
AdDNV_AdNA09	265	4.0875	17	105	0	17	0	0
AdDNV_AdNA09	266	4.2479	19	107	0	0	0	19
AdDNV_AdNA09	267	4.2479	19	107	0	0	19	0
AdDNV_AdNA09	268	4.2479	19	107	19	0	0	0
AdDNV_AdNA09	269	4.2479	19	107	19	0	0	0
AdDNV_AdNA09	270	4.2479	19	107	0	0	0	19
AdDNV_AdNA09	271	4.2479	19	107	0	0	0	19
AdDNV_AdNA09	272	4.2479	19	107	0	19	0	0
AdDNV_AdNA09	273	4.2479	19	107	0	0	0	19
AdDNV_AdNA09	274	4.3219	20	108	0	0	20	0
AdDNV_AdNA09	275	4.3219	20	108	0	20	0	0
AdDNV_AdNA09	276	4.3219	20	108	0	20	0	0
AdDNV_AdNA09	277	4.3219	20	108	0	0	0	20
AdDNV_AdNA09	278	4.3219	20	108	20	0	0	0
AdDNV_AdNA09	279	4.3219	20	108	0	20	0	0
AdDNV_AdNA09	280	4.3219	20	108	0	20	0	0
AdDNV_AdNA09	281	4.3219	20	108	0	0	20	0
AdDNV_AdNA09	282	4.3219	20	108	0	0	0	20
AdDNV_AdNA09	283	4.3219	20	108	20	0	0	0
AdDNV_AdNA09	284	4.3923	21	109	21	0	0	0
AdDNV_AdNA09	285	4.4594	22	110	0	0	0	22
AdDNV_AdNA09	286	4.5236	23	111	23	0	0	0
AdDNV_AdNA09	287	4.6439	25	113	0	0	25	0
AdDNV_AdNA09	288	4.6439	25	113	0	25	0	0
AdDNV_AdNA09	289	4.7004	26	114	0	26	0	0
AdDNV_AdNA09	290	4.7004	26	114	26	0	0	0
AdDNV_AdNA09	291	4.7004	26	114	0	26	0	0
AdDNV_AdNA09	292	4.7004	26	114	0	0	0	26
AdDNV_AdNA09	293	4.7004	26	114	26	0	0	0
AdDNV_AdNA09	294	4.7549	27	115	0	0	0	27
AdDNV_AdNA09	295	4.7549	27	115	0	27	0	0
AdDNV_AdNA09	296	4.7549	27	115	0	27	0	0
AdDNV_AdNA09	297	4.7549	27	115	27	0	0	0
AdDNV_AdNA09	298	4.7549	27	115	0	0	27	0
AdDNV_AdNA09	299	4.7004	26	114	26	0	0	0
AdDNV_AdNA09	300	4.7004	26	114	26	0	0	0
AdDNV_AdNA09	301	4.7004	26	114	0	0	0	26
AdDNV_AdNA09	302	4.7549	27	115	0	27	0	0
AdDNV_AdNA09	303	4.8074	28	116	0	28	0	0
AdDNV_AdNA09	304	4.8074	28	116	0	28	0	0
AdDNV_AdNA09	305	4.8074	28	116	0	28	0	0
AdDNV_AdNA09	306	4.858	29	117	0	0	29	0
AdDNV_AdNA09	307	4.7549	27	115	0	27	0	0
AdDNV_AdNA09	308	4.7549	27	115	27	0	0	0
AdDNV_AdNA09	309	4.7549	27	115	0	0	27	0
AdDNV_AdNA09	310	4.7549	27	115	27	0	0	0
AdDNV_AdNA09	311	4.7549	27	115	27	0	0	0
AdDNV_AdNA09	312	4.7549	27	115	27	0	0	0
AdDNV_AdNA09	313	4.7549	27	115	27	0	0	0
AdDNV_AdNA09	314	4.7549	27	115	0	27	0	0
AdDNV_AdNA09	315	4.7004	26	114	26	0	0	0
AdDNV_AdNA09	316	4.7004	26	114	0	0	0	26
AdDNV_AdNA09	317	4.7004	26	114	0	0	26	0
AdDNV_AdNA09	318	4.7004	26	114	0	0	26	0
AdDNV_AdNA09	319	4.7004	26	114	26	0	0	0
AdDNV_AdNA09	320	4.7004	26	114	0	26	0	0
AdDNV_AdNA09	321	4.7004	26	114	0	26	0	0
AdDNV_AdNA09	322	4.7004	26	114	0	0	26	0
AdDNV_AdNA09	323	4.7004	26	114	0	0	26	0
AdDNV_AdNA09	324	4.7549	27	115	27	0	0	0
AdDNV_AdNA09	325	4.7549	27	115	27	0	0	0
AdDNV_AdNA09	326	4.7549	27	115	0	0	0	27
AdDNV_AdNA09	327	4.7549	27	115	0	0	27	0
AdDNV_AdNA09	328	4.7549	27	115	0	27	0	0
AdDNV_AdNA09	329	4.7549	27	115	27	0	0	0
AdDNV_AdNA09	330	4.7549	27	115	27	0	0	0
AdDNV_AdNA09	331	4.7549	27	115	0	27	0	0
AdDNV_AdNA09	332	4.7549	27	115	27	0	0	0
AdDNV_AdNA09	333	4.7549	27	115	27	0	0	0
AdDNV_AdNA09	334	4.7549	27	115	27	0	0	0
AdDNV_AdNA09	335	4.7004	26	114	0	26	0	0
AdDNV_AdNA09	336	4.7004	26	114	0	26	0	0
AdDNV_AdNA09	337	4.7004	26	114	0	0	0	26
AdDNV_AdNA09	338	4.7004	26	114	0	26	0	0
AdDNV_AdNA09	339	4.7004	26	114	0	0	0	26
AdDNV_AdNA09	340	4.7004	26	114	0	26	0	0
AdDNV_AdNA09	341	4.7004	26	114	0	0	0	26
AdDNV_AdNA09	342	4.7004	26	114	0	26	0	0
AdDNV_AdNA09	343	4.7549	27	115	27	0	0	0
AdDNV_AdNA09	344	4.7549	27	115	0	27	0	0
AdDNV_AdNA09	345	4.858	29	117	29	0	0	0
AdDNV_AdNA09	346	4.858	29	117	29	0	0	0
AdDNV_AdNA09	347	4.858	29	117	29	0	0	0
AdDNV_AdNA09	348	4.858	29	117	28	0	1	0
AdDNV_AdNA09	349	4.8074	28	116	28	0	0	0
AdDNV_AdNA09	350	4.8074	28	116	0	28	0	0
AdDNV_AdNA09	351	4.8074	28	116	28	0	0	0
AdDNV_AdNA09	352	4.8074	28	116	28	0	0	0
AdDNV_AdNA09	353	4.7549	27	115	0	27	0	0
AdDNV_AdNA09	354	4.7549	27	115	0	0	27	0
AdDNV_AdNA09	355	4.7549	27	115	27	0	0	0
AdDNV_AdNA09	356	4.7549	27	115	27	0	0	0
AdDNV_AdNA09	357	4.7004	26	114	0	26	0	0
AdDNV_AdNA09	358	4.7004	26	114	0	26	0	0
AdDNV_AdNA09	359	4.7004	26	114	0	26	0	0
AdDNV_AdNA09	360	4.7004	26	114	0	26	0	0
AdDNV_AdNA09	361	4.7004	26	114	0	0	0	26
AdDNV_AdNA09	362	4.7004	26	114	0	26	0	0
AdDNV_AdNA09	363	4.7004	26	114	26	0	0	0
AdDNV_AdNA09	364	4.7004	26	114	0	0	26	0
AdDNV_AdNA09	365	4.7004	26	114	0	0	0	26
AdDNV_AdNA09	366	4.7004	26	114	26	0	0	0
AdDNV_AdNA09	367	4.7004	26	114	0	0	26	0
AdDNV_AdNA09	368	4.7549	27	115	0	0	27	0
AdDNV_AdNA09	369	4.7549	27	115	0	27	0	0
AdDNV_AdNA09	370	4.6439	25	113	0	25	0	0
AdDNV_AdNA09	371	4.6439	25	113	0	0	25	0
AdDNV_AdNA09	372	4.6439	25	113	0	25	0	0
AdDNV_AdNA09	373	4.7004	26	114	26	0	0	0
AdDNV_AdNA09	374	4.7004	26	114	0	26	0	0
AdDNV_AdNA09	375	4.7549	27	115	0	27	0	0
AdDNV_AdNA09	376	4.858	29	117	0	0	0	29
AdDNV_AdNA09	377	4.8074	28	116	28	0	0	0
AdDNV_AdNA09	378	4.8074	28	116	0	28	0	0
AdDNV_AdNA09	379	4.8074	28	116	0	0	0	28
AdDNV_AdNA09	380	4.8074	28	116	0	0	28	0
AdDNV_AdNA09	381	4.8074	28	116	28	0	0	0
AdDNV_AdNA09	382	4.8074	28	116	0	28	0	0
AdDNV_AdNA09	383	4.8074	28	116	0	0	28	0
AdDNV_AdNA09	384	4.8074	28	116	0	28	0	0
AdDNV_AdNA09	385	4.8074	28	116	0	28	0	0
AdDNV_AdNA09	386	4.8074	28	116	0	28	0	0
AdDNV_AdNA09	387	4.7549	27	115	0	27	0	0
AdDNV_AdNA09	388	4.7549	27	115	27	0	0	0
AdDNV_AdNA09	389	4.7549	27	115	0	27	0	0
AdDNV_AdNA09	390	4.7549	27	115	0	0	27	0
AdDNV_AdNA09	391	4.7549	27	115	27	0	0	0
AdDNV_AdNA09	392	4.7549	27	115	27	0	0	0
AdDNV_AdNA09	393	4.7549	27	115	27	0	0	0
AdDNV_AdNA09	394	4.7549	27	115	0	0	27	0
AdDNV_AdNA09	395	4.7549	27	115	27	0	0	0
AdDNV_AdNA09	396	4.7549	27	115	27	0	0	0
AdDNV_AdNA09	397	4.7549	27	115	27	0	0	0
AdDNV_AdNA09	398	4.7549	27	115	27	0	0	0
AdDNV_AdNA09	399	4.7549	27	115	0	27	0	0
AdDNV_AdNA09	400	4.7549	27	115	27	0	0	0
AdDNV_AdNA09	401	4.7549	27	115	0	27	0	0
AdDNV_AdNA09	402	4.7004	26	114	0	0	0	26
AdDNV_AdNA09	403	4.7004	26	114	0	26	0	0
AdDNV_AdNA09	404	4.7004	26	114	0	0	26	0
AdDNV_AdNA09	405	4.7004	26	114	0	0	26	0
AdDNV_AdNA09	406	4.7004	26	114	26	0	0	0
AdDNV_AdNA09	407	4.7004	26	114	0	26	0	0
AdDNV_AdNA09	408	4.7004	26	114	26	0	0	0
AdDNV_AdNA09	409	4.6439	25	113	25	0	0	0
AdDNV_AdNA09	410	4.6439	25	113	0	25	0	0
AdDNV_AdNA09	411	4.6439	25	113	0	0	0	25
AdDNV_AdNA09	412	4.7004	26	114	0	0	0	26
AdDNV_AdNA09	413	4.6439	25	113	0	0	25	0
AdDNV_AdNA09	414	4.6439	25	113	0	0	0	25
AdDNV_AdNA09	415	4.6439	25	113	25	0	0	0
AdDNV_AdNA09	416	4.5236	23	111	0	23	0	0
AdDNV_AdNA09	417	4.5236	23	111	0	0	23	0
AdDNV_AdNA09	418	4.5236	23	111	23	0	0	0
AdDNV_AdNA09	419	4.5236	23	111	23	0	0	0
AdDNV_AdNA09	420	4.5236	23	111	0	23	0	0
AdDNV_AdNA09	421	4.5236	23	111	23	0	0	0
AdDNV_AdNA09	422	4.5236	23	111	0	23	0	0
AdDNV_AdNA09	423	4.5236	23	111	0	0	0	23
AdDNV_AdNA09	424	4.4594	22	110	22	0	0	0
AdDNV_AdNA09	425	4.4594	22	110	0	22	0	0
AdDNV_AdNA09	426	4.4594	22	110	0	0	22	0
AdDNV_AdNA09	427	4.4594	22	110	22	0	0	0
AdDNV_AdNA09	428	4.4594	22	110	0	22	0	0
AdDNV_AdNA09	429	4.4594	22	110	0	22	0	0
AdDNV_AdNA09	430	4.4594	22	110	0	1	21	0
AdDNV_AdNA09	431	4.2479	19	110	0	0	19	0
AdDNV_AdNA09	432	4.2479	19	110	0	19	0	0
AdDNV_AdNA09	433	4.2479	19	110	0	0	0	19
AdDNV_AdNA09	434	4.1699	18	109	18	0	0	0
AdDNV_AdNA09	435	4.0875	17	108	0	0	17	0
AdDNV_AdNA09	436	4	16	107	0	16	0	0
AdDNV_AdNA09	437	3.8074	14	105	14	0	0	0
AdDNV_AdNA09	438	3.8074	14	105	0	0	0	14
AdDNV_AdNA09	439	3.7004	13	104	0	0	0	13
AdDNV_AdNA09	440	3.7004	13	104	13	0	0	0
AdDNV_AdNA09	441	3.7004	13	104	12	0	0	1
AdDNV_AdNA09	442	3.7004	13	104	13	0	0	0
AdDNV_AdNA09	443	3.7004	13	104	0	13	0	0
AdDNV_AdNA09	444	3.585	12	103	12	0	0	0
AdDNV_AdNA09	445	3.585	12	103	12	0	0	0
AdDNV_AdNA09	446	3.585	12	103	0	12	0	0
AdDNV_AdNA09	447	3.7004	13	104	0	0	13	0
AdDNV_AdNA09	448	3.7004	13	104	0	13	0	0
AdDNV_AdNA09	449	3.7004	13	104	0	13	0	0
AdDNV_AdNA09	450	3.7004	13	104	0	0	0	13
AdDNV_AdNA09	451	3.7004	13	104	0	0	0	13
AdDNV_AdNA09	452	3.585	12	103	0	0	0	12
AdDNV_AdNA09	453	3.4594	11	102	11	0	0	0
AdDNV_AdNA09	454	3.4594	11	102	0	11	0	0
AdDNV_AdNA09	455	3.4594	11	102	1	10	0	0
AdDNV_AdNA09	456	3.3219	10	101	0	0	10	0
AdDNV_AdNA09	457	3.3219	10	101	10	0	0	0
AdDNV_AdNA09	458	3.3219	10	101	10	0	0	0
AdDNV_AdNA09	459	3.3219	10	101	10	0	0	0
AdDNV_AdNA09	460	3.3219	10	101	0	0	0	10
AdDNV_AdNA09	461	3.3219	10	101	0	0	10	0
AdDNV_AdNA09	462	3.3219	10	101	0	10	0	0
AdDNV_AdNA09	463	3.3219	10	101	0	10	0	0
AdDNV_AdNA09	464	3.3219	10	101	0	0	0	10
AdDNV_AdNA09	465	3.3219	10	101	0	10	0	0
AdDNV_AdNA09	466	3.3219	10	101	0	10	0	0
AdDNV_AdNA09	467	3.3219	10	101	10	0	0	0
AdDNV_AdNA09	468	3.3219	10	101	10	0	0	0
AdDNV_AdNA09	469	3.3219	10	101	10	0	0	0
AdDNV_AdNA09	470	3.3219	10	101	0	0	10	0
AdDNV_AdNA09	471	3.3219	10	101	10	0	0	0
AdDNV_AdNA09	472	3.3219	10	101	0	10	0	0
AdDNV_AdNA09	473	3.3219	10	101	10	0	0	0
AdDNV_AdNA09	474	3.1699	9	100	9	0	0	0
AdDNV_AdNA09	475	3.1699	9	100	0	9	0	0
AdDNV_AdNA09	476	3.1699	9	100	0	0	9	0
AdDNV_AdNA09	477	3.1699	9	100	0	0	9	0
AdDNV_AdNA09	478	3.1699	9	100	9	0	0	0
AdDNV_AdNA09	479	3.1699	9	100	0	9	0	0
AdDNV_AdNA09	480	3.1699	9	100	0	9	0	0
AdDNV_AdNA09	481	3.1699	9	100	9	0	0	0
AdDNV_AdNA09	482	3.1699	9	100	0	9	0	0
AdDNV_AdNA09	483	3.1699	9	100	0	0	9	0
AdDNV_AdNA09	484	3.1699	9	100	9	0	0	0
AdDNV_AdNA09	485	3.1699	9	100	0	0	0	9
AdDNV_AdNA09	486	3.1699	9	100	9	0	0	0
AdDNV_AdNA09	487	3.1699	9	100	0	9	0	0
AdDNV_AdNA09	488	3.3219	10	101	0	0	10	0
AdDNV_AdNA09	489	3.3219	10	101	0	0	10	0
AdDNV_AdNA09	490	3.3219	10	101	10	0	0	0
AdDNV_AdNA09	491	3.3219	10	101	10	0	0	0
AdDNV_AdNA09	492	3.3219	10	101	0	0	10	0
AdDNV_AdNA09	493	3.1699	9	100	9	0	0	0
AdDNV_AdNA09	494	3.1699	9	100	0	0	0	9
AdDNV_AdNA09	495	2.8074	7	98	0	0	7	0
AdDNV_AdNA09	496	2.8074	7	98	0	0	7	0
AdDNV_AdNA09	497	2.8074	7	98	0	7	0	0
AdDNV_AdNA09	498	2.8074	7	98	7	0	0	0
AdDNV_AdNA09	499	2.8074	7	98	0	7	0	0
AdDNV_AdNA09	500	2.8074	7	98	0	7	0	0
AdDNV_AdNA09	501	2.8074	7	98	0	0	0	7
AdDNV_AdNA09	502	2.8074	7	98	0	0	0	7
AdDNV_AdNA09	503	2.8074	7	98	7	0	0	0
AdDNV_AdNA09	504	2.8074	7	98	0	7	0	0
AdDNV_AdNA09	505	2.8074	7	98	0	0	0	7
AdDNV_AdNA09	506	2.8074	7	98	7	0	0	0
AdDNV_AdNA09	507	2.8074	7	98	0	7	0	0
AdDNV_AdNA09	508	2.8074	7	98	0	7	0	0
AdDNV_AdNA09	509	2.8074	7	98	0	7	0	0
AdDNV_AdNA09	510	2.8074	7	98	0	0	7	0
AdDNV_AdNA09	511	2.8074	7	98	0	0	0	7
AdDNV_AdNA09	512	2.8074	7	98	0	7	0	0
AdDNV_AdNA09	513	2.8074	7	98	0	7	0	0
AdDNV_AdNA09	514	2.8074	7	98	0	7	0	0
AdDNV_AdNA09	515	2.8074	7	98	0	0	0	7
AdDNV_AdNA09	516	2.8074	7	98	0	0	0	7
AdDNV_AdNA09	517	2.8074	7	98	7	0	0	0
AdDNV_AdNA09	518	2.585	6	97	6	0	0	0
AdDNV_AdNA09	519	2.8074	7	98	0	0	0	7
AdDNV_AdNA09	520	2.585	6	97	0	0	6	0
AdDNV_AdNA09	521	2.585	6	97	0	0	0	6
AdDNV_AdNA09	522	2.585	6	97	5	0	1	0
AdDNV_AdNA09	523	2.3219	5	96	5	0	0	0
AdDNV_AdNA09	524	2.3219	5	96	0	5	0	0
AdDNV_AdNA09	525	2.3219	5	96	0	5	0	0
AdDNV_AdNA09	526	2.3219	5	96	0	5	0	0
AdDNV_AdNA09	527	2.3219	5	96	5	0	0	0
AdDNV_AdNA09	528	2.3219	5	96	0	0	5	0
AdDNV_AdNA09	529	2.3219	5	96	0	5	0	0
AdDNV_AdNA09	530	2.3219	5	96	0	0	5	0
AdDNV_AdNA09	531	2.3219	5	96	5	0	0	0
AdDNV_AdNA09	532	2.3219	5	96	5	0	0	0
AdDNV_AdNA09	533	2.3219	5	96	0	5	0	0
AdDNV_AdNA09	534	2.3219	5	96	5	0	0	0
AdDNV_AdNA09	535	2.3219	5	96	5	0	0	0
AdDNV_AdNA09	536	2.3219	5	96	5	0	0	0
AdDNV_AdNA09	537	2.3219	5	96	0	5	0	0
AdDNV_AdNA09	538	2.3219	5	96	0	0	5	0
AdDNV_AdNA09	539	2.3219	5	96	0	5	0	0
AdDNV_AdNA09	540	2.3219	5	96	0	5	0	0
AdDNV_AdNA09	541	2.3219	5	96	0	5	0	0
AdDNV_AdNA09	542	2.3219	5	96	0	0	0	5
AdDNV_AdNA09	543	2.3219	5	96	5	0	0	0
AdDNV_AdNA09	544	2.3219	5	96	0	5	0	0
AdDNV_AdNA09	545	2.3219	5	96	5	0	0	0
AdDNV_AdNA09	546	2.3219	5	96	0	0	0	5
AdDNV_AdNA09	547	2.3219	5	96	5	0	0	0
AdDNV_AdNA09	548	2.3219	5	96	5	0	0	0
AdDNV_AdNA09	549	2.3219	5	96	0	0	5	0
AdDNV_AdNA09	550	2.3219	5	96	0	5	0	0
AdDNV_AdNA09	551	2.3219	5	96	5	0	0	0
AdDNV_AdNA09	552	3	8	99	0	0	0	8
AdDNV_AdNA09	553	3	8	99	8	0	0	0
AdDNV_AdNA09	554	3.3219	10	101	0	10	0	0
AdDNV_AdNA09	555	3.4594	11	102	0	11	0	0
AdDNV_AdNA09	556	3.4594	11	102	0	11	0	0
AdDNV_AdNA09	557	3.4594	11	102	0	0	0	11
AdDNV_AdNA09	558	3.4594	11	102	0	11	0	0
AdDNV_AdNA09	559	3.4594	11	102	0	0	11	0
AdDNV_AdNA09	560	3.585	12	103	0	12	0	0
AdDNV_AdNA09	561	3.585	12	103	0	0	12	0
AdDNV_AdNA09	562	3.4594	11	102	0	0	0	11
AdDNV_AdNA09	563	3.4594	11	102	0	11	0	0
AdDNV_AdNA09	564	3.4594	11	102	0	0	0	11
AdDNV_AdNA09	565	3.4594	11	102	0	0	0	11
AdDNV_AdNA09	566	3.4594	11	102	0	11	0	0
AdDNV_AdNA09	567	3.4594	11	102	0	0	11	0
AdDNV_AdNA09	568	3.585	12	103	0	0	12	0
AdDNV_AdNA09	569	3.585	12	103	0	12	0	0
AdDNV_AdNA09	570	3.585	12	103	12	0	0	0
AdDNV_AdNA09	571	3.7004	13	104	0	0	0	13
AdDNV_AdNA09	572	3.8074	14	105	0	14	0	0
AdDNV_AdNA09	573	3.9069	15	106	0	15	0	0
AdDNV_AdNA09	574	3.9069	15	106	0	15	0	0
AdDNV_AdNA09	575	3.9069	15	106	0	15	0	0
AdDNV_AdNA09	576	3.9069	15	106	0	0	15	0
AdDNV_AdNA09	577	3.9069	15	106	0	0	15	0
AdDNV_AdNA09	578	3.9069	15	106	0	0	0	15
AdDNV_AdNA09	579	3.9069	15	106	0	15	0	0
AdDNV_AdNA09	580	3.9069	15	106	0	15	0	0
AdDNV_AdNA09	581	3.9069	15	106	15	0	0	0
AdDNV_AdNA09	582	3.9069	15	106	0	0	0	15
AdDNV_AdNA09	583	4	16	107	0	0	0	16
AdDNV_AdNA09	584	4	16	107	0	16	0	0
AdDNV_AdNA09	585	4	16	107	16	0	0	0
AdDNV_AdNA09	586	4	16	107	0	16	0	0
AdDNV_AdNA09	587	4	16	107	0	16	0	0
AdDNV_AdNA09	588	4	16	107	16	0	0	0
AdDNV_AdNA09	589	4	16	107	0	0	0	16
AdDNV_AdNA09	590	4.0875	17	108	17	0	0	0
AdDNV_AdNA09	591	4.1699	18	109	1	0	17	0
AdDNV_AdNA09	592	4.1699	18	109	18	0	0	0
AdDNV_AdNA09	593	4.1699	18	109	0	18	0	0
AdDNV_AdNA09	594	4.1699	18	109	18	0	0	0
AdDNV_AdNA09	595	4.1699	18	109	17	1	0	0
AdDNV_AdNA09	596	4.1699	18	109	0	18	0	0
AdDNV_AdNA09	597	4.0875	17	108	17	0	0	0
AdDNV_AdNA09	598	4.0875	17	108	0	17	0	0
AdDNV_AdNA09	599	4.0875	17	108	0	17	0	0
AdDNV_AdNA09	600	4.0875	17	108	0	17	0	0
AdDNV_AdNA09	601	4.0875	17	108	0	0	17	0
AdDNV_AdNA09	602	4.0875	17	108	0	17	0	0
AdDNV_AdNA09	603	4.0875	17	108	17	0	0	0
AdDNV_AdNA09	604	4.0875	17	108	0	17	0	0
AdDNV_AdNA09	605	4.0875	17	108	17	0	0	0
AdDNV_AdNA09	606	4.2479	19	110	0	0	0	19
AdDNV_AdNA09	607	4.2479	19	110	0	0	0	19
AdDNV_AdNA09	608	4.2479	19	110	0	19	0	0
AdDNV_AdNA09	609	4.2479	19	110	0	19	0	0
AdDNV_AdNA09	610	4.2479	19	110	0	0	19	0
AdDNV_AdNA09	611	4.2479	19	110	0	19	0	0
AdDNV_AdNA09	612	4.2479	19	110	0	19	0	0
AdDNV_AdNA09	613	4.2479	19	110	19	0	0	0
AdDNV_AdNA09	614	4.2479	19	110	0	19	0	0
AdDNV_AdNA09	615	4.2479	19	110	19	0	0	0
AdDNV_AdNA09	616	4.2479	19	110	19	0	0	0
AdDNV_AdNA09	617	4.3219	20	111	0	20	0	0
AdDNV_AdNA09	618	4.3219	20	111	20	0	0	0
AdDNV_AdNA09	619	4.3923	21	112	0	0	0	21
AdDNV_AdNA09	620	4.3923	21	112	21	0	0	0
AdDNV_AdNA09	621	4.3923	21	112	0	21	0	0
AdDNV_AdNA09	622	4.3923	21	112	0	21	0	0
AdDNV_AdNA09	623	4.3923	21	112	0	21	0	0
AdDNV_AdNA09	624	4.3923	21	112	0	0	21	0
AdDNV_AdNA09	625	4.4594	22	113	0	0	0	22
AdDNV_AdNA09	626	4.4594	22	113	0	0	22	0
AdDNV_AdNA09	627	4.4594	22	113	22	0	0	0
AdDNV_AdNA09	628	4.5236	23	114	0	0	23	0
AdDNV_AdNA09	629	4.7549	27	118	0	0	27	0
AdDNV_AdNA09	630	4.7549	27	118	0	27	0	0
AdDNV_AdNA09	631	4.7549	27	118	0	27	0	0
AdDNV_AdNA09	632	4.7549	27	118	0	27	0	0
AdDNV_AdNA09	633	4.8074	28	119	28	0	0	0
AdDNV_AdNA09	634	4.8074	28	119	28	0	0	0
AdDNV_AdNA09	635	4.8074	28	119	0	0	0	28
AdDNV_AdNA09	636	4.8074	28	119	28	0	0	0
AdDNV_AdNA09	637	4.858	29	120	0	0	29	0
AdDNV_AdNA09	638	4.858	29	120	0	0	0	29
AdDNV_AdNA09	639	4.858	29	120	0	29	0	0
AdDNV_AdNA09	640	5	32	123	0	0	0	32
AdDNV_AdNA09	641	5.0875	34	125	0	34	0	0
AdDNV_AdNA09	642	5.1699	36	127	36	0	0	0
AdDNV_AdNA09	643	5.1699	36	127	36	0	0	0
AdDNV_AdNA09	644	5.2479	38	129	0	38	0	0
AdDNV_AdNA09	645	5.3219	40	131	0	40	0	0
AdDNV_AdNA09	646	5.3576	41	132	0	41	0	0
AdDNV_AdNA09	647	5.3576	41	132	0	0	0	41
AdDNV_AdNA09	648	5.4263	43	134	0	43	0	0
AdDNV_AdNA09	649	5.5236	46	137	46	0	0	0
AdDNV_AdNA09	650	5.585	48	139	0	48	0	0
AdDNV_AdNA09	651	5.585	48	139	0	0	48	0
AdDNV_AdNA09	652	5.585	48	139	0	0	48	0
AdDNV_AdNA09	653	5.7004	52	143	0	0	52	0
AdDNV_AdNA09	654	5.7004	52	143	0	52	0	0
AdDNV_AdNA09	655	5.7004	52	143	0	52	0	0
AdDNV_AdNA09	656	5.7004	52	143	0	52	0	0
AdDNV_AdNA09	657	5.7279	53	144	53	0	0	0
AdDNV_AdNA09	658	5.7549	54	145	54	0	0	0
AdDNV_AdNA09	659	5.8826	59	150	0	0	59	0
AdDNV_AdNA09	660	5.8826	59	150	59	0	0	0
AdDNV_AdNA09	661	5.8826	59	150	59	0	0	0
AdDNV_AdNA09	662	5.9307	61	152	0	1	60	0
AdDNV_AdNA09	663	5.9542	62	153	0	62	0	0
AdDNV_AdNA09	664	5.9542	62	153	0	62	0	0
AdDNV_AdNA09	665	6	64	155	0	64	0	0
AdDNV_AdNA09	666	6	64	155	0	0	64	0
AdDNV_AdNA09	667	6	64	155	0	64	0	0
AdDNV_AdNA09	668	6	64	155	0	64	0	0
AdDNV_AdNA09	669	5.9773	63	154	0	0	0	63
AdDNV_AdNA09	670	5.9542	62	153	0	62	0	0
AdDNV_AdNA09	671	5.9542	62	153	0	0	0	62
AdDNV_AdNA09	672	5.9542	62	153	0	0	62	0
AdDNV_AdNA09	673	5.9542	62	153	0	62	0	0
AdDNV_AdNA09	674	5.9542	62	153	0	61	1	0
AdDNV_AdNA09	675	5.9542	62	153	0	0	0	62
AdDNV_AdNA09	676	5.9542	62	153	0	0	62	0
AdDNV_AdNA09	677	5.9542	62	153	0	0	0	62
AdDNV_AdNA09	678	5.9542	62	153	0	0	62	0
AdDNV_AdNA09	679	5.9542	62	153	62	0	0	0
AdDNV_AdNA09	680	5.9542	62	153	0	62	0	0
AdDNV_AdNA09	681	6	64	155	0	0	0	64
AdDNV_AdNA09	682	6	64	155	64	0	0	0
AdDNV_AdNA09	683	6	64	155	64	0	0	0
AdDNV_AdNA09	684	6	64	155	64	0	0	0
AdDNV_AdNA09	685	6	64	155	0	0	0	64
AdDNV_AdNA09	686	6	64	155	64	0	0	0
AdDNV_AdNA09	687	6.0224	65	156	0	1	64	0
AdDNV_AdNA09	688	6.0224	65	156	0	65	0	0
AdDNV_AdNA09	689	6.0224	65	156	0	65	0	0
AdDNV_AdNA09	690	6.0224	65	156	65	0	0	0
AdDNV_AdNA09	691	6.0224	65	156	0	65	0	0
AdDNV_AdNA09	692	6.0224	65	156	0	65	0	0
AdDNV_AdNA09	693	6.0224	65	156	0	0	65	0
AdDNV_AdNA09	694	6.0444	66	157	66	0	0	0
AdDNV_AdNA09	695	6.0444	66	157	66	0	0	0
AdDNV_AdNA09	696	6.0661	67	158	0	0	67	0
AdDNV_AdNA09	697	6.0661	67	158	67	0	0	0
AdDNV_AdNA09	698	6.0661	67	158	0	67	0	0
AdDNV_AdNA09	699	6.0661	67	158	0	0	67	0
AdDNV_AdNA09	700	6.0661	67	158	67	0	0	0
AdDNV_AdNA09	701	6.0661	67	158	0	67	0	0
AdDNV_AdNA09	702	6	64	155	0	0	64	0
AdDNV_AdNA09	703	6	64	155	64	0	0	0
AdDNV_AdNA09	704	5.9542	62	153	62	0	0	0
AdDNV_AdNA09	705	5.9542	62	153	1	0	0	61
AdDNV_AdNA09	706	5.9542	62	153	0	62	0	0
AdDNV_AdNA09	707	5.9542	62	153	0	61	0	1
AdDNV_AdNA09	708	5.9773	63	154	63	0	0	0
AdDNV_AdNA09	709	5.9773	63	154	0	63	0	0
AdDNV_AdNA09	710	5.9542	62	153	0	0	0	62
AdDNV_AdNA09	711	5.9542	62	153	0	0	62	0
AdDNV_AdNA09	712	5.9542	62	153	62	0	0	0
AdDNV_AdNA09	713	5.9542	62	153	0	62	0	0
AdDNV_AdNA09	714	5.9542	62	153	0	62	0	0
AdDNV_AdNA09	715	5.9542	62	153	62	0	0	0
AdDNV_AdNA09	716	5.9542	62	153	0	62	0	0
AdDNV_AdNA09	717	5.9542	62	153	62	0	0	0
AdDNV_AdNA09	718	5.9307	61	152	0	61	0	0
AdDNV_AdNA09	719	5.9542	62	153	0	0	62	0
AdDNV_AdNA09	720	5.9542	62	153	0	0	0	62
AdDNV_AdNA09	721	5.9307	61	152	61	0	0	0
AdDNV_AdNA09	722	5.9069	60	151	58	1	0	1
AdDNV_AdNA09	723	5.8826	59	150	0	59	0	0
AdDNV_AdNA09	724	5.9069	60	151	0	0	60	0
AdDNV_AdNA09	725	5.9069	60	151	0	60	0	0
AdDNV_AdNA09	726	5.9069	60	151	60	0	0	0
AdDNV_AdNA09	727	5.9542	62	153	62	0	0	0
AdDNV_AdNA09	728	5.9542	62	153	62	0	0	0
AdDNV_AdNA09	729	6.0224	65	156	65	0	0	0
AdDNV_AdNA09	730	6.0444	66	157	0	0	66	0
AdDNV_AdNA09	731	6.1497	71	162	0	71	0	0
AdDNV_AdNA09	732	6.1898	73	164	71	0	2	0
AdDNV_AdNA09	733	6.1699	72	163	72	0	0	0
AdDNV_AdNA09	734	6.2095	74	165	0	73	1	0
AdDNV_AdNA09	735	6.2288	75	166	0	75	0	0
AdDNV_AdNA09	736	6.2668	77	168	0	0	77	0
AdDNV_AdNA09	737	6.2668	77	168	0	2	75	0
AdDNV_AdNA09	738	6.2668	77	168	0	77	0	0
AdDNV_AdNA09	739	6.2854	78	169	0	0	78	0
AdDNV_AdNA09	740	6.2668	77	168	0	77	0	0
AdDNV_AdNA09	741	6.2479	76	167	76	0	0	0
AdDNV_AdNA09	742	6.2854	78	169	0	0	1	77
AdDNV_AdNA09	743	6.3219	80	171	0	80	0	0
AdDNV_AdNA09	744	6.3219	80	171	0	80	0	0
AdDNV_AdNA09	745	6.3219	80	171	0	0	80	0
AdDNV_AdNA09	746	6.3576	82	173	0	82	0	0
AdDNV_AdNA09	747	6.4094	85	176	0	85	0	0
AdDNV_AdNA09	748	6.4429	87	178	0	0	87	0
AdDNV_AdNA09	749	6.4757	89	180	0	89	0	0
AdDNV_AdNA09	750	6.4757	89	180	89	0	0	0
AdDNV_AdNA09	751	6.4757	89	180	89	0	0	0
AdDNV_AdNA09	752	6.4757	89	180	0	89	0	0
AdDNV_AdNA09	753	6.4757	89	180	89	0	0	0
AdDNV_AdNA09	754	6.4919	90	181	0	0	0	90
AdDNV_AdNA09	755	6.4919	90	181	90	0	0	0
AdDNV_AdNA09	756	6.4594	88	179	88	0	0	0
AdDNV_AdNA09	757	6.4594	88	179	0	0	88	0
AdDNV_AdNA09	758	6.4594	88	179	88	0	0	0
AdDNV_AdNA09	759	6.4594	88	179	0	88	0	0
AdDNV_AdNA09	760	6.4757	89	180	0	0	0	89
AdDNV_AdNA09	761	6.4757	89	180	89	0	0	0
AdDNV_AdNA09	762	6.4757	89	180	0	89	0	0
AdDNV_AdNA09	763	6.4757	89	180	0	89	0	0
AdDNV_AdNA09	764	6.5078	91	182	91	0	0	0
AdDNV_AdNA09	765	6.5078	91	182	0	91	0	0
AdDNV_AdNA09	766	6.5078	91	182	0	91	0	0
AdDNV_AdNA09	767	6.5078	91	182	0	91	0	0
AdDNV_AdNA09	768	6.5078	91	182	0	1	90	0
AdDNV_AdNA09	769	6.4919	90	181	0	0	0	90
AdDNV_AdNA09	770	6.5546	94	185	0	0	94	0
AdDNV_AdNA09	771	6.5546	94	185	94	0	0	0
AdDNV_AdNA09	772	6.5546	94	185	0	94	0	0
AdDNV_AdNA09	773	6.5546	94	185	0	94	0	0
AdDNV_AdNA09	774	6.5546	94	185	94	0	0	0
AdDNV_AdNA09	775	6.5392	93	184	93	0	0	0
AdDNV_AdNA09	776	6.5392	93	184	93	0	0	0
AdDNV_AdNA09	777	6.5392	93	184	0	0	93	0
AdDNV_AdNA09	778	6.5392	93	184	93	0	0	0
AdDNV_AdNA09	779	6.5078	91	182	0	91	0	0
AdDNV_AdNA09	780	6.5392	93	184	0	0	93	0
AdDNV_AdNA09	781	6.5392	93	184	0	0	93	0
AdDNV_AdNA09	782	6.5392	93	184	93	0	0	0
AdDNV_AdNA09	783	6.5392	93	184	93	0	0	0
AdDNV_AdNA09	784	6.5392	93	184	0	0	0	93
AdDNV_AdNA09	785	6.5392	93	184	0	93	0	0
AdDNV_AdNA09	786	6.5392	93	184	0	0	0	93
AdDNV_AdNA09	787	6.5236	92	183	92	0	0	0
AdDNV_AdNA09	788	6.5078	91	182	0	91	0	0
AdDNV_AdNA09	789	6.5078	91	182	0	91	0	0
AdDNV_AdNA09	790	6.4594	88	179	0	88	0	0
AdDNV_AdNA09	791	6.4263	86	177	86	0	0	0
AdDNV_AdNA09	792	6.3923	84	175	0	0	84	0
AdDNV_AdNA09	793	6.4094	85	176	0	0	85	0
AdDNV_AdNA09	794	6.3923	84	175	0	0	84	0
AdDNV_AdNA09	795	6.375	83	174	0	0	0	83
AdDNV_AdNA09	796	6.3576	82	173	0	0	0	82
AdDNV_AdNA09	797	6.3576	82	173	0	0	82	0
AdDNV_AdNA09	798	6.3219	80	171	0	0	0	80
AdDNV_AdNA09	799	6.2668	77	168	76	0	0	1
AdDNV_AdNA09	800	6.2479	76	167	0	0	76	0
AdDNV_AdNA09	801	6.2854	78	169	1	77	0	0
AdDNV_AdNA09	802	6.3038	79	170	0	0	79	0
AdDNV_AdNA09	803	6.2479	76	167	0	0	76	0
AdDNV_AdNA09	804	6.2479	76	167	0	76	0	0
AdDNV_AdNA09	805	6.2479	76	167	0	76	0	0
AdDNV_AdNA09	806	6.2479	76	167	0	76	0	0
AdDNV_AdNA09	807	6.2288	75	166	74	1	0	0
AdDNV_AdNA09	808	6.2095	74	165	74	0	0	0
AdDNV_AdNA09	809	6.1085	69	160	0	69	0	0
AdDNV_AdNA09	810	6.1085	69	160	69	0	0	0
AdDNV_AdNA09	811	6.1293	70	161	0	0	70	0
AdDNV_AdNA09	812	6.1085	69	160	0	69	0	0
AdDNV_AdNA09	813	6.0875	68	159	68	0	0	0
AdDNV_AdNA09	814	6.0875	68	159	0	68	0	0
AdDNV_AdNA09	815	6.0444	66	157	66	0	0	0
AdDNV_AdNA09	816	6.0444	66	157	0	66	0	0
AdDNV_AdNA09	817	6.0444	66	157	66	0	0	0
AdDNV_AdNA09	818	6.0444	66	157	0	66	0	0
AdDNV_AdNA09	819	6.0875	68	159	0	0	0	68
AdDNV_AdNA09	820	6.0875	68	159	0	68	0	0
AdDNV_AdNA09	821	6.0875	68	159	0	0	0	68
AdDNV_AdNA09	822	6.0875	68	159	68	0	0	0
AdDNV_AdNA09	823	6.0875	68	159	0	68	0	0
AdDNV_AdNA09	824	6.0875	68	159	0	0	68	0
AdDNV_AdNA09	825	6.0875	68	159	0	68	0	0
AdDNV_AdNA09	826	6.0875	68	159	0	0	67	1
AdDNV_AdNA09	827	6.0875	68	159	0	68	0	0
AdDNV_AdNA09	828	6.0875	68	159	68	0	0	0
AdDNV_AdNA09	829	6.1293	70	161	0	0	0	70
AdDNV_AdNA09	830	6.1699	72	163	1	0	0	71
AdDNV_AdNA09	831	6.1497	71	162	0	0	71	0
AdDNV_AdNA09	832	6.1497	71	162	71	0	0	0
AdDNV_AdNA09	833	6.1497	71	162	71	0	0	0
AdDNV_AdNA09	834	6.1497	71	162	71	0	0	0
AdDNV_AdNA09	835	6.1497	71	162	0	71	0	0
AdDNV_AdNA09	836	6.1497	71	162	0	71	0	0
AdDNV_AdNA09	837	6.1293	70	161	0	0	0	70
AdDNV_AdNA09	838	6.1497	71	162	0	0	0	71
AdDNV_AdNA09	839	6.1497	71	162	0	0	71	0
AdDNV_AdNA09	840	6.1497	71	162	0	71	0	0
AdDNV_AdNA09	841	6.1497	71	162	0	71	0	0
AdDNV_AdNA09	842	6.1699	72	163	72	0	0	0
AdDNV_AdNA09	843	6.1898	73	164	0	73	0	0
AdDNV_AdNA09	844	6.1699	72	163	0	72	0	0
AdDNV_AdNA09	845	6.1699	72	163	72	0	0	0
AdDNV_AdNA09	846	6.1497	71	162	0	0	0	71
AdDNV_AdNA09	847	6.2095	74	165	0	0	0	74
AdDNV_AdNA09	848	6.2288	75	166	0	75	0	0
AdDNV_AdNA09	849	6.2479	76	167	0	0	76	0
AdDNV_AdNA09	850	6.2479	76	167	0	76	0	0
AdDNV_AdNA09	851	6.2479	76	167	0	76	0	0
AdDNV_AdNA09	852	6.2668	77	168	0	0	77	0
AdDNV_AdNA09	853	6.2668	77	168	0	0	0	77
AdDNV_AdNA09	854	6.2668	77	168	77	0	0	0
AdDNV_AdNA09	855	6.2479	76	167	0	0	76	0
AdDNV_AdNA09	856	7.3837	167	167	167	0	0	0
AdDNV_AdNA09	857	7.4346	173	173	0	173	0	0
AdDNV_AdNA09	858	7.4263	172	172	0	1	171	0
AdDNV_AdNA09	859	7.4263	172	172	172	0	0	0
AdDNV_AdNA09	860	7.4263	172	172	0	172	0	0
AdDNV_AdNA09	861	7.4346	173	173	173	0	0	0
AdDNV_AdNA09	862	7.4429	174	174	174	0	0	0
AdDNV_AdNA09	863	7.5157	183	183	0	0	0	183
AdDNV_AdNA09	864	7.5314	185	185	0	185	0	0
AdDNV_AdNA09	865	7.5314	185	185	0	0	185	0
AdDNV_AdNA09	866	7.5314	185	185	185	0	0	0
AdDNV_AdNA09	867	7.5469	187	187	1	0	186	0
AdDNV_AdNA09	868	7.5469	187	187	0	187	0	0
AdDNV_AdNA09	869	7.5392	186	186	0	185	0	1
AdDNV_AdNA09	870	7.5546	188	188	188	0	0	0
AdDNV_AdNA09	871	7.5546	188	188	188	0	0	0
AdDNV_AdNA09	872	7.5546	188	188	188	0	0	0
AdDNV_AdNA09	873	7.5774	191	191	0	0	0	191
AdDNV_AdNA09	874	7.5699	190	190	0	0	190	0
AdDNV_AdNA09	875	7.5774	191	191	191	0	0	0
AdDNV_AdNA09	876	7.585	192	192	0	192	0	0
AdDNV_AdNA09	877	7.5925	193	193	0	0	193	0
AdDNV_AdNA09	878	7.6221	197	197	0	0	196	1
AdDNV_AdNA09	879	7.6147	196	196	196	0	0	0
AdDNV_AdNA09	880	7.6366	199	199	0	0	198	1
AdDNV_AdNA09	881	7.6147	196	196	0	0	0	196
AdDNV_AdNA09	882	7.5999	194	194	0	0	0	194
AdDNV_AdNA09	883	7.5999	194	194	193	0	1	0
AdDNV_AdNA09	884	7.5999	194	194	0	0	194	0
AdDNV_AdNA09	885	7.5925	193	193	0	189	1	3
AdDNV_AdNA09	886	7.6073	195	195	195	0	0	0
AdDNV_AdNA09	887	7.6653	203	203	0	0	0	203
AdDNV_AdNA09	888	7.6724	204	204	204	0	0	0
AdDNV_AdNA09	889	7.6653	203	203	203	0	0	0
AdDNV_AdNA09	890	7.6865	206	206	0	0	206	0
AdDNV_AdNA09	891	7.7074	209	209	0	0	0	209
AdDNV_AdNA09	892	7.7004	208	208	208	0	0	0
AdDNV_AdNA09	893	7.7074	209	209	0	0	0	209
AdDNV_AdNA09	894	7.7482	215	215	214	0	1	0
AdDNV_AdNA09	895	7.7549	216	216	0	0	216	0
AdDNV_AdNA09	896	7.7482	215	215	0	0	215	0
AdDNV_AdNA09	897	7.7814	220	220	219	0	1	0
AdDNV_AdNA09	898	7.7944	222	222	0	0	1	221
AdDNV_AdNA09	899	7.8009	223	223	223	0	0	0
AdDNV_AdNA09	900	7.8074	224	224	224	0	0	0
AdDNV_AdNA09	901	7.8074	224	224	0	224	0	0
AdDNV_AdNA09	902	7.8074	224	224	0	0	0	224
AdDNV_AdNA09	903	7.8138	225	225	0	225	0	0
AdDNV_AdNA09	904	7.8138	225	225	0	0	225	0
AdDNV_AdNA09	905	7.8265	227	227	0	0	227	0
AdDNV_AdNA09	906	7.8265	227	227	227	0	0	0
AdDNV_AdNA09	907	7.8265	227	227	0	227	0	0
AdDNV_AdNA09	908	7.8329	228	228	0	0	227	1
AdDNV_AdNA09	909	7.8642	233	233	0	0	233	0
AdDNV_AdNA09	910	7.8642	233	233	233	0	0	0
AdDNV_AdNA09	911	7.8765	235	235	0	0	235	0
AdDNV_AdNA09	912	7.8826	236	236	1	235	0	0
AdDNV_AdNA09	913	7.8887	237	237	235	0	2	0
AdDNV_AdNA09	914	7.8765	235	235	0	0	235	0
AdDNV_AdNA09	915	7.8765	235	235	233	0	2	0
AdDNV_AdNA09	916	7.8887	237	237	0	0	237	0
AdDNV_AdNA09	917	7.9009	239	239	0	0	239	0
AdDNV_AdNA09	918	7.9009	239	239	239	0	0	0
AdDNV_AdNA09	919	7.9069	240	240	0	0	240	0
AdDNV_AdNA09	920	7.8826	236	236	235	1	0	0
AdDNV_AdNA09	921	7.9009	239	239	0	0	0	239
AdDNV_AdNA09	922	7.9189	242	242	0	0	242	0
AdDNV_AdNA09	923	7.9189	242	242	0	239	1	2
AdDNV_AdNA09	924	7.9307	244	244	0	243	1	0
AdDNV_AdNA09	925	7.9307	244	244	0	0	244	0
AdDNV_AdNA09	926	7.9307	244	244	244	0	0	0
AdDNV_AdNA09	927	7.9366	245	245	245	0	0	0
AdDNV_AdNA09	928	7.9307	244	244	0	0	244	0
AdDNV_AdNA09	929	7.9189	242	242	0	1	241	0
AdDNV_AdNA09	930	7.9069	240	240	239	0	0	1
AdDNV_AdNA09	931	7.9069	240	240	0	0	0	240
AdDNV_AdNA09	932	7.9069	240	240	0	240	0	0
AdDNV_AdNA09	933	7.9009	239	239	0	239	0	0
AdDNV_AdNA09	934	7.8887	237	237	0	237	0	0
AdDNV_AdNA09	935	7.8887	237	237	237	0	0	0
AdDNV_AdNA09	936	7.8887	237	237	0	237	0	0
AdDNV_AdNA09	937	7.8826	236	236	0	0	236	0
AdDNV_AdNA09	938	7.8826	236	236	236	0	0	0
AdDNV_AdNA09	939	7.8455	230	230	230	0	0	0
AdDNV_AdNA09	940	7.8202	226	226	0	0	226	0
AdDNV_AdNA09	941	7.8202	226	226	226	0	0	0
AdDNV_AdNA09	942	7.8329	228	228	0	1	0	227
AdDNV_AdNA09	943	7.8265	227	227	227	0	0	0
AdDNV_AdNA09	944	7.8329	228	228	0	228	0	0
AdDNV_AdNA09	945	7.8887	237	237	0	237	0	0
AdDNV_AdNA09	946	7.9129	241	241	240	0	1	0
AdDNV_AdNA09	947	8.0334	262	262	0	261	0	1
AdDNV_AdNA09	948	8.0389	263	263	0	0	263	0
AdDNV_AdNA09	949	8.0607	267	267	0	1	266	0
AdDNV_AdNA09	950	8.0498	265	265	0	0	265	0
AdDNV_AdNA09	951	8.0875	272	272	2	0	270	0
AdDNV_AdNA09	952	8.1137	277	277	0	0	1	276
AdDNV_AdNA09	953	8.1699	288	288	0	0	0	288
AdDNV_AdNA09	954	8.1749	289	289	0	289	0	0
AdDNV_AdNA09	955	8.1898	292	292	0	0	0	292
AdDNV_AdNA09	956	8.1898	292	292	0	291	1	0
AdDNV_AdNA09	957	8.1898	292	292	0	0	292	0
AdDNV_AdNA09	958	8.2046	295	295	0	0	0	295
AdDNV_AdNA09	959	8.2046	295	295	0	0	295	0
AdDNV_AdNA09	960	8.2046	295	295	295	0	0	0
AdDNV_AdNA09	961	8.1948	293	293	0	0	293	0
AdDNV_AdNA09	962	8.1898	292	292	292	0	0	0
AdDNV_AdNA09	963	8.1898	292	292	292	0	0	0
AdDNV_AdNA09	964	8.1898	292	292	0	291	0	1
AdDNV_AdNA09	965	8.2046	295	295	0	0	0	295
AdDNV_AdNA09	966	8.2046	295	295	295	0	0	0
AdDNV_AdNA09	967	8.2046	295	295	295	0	0	0
AdDNV_AdNA09	968	8.2095	296	296	0	0	0	296
AdDNV_AdNA09	969	8.1997	294	294	0	0	0	294
AdDNV_AdNA09	970	8.2046	295	295	0	0	294	1
AdDNV_AdNA09	971	8.2046	295	295	0	295	0	0
AdDNV_AdNA09	972	8.2046	295	295	0	295	0	0
AdDNV_AdNA09	973	8.2046	295	295	0	2	293	0
AdDNV_AdNA09	974	8.2143	297	297	297	0	0	0
AdDNV_AdNA09	975	8.2143	297	297	0	0	0	297
AdDNV_AdNA09	976	8.2143	297	297	0	0	0	297
AdDNV_AdNA09	977	8.2143	297	297	297	0	0	0
AdDNV_AdNA09	978	8.2143	297	297	297	0	0	0
AdDNV_AdNA09	979	8.2046	295	295	0	294	1	0
AdDNV_AdNA09	980	8.1997	294	294	0	0	0	294
AdDNV_AdNA09	981	8.1948	293	293	0	0	0	293
AdDNV_AdNA09	982	8.1548	285	285	0	0	285	0
AdDNV_AdNA09	983	8.1497	284	284	0	0	0	284
AdDNV_AdNA09	984	8.1396	282	282	282	0	0	0
AdDNV_AdNA09	985	8.1344	281	281	280	0	1	0
AdDNV_AdNA09	986	8.1085	276	276	0	276	0	0
AdDNV_AdNA09	987	8.0821	271	271	0	0	271	0
AdDNV_AdNA09	988	8.0715	269	269	0	0	269	0
AdDNV_AdNA09	989	8.1085	276	276	0	274	1	1
AdDNV_AdNA09	990	8.2046	295	295	0	0	295	0
AdDNV_AdNA09	991	8.2143	297	297	0	0	297	0
AdDNV_AdNA09	992	8.1948	293	293	1	0	292	0
AdDNV_AdNA09	993	8.2095	296	296	0	0	0	296
AdDNV_AdNA09	994	8.2046	295	295	0	0	295	0
AdDNV_AdNA09	995	8.1699	288	288	0	1	287	0
AdDNV_AdNA09	996	8.1497	284	284	282	0	1	1
AdDNV_AdNA09	997	8.1033	275	275	0	0	0	275
AdDNV_AdNA09	998	8.0875	272	272	272	0	0	0
AdDNV_AdNA09	999	8.0821	271	271	0	271	0	0
AdDNV_AdNA09	1000	8.0928	273	273	2	0	270	1
AdDNV_AdNA09	1001	8.0768	270	270	1	0	0	269
AdDNV_AdNA09	1002	8.0661	268	268	0	268	0	0
AdDNV_AdNA09	1003	8.0661	268	268	0	1	267	0
AdDNV_AdNA09	1004	8.0661	268	268	0	0	268	0
AdDNV_AdNA09	1005	8.0661	268	268	267	0	1	0
AdDNV_AdNA09	1006	8.0661	268	268	0	1	267	0
AdDNV_AdNA09	1007	8.0334	262	262	260	0	2	0
AdDNV_AdNA09	1008	8.0334	262	262	0	0	262	0
AdDNV_AdNA09	1009	8.0334	262	262	0	254	7	1
AdDNV_AdNA09	1010	8.0334	262	262	0	0	262	0
AdDNV_AdNA09	1011	8.0279	261	261	0	260	1	0
AdDNV_AdNA09	1012	8.0224	260	260	0	259	0	1
AdDNV_AdNA09	1013	7.9773	252	252	252	0	0	0
AdDNV_AdNA09	1014	7.9715	251	251	0	0	0	251
AdDNV_AdNA09	1015	7.9715	251	251	0	0	0	251
AdDNV_AdNA09	1016	7.9715	251	251	251	0	0	0
AdDNV_AdNA09	1017	7.96	249	249	0	249	0	0
AdDNV_AdNA09	1018	7.96	249	249	0	249	0	0
AdDNV_AdNA09	1019	7.96	249	249	0	249	0	0
AdDNV_AdNA09	1020	7.9484	247	247	0	1	0	246
AdDNV_AdNA09	1021	7.9542	248	248	0	246	1	1
AdDNV_AdNA09	1022	7.9887	254	254	0	0	0	254
AdDNV_AdNA09	1023	8.0498	265	265	0	264	1	0
AdDNV_AdNA09	1024	8.0607	267	267	0	0	267	0
AdDNV_AdNA09	1025	8.0553	266	266	0	2	264	0
AdDNV_AdNA09	1026	8.0498	265	265	264	0	0	1
AdDNV_AdNA09	1027	8.0334	262	262	0	0	262	0
AdDNV_AdNA09	1028	8.0112	258	258	0	1	257	0
AdDNV_AdNA09	1029	8.0056	257	257	254	1	2	0
AdDNV_AdNA09	1030	7.983	253	253	0	253	0	0
AdDNV_AdNA09	1031	7.983	253	253	1	0	0	252
AdDNV_AdNA09	1032	7.983	253	253	253	0	0	0
AdDNV_AdNA09	1033	7.983	253	253	0	0	253	0
AdDNV_AdNA09	1034	7.9715	251	251	251	0	0	0
AdDNV_AdNA09	1035	7.9773	252	252	252	0	0	0
AdDNV_AdNA09	1036	7.9658	250	250	0	0	0	250
AdDNV_AdNA09	1037	7.9189	242	242	240	0	1	1
AdDNV_AdNA09	1038	7.9189	242	242	0	0	0	242
AdDNV_AdNA09	1039	7.9189	242	242	0	0	242	0
AdDNV_AdNA09	1040	7.9009	239	239	239	0	0	0
AdDNV_AdNA09	1041	7.8826	236	236	235	0	0	1
AdDNV_AdNA09	1042	7.8765	235	235	0	0	0	235
AdDNV_AdNA09	1043	7.858	232	232	1	0	0	231
AdDNV_AdNA09	1044	7.8202	226	226	0	226	0	0
AdDNV_AdNA09	1045	7.8138	225	225	225	0	0	0
AdDNV_AdNA09	1046	7.8074	224	224	0	1	223	0
AdDNV_AdNA09	1047	7.7549	216	216	0	0	0	216
AdDNV_AdNA09	1048	7.7415	214	214	0	0	0	214
AdDNV_AdNA09	1049	7.7211	211	211	0	211	0	0
AdDNV_AdNA09	1050	7.7142	210	210	0	0	0	210
AdDNV_AdNA09	1051	7.7142	210	210	208	0	2	0
AdDNV_AdNA09	1052	7.7142	210	210	0	0	210	0
AdDNV_AdNA09	1053	7.7142	210	210	210	0	0	0
AdDNV_AdNA09	1054	7.7074	209	209	0	209	0	0
AdDNV_AdNA09	1055	7.6935	207	207	0	207	0	0
AdDNV_AdNA09	1056	7.6935	207	207	206	0	1	0
AdDNV_AdNA09	1057	7.7004	208	208	0	0	0	208
AdDNV_AdNA09	1058	7.7211	211	211	0	0	211	0
AdDNV_AdNA09	1059	7.6865	206	206	0	206	0	0
AdDNV_AdNA09	1060	7.6795	205	205	204	1	0	0
AdDNV_AdNA09	1061	7.6653	203	203	0	0	0	203
AdDNV_AdNA09	1062	7.6653	203	203	202	1	0	0
AdDNV_AdNA09	1063	7.6653	203	203	203	0	0	0
AdDNV_AdNA09	1064	7.6724	204	204	0	204	0	0
AdDNV_AdNA09	1065	7.6795	205	205	0	205	0	0
AdDNV_AdNA09	1066	7.6653	203	203	203	0	0	0
AdDNV_AdNA09	1067	7.6582	202	202	201	0	0	1
AdDNV_AdNA09	1068	7.6582	202	202	202	0	0	0
AdDNV_AdNA09	1069	7.6511	201	201	0	1	200	0
AdDNV_AdNA09	1070	7.6511	201	201	201	0	0	0
AdDNV_AdNA09	1071	7.6294	198	198	198	0	0	0
AdDNV_AdNA09	1072	7.6073	195	195	194	0	1	0
AdDNV_AdNA09	1073	7.6073	195	195	192	0	3	0
AdDNV_AdNA09	1074	7.5925	193	193	0	0	193	0
AdDNV_AdNA09	1075	7.5925	193	193	0	0	0	193
AdDNV_AdNA09	1076	7.5925	193	193	1	192	0	0
AdDNV_AdNA09	1077	7.585	192	192	0	191	1	0
AdDNV_AdNA09	1078	7.5774	191	191	0	0	0	191
AdDNV_AdNA09	1079	7.5774	191	191	0	0	0	191
AdDNV_AdNA09	1080	7.5774	191	191	0	191	0	0
AdDNV_AdNA09	1081	7.5925	193	193	0	0	193	0
AdDNV_AdNA09	1082	7.5925	193	193	193	0	0	0
AdDNV_AdNA09	1083	7.6073	195	195	195	0	0	0
AdDNV_AdNA09	1084	7.6073	195	195	0	0	195	0
AdDNV_AdNA09	1085	7.6073	195	195	195	0	0	0
AdDNV_AdNA09	1086	7.6147	196	196	0	196	0	0
AdDNV_AdNA09	1087	7.6073	195	195	0	195	0	0
AdDNV_AdNA09	1088	7.6073	195	195	195	0	0	0
AdDNV_AdNA09	1089	7.6073	195	195	0	195	0	0
AdDNV_AdNA09	1090	7.5925	193	193	193	0	0	0
AdDNV_AdNA09	1091	7.5925	193	193	0	193	0	0
AdDNV_AdNA09	1092	7.585	192	192	0	0	1	191
AdDNV_AdNA09	1093	7.5925	193	193	0	0	192	1
AdDNV_AdNA09	1094	7.585	192	192	0	0	0	192
AdDNV_AdNA09	1095	7.5078	182	182	181	0	1	0
AdDNV_AdNA09	1096	7.4998	181	181	0	0	0	181
AdDNV_AdNA09	1097	7.3219	160	160	0	159	0	1
AdDNV_AdNA09	1098	7.3129	159	159	0	0	159	0
AdDNV_AdNA09	1099	7.2761	155	155	0	0	155	0
AdDNV_AdNA09	1100	7.2574	153	154	0	0	0	153
AdDNV_AdNA09	1101	7.1699	144	144	144	0	0	0
AdDNV_AdNA09	1102	7.1293	140	140	0	0	140	0
AdDNV_AdNA09	1103	7.0112	129	129	129	0	0	0
AdDNV_AdNA09	1104	7.0444	132	132	0	0	0	132
AdDNV_AdNA09	1105	7.0112	129	129	128	0	1	0
AdDNV_AdNA09	1106	7	128	128	128	0	0	0
AdDNV_AdNA09	1107	7	128	128	0	128	0	0
AdDNV_AdNA09	1108	7.0224	130	130	0	0	130	0
AdDNV_AdNA09	1109	7.0224	130	130	0	130	0	0
AdDNV_AdNA09	1110	7.0553	133	133	0	0	0	133
AdDNV_AdNA09	1111	7.0875	136	136	136	0	0	0
AdDNV_AdNA09	1112	7.098	137	137	137	0	0	0
AdDNV_AdNA09	1113	7.1293	140	140	0	0	0	140
AdDNV_AdNA09	1114	7.1898	146	146	0	0	146	0
AdDNV_AdNA09	1115	7.1799	145	145	145	0	0	0
AdDNV_AdNA09	1116	7.1799	145	145	145	0	0	0
AdDNV_AdNA09	1117	7.1799	145	145	144	0	0	1
AdDNV_AdNA09	1118	7.1898	146	146	0	146	0	0
AdDNV_AdNA09	1119	7.1997	147	147	0	0	147	0
AdDNV_AdNA09	1120	7.1997	147	147	0	0	147	0
AdDNV_AdNA09	1121	7.1997	147	147	0	147	0	0
AdDNV_AdNA09	1122	7.1997	147	147	0	147	0	0
AdDNV_AdNA09	1123	7.1997	147	147	0	0	147	0
AdDNV_AdNA09	1124	7.1898	146	146	0	0	146	0
AdDNV_AdNA09	1125	7.1898	146	146	0	146	0	0
AdDNV_AdNA09	1126	7.2095	148	148	0	0	0	148
AdDNV_AdNA09	1127	7.2384	151	151	151	0	0	0
AdDNV_AdNA09	1128	7.2854	156	156	0	0	0	156
AdDNV_AdNA09	1129	7.2946	157	157	0	157	0	0
AdDNV_AdNA09	1130	7.2854	156	156	0	156	0	0
AdDNV_AdNA09	1131	7.3219	160	160	0	0	0	160
AdDNV_AdNA09	1132	7.3219	160	160	160	0	0	0
AdDNV_AdNA09	1133	7.3219	160	160	0	160	0	0
AdDNV_AdNA09	1134	7.3309	161	161	0	161	0	0
AdDNV_AdNA09	1135	7.3219	160	160	0	0	0	160
AdDNV_AdNA09	1136	7.3219	160	160	0	0	160	0
AdDNV_AdNA09	1137	7.3219	160	160	0	0	0	160
AdDNV_AdNA09	1138	7.3129	159	160	0	0	159	0
AdDNV_AdNA09	1139	7.2574	153	153	0	0	153	0
AdDNV_AdNA09	1140	7.0334	131	131	130	0	1	0
AdDNV_AdNA09	1141	7.0334	131	131	0	0	0	131
AdDNV_AdNA09	1142	7.0112	129	129	0	129	0	0
AdDNV_AdNA09	1143	6.9658	125	125	0	125	0	0
AdDNV_AdNA09	1144	7	128	128	128	0	0	0
AdDNV_AdNA09	1145	7	128	128	0	1	127	0
AdDNV_AdNA09	1146	7.0224	130	130	128	0	1	1
AdDNV_AdNA09	1147	7.0224	130	130	0	130	0	0
AdDNV_AdNA09	1148	7.0553	133	133	0	0	0	133
AdDNV_AdNA09	1149	7.0553	133	133	0	0	133	0
AdDNV_AdNA09	1150	7.0334	131	131	131	0	0	0
AdDNV_AdNA09	1151	7.0224	130	130	130	0	0	0
AdDNV_AdNA09	1152	7.0224	130	130	0	0	130	0
AdDNV_AdNA09	1153	7.0334	131	131	130	0	1	0
AdDNV_AdNA09	1154	7.0661	134	134	0	1	133	0
AdDNV_AdNA09	1155	7.0661	134	134	0	133	0	1
AdDNV_AdNA09	1156	7.0661	134	134	0	134	0	0
AdDNV_AdNA09	1157	7.0661	134	134	0	134	0	0
AdDNV_AdNA09	1158	7.0661	134	134	0	0	0	134
AdDNV_AdNA09	1159	7.0661	134	134	134	0	0	0
AdDNV_AdNA09	1160	7.0661	134	134	0	0	134	0
AdDNV_AdNA09	1161	7.098	137	137	0	0	0	137
AdDNV_AdNA09	1162	7.098	137	137	0	137	0	0
AdDNV_AdNA09	1163	7.0875	136	136	0	0	0	136
AdDNV_AdNA09	1164	7.0768	135	135	0	135	0	0
AdDNV_AdNA09	1165	7.0768	135	135	133	1	1	0
AdDNV_AdNA09	1166	7.0768	135	135	0	0	0	135
AdDNV_AdNA09	1167	7.0768	135	135	0	133	0	2
AdDNV_AdNA09	1168	7.0768	135	135	0	0	0	135
AdDNV_AdNA09	1169	7.0875	136	136	0	0	136	0
AdDNV_AdNA09	1170	7.0875	136	136	0	0	136	0
AdDNV_AdNA09	1171	7.0768	135	135	0	1	0	134
AdDNV_AdNA09	1172	7.0224	130	130	1	0	129	0
AdDNV_AdNA09	1173	6.858	116	116	0	0	116	0
AdDNV_AdNA09	1174	6.8329	114	114	0	114	0	0
AdDNV_AdNA09	1175	6.858	116	116	114	0	2	0
AdDNV_AdNA09	1176	6.858	116	116	0	0	0	116
AdDNV_AdNA09	1177	6.8704	117	117	117	0	0	0
AdDNV_AdNA09	1178	6.8704	117	117	0	117	0	0
AdDNV_AdNA09	1179	6.8826	118	118	0	118	0	0
AdDNV_AdNA09	1180	6.8826	118	118	0	118	0	0
AdDNV_AdNA09	1181	6.9542	124	124	0	0	0	124
AdDNV_AdNA09	1182	6.9658	125	125	125	0	0	0
AdDNV_AdNA09	1183	6.9773	126	126	0	0	126	0
AdDNV_AdNA09	1184	7.0112	129	129	128	0	1	0
AdDNV_AdNA09	1185	7.0112	129	129	0	0	0	129
AdDNV_AdNA09	1186	6.9887	127	127	0	0	127	0
AdDNV_AdNA09	1187	6.9887	127	127	0	125	1	1
AdDNV_AdNA09	1188	6.9773	126	126	0	126	0	0
AdDNV_AdNA09	1189	6.9887	127	127	0	0	127	0
AdDNV_AdNA09	1190	6.9887	127	127	0	127	0	0
AdDNV_AdNA09	1191	7	128	128	0	0	128	0
AdDNV_AdNA09	1192	7.0112	129	129	0	0	128	1
AdDNV_AdNA09	1193	7.0112	129	129	0	129	0	0
AdDNV_AdNA09	1194	7.0224	130	130	0	0	0	130
AdDNV_AdNA09	1195	7.0224	130	130	130	0	0	0
AdDNV_AdNA09	1196	7.0224	130	130	0	0	0	130
AdDNV_AdNA09	1197	7.0224	130	130	0	0	130	0
AdDNV_AdNA09	1198	7	128	128	0	128	0	0
AdDNV_AdNA09	1199	7	128	128	0	0	0	128
AdDNV_AdNA09	1200	7.0224	130	130	0	0	130	0
AdDNV_AdNA09	1201	7.0224	130	130	0	130	0	0
AdDNV_AdNA09	1202	7.0224	130	130	0	0	0	130
AdDNV_AdNA09	1203	7.0112	129	129	0	129	0	0
AdDNV_AdNA09	1204	7.0112	129	129	0	1	128	0
AdDNV_AdNA09	1205	7.0112	129	129	1	0	0	128
AdDNV_AdNA09	1206	7.0112	129	129	0	129	0	0
AdDNV_AdNA09	1207	7	128	128	0	0	128	0
AdDNV_AdNA09	1208	6.9542	124	124	124	0	0	0
AdDNV_AdNA09	1209	6.9542	124	124	123	0	0	1
AdDNV_AdNA09	1210	6.9542	124	124	0	0	0	124
AdDNV_AdNA09	1211	7.0112	129	129	129	0	0	0
AdDNV_AdNA09	1212	7.0444	132	132	0	1	0	131
AdDNV_AdNA09	1213	7.0334	131	131	0	0	131	0
AdDNV_AdNA09	1214	7.2668	154	154	0	0	154	0
AdDNV_AdNA09	1215	7.2574	153	153	0	153	0	0
AdDNV_AdNA09	1216	7.2574	153	153	0	0	1	152
AdDNV_AdNA09	1217	7.2384	151	151	0	0	151	0
AdDNV_AdNA09	1218	7.2384	151	151	0	0	0	151
AdDNV_AdNA09	1219	7.2384	151	151	150	0	0	1
AdDNV_AdNA09	1220	7.2384	151	151	0	0	151	0
AdDNV_AdNA09	1221	7.2384	151	151	151	0	0	0
AdDNV_AdNA09	1222	7.2479	152	152	0	0	152	0
AdDNV_AdNA09	1223	7.2479	152	152	0	152	0	0
AdDNV_AdNA09	1224	7.2668	154	154	0	0	154	0
AdDNV_AdNA09	1225	7.3038	158	158	0	0	0	158
AdDNV_AdNA09	1226	7.3309	161	161	0	161	0	0
AdDNV_AdNA09	1227	7.3923	168	168	0	0	168	0
AdDNV_AdNA09	1228	7.4009	169	169	0	0	169	0
AdDNV_AdNA09	1229	7.4094	170	170	169	0	0	1
AdDNV_AdNA09	1230	7.4179	171	171	0	0	0	171
AdDNV_AdNA09	1231	7.4009	169	169	0	169	0	0
AdDNV_AdNA09	1232	7.4009	169	169	0	169	0	0
AdDNV_AdNA09	1233	7.3923	168	168	1	0	0	167
AdDNV_AdNA09	1234	7.3923	168	168	0	0	0	168
AdDNV_AdNA09	1235	7.3837	167	167	0	166	1	0
AdDNV_AdNA09	1236	7.375	166	166	0	166	0	0
AdDNV_AdNA09	1237	7.3837	167	167	165	0	1	1
AdDNV_AdNA09	1238	7.3837	167	167	167	0	0	0
AdDNV_AdNA09	1239	7.3837	167	167	0	167	0	0
AdDNV_AdNA09	1240	7.3923	168	168	0	0	0	168
AdDNV_AdNA09	1241	7.4009	169	169	169	0	0	0
AdDNV_AdNA09	1242	7.4009	169	169	0	0	169	0
AdDNV_AdNA09	1243	7.3923	168	168	0	168	0	0
AdDNV_AdNA09	1244	7.3837	167	167	0	1	166	0
AdDNV_AdNA09	1245	7.4009	169	169	0	0	1	168
AdDNV_AdNA09	1246	7.3837	167	167	0	0	167	0
AdDNV_AdNA09	1247	7.4346	173	173	0	1	0	172
AdDNV_AdNA09	1248	7.4263	172	172	172	0	0	0
AdDNV_AdNA09	1249	7.4179	171	171	169	0	0	2
AdDNV_AdNA09	1250	7.4179	171	171	0	0	171	0
AdDNV_AdNA09	1251	7.4429	174	174	0	0	0	174
AdDNV_AdNA09	1252	7.4346	173	173	172	1	0	0
AdDNV_AdNA09	1253	7.4512	175	175	0	0	0	175
AdDNV_AdNA09	1254	7.4179	171	171	0	170	0	1
AdDNV_AdNA09	1255	7.4179	171	171	0	170	0	1
AdDNV_AdNA09	1256	7.4179	171	171	170	0	1	0
AdDNV_AdNA09	1257	7.4094	170	170	0	0	0	170
AdDNV_AdNA09	1258	7.3663	165	165	0	0	0	165
AdDNV_AdNA09	1259	7.4009	169	169	0	0	0	169
AdDNV_AdNA09	1260	7.4594	176	176	0	0	0	176
AdDNV_AdNA09	1261	7.4346	173	173	0	0	173	0
AdDNV_AdNA09	1262	7.4429	174	174	0	0	174	0
AdDNV_AdNA09	1263	7.4263	172	172	168	0	2	2
AdDNV_AdNA09	1264	7.375	166	166	165	0	1	0
AdDNV_AdNA09	1265	7.3663	165	165	0	0	165	0
AdDNV_AdNA09	1266	7.3663	165	165	165	0	0	0
AdDNV_AdNA09	1267	7.4429	174	174	0	0	0	174
AdDNV_AdNA09	1268	7.4429	174	174	0	174	0	0
AdDNV_AdNA09	1269	7.4346	173	173	173	0	0	0
AdDNV_AdNA09	1270	7.4676	177	177	0	0	0	177
AdDNV_AdNA09	1271	7.4676	177	177	1	176	0	0
AdDNV_AdNA09	1272	7.4676	177	177	177	0	0	0
AdDNV_AdNA09	1273	7.5392	186	186	0	0	0	186
AdDNV_AdNA09	1274	7.5314	185	185	0	185	0	0
AdDNV_AdNA09	1275	7.5469	187	187	0	0	0	187
AdDNV_AdNA09	1276	7.5314	185	185	0	185	0	0
AdDNV_AdNA09	1277	7.5078	182	182	0	0	182	0
AdDNV_AdNA09	1278	7.4757	178	178	0	0	178	0
AdDNV_AdNA09	1279	7.4998	181	181	0	0	181	0
AdDNV_AdNA09	1280	7.4998	181	181	0	179	0	2
AdDNV_AdNA09	1281	7.4757	178	178	0	0	0	178
AdDNV_AdNA09	1282	7.4919	180	180	180	0	0	0
AdDNV_AdNA09	1283	7.4998	181	181	181	0	0	0
AdDNV_AdNA09	1284	7.5622	189	189	0	0	0	189
AdDNV_AdNA09	1285	7.6582	202	202	0	0	202	0
AdDNV_AdNA09	1286	7.6724	204	204	204	0	0	0
AdDNV_AdNA09	1287	7.6795	205	205	205	0	0	0
AdDNV_AdNA09	1288	7.7142	210	210	0	2	208	0
AdDNV_AdNA09	1289	7.7142	210	210	0	0	209	1
AdDNV_AdNA09	1290	7.7211	211	211	211	0	0	0
AdDNV_AdNA09	1291	7.7004	208	208	0	0	207	1
AdDNV_AdNA09	1292	7.7142	210	210	210	0	0	0
AdDNV_AdNA09	1293	7.7074	209	210	0	0	0	209
AdDNV_AdNA09	1294	7.6935	207	207	0	0	0	207
AdDNV_AdNA09	1295	7.6935	207	207	206	1	0	0
AdDNV_AdNA09	1296	7.7074	209	209	0	0	1	208
AdDNV_AdNA09	1297	7.7279	212	212	212	0	0	0
AdDNV_AdNA09	1298	7.7279	212	212	0	212	0	0
AdDNV_AdNA09	1299	7.7415	214	214	0	0	0	214
AdDNV_AdNA09	1300	7.7482	215	215	0	0	0	215
AdDNV_AdNA09	1301	7.7482	215	215	215	0	0	0
AdDNV_AdNA09	1302	7.7482	215	215	0	2	0	213
AdDNV_AdNA09	1303	7.7415	214	214	0	0	214	0
AdDNV_AdNA09	1304	7.7211	211	211	0	210	0	1
AdDNV_AdNA09	1305	7.7211	211	211	0	0	0	211
AdDNV_AdNA09	1306	7.7482	215	215	0	0	214	1
AdDNV_AdNA09	1307	7.7482	215	215	0	214	1	0
AdDNV_AdNA09	1308	7.7549	216	216	0	0	0	216
AdDNV_AdNA09	1309	7.7814	220	220	0	0	0	220
AdDNV_AdNA09	1310	7.7814	220	220	220	0	0	0
AdDNV_AdNA09	1311	7.8009	223	223	0	0	0	223
AdDNV_AdNA09	1312	7.8138	225	225	0	2	223	0
AdDNV_AdNA09	1313	7.8202	226	226	226	0	0	0
AdDNV_AdNA09	1314	7.8202	226	226	0	0	0	226
AdDNV_AdNA09	1315	7.8265	227	227	0	227	0	0
AdDNV_AdNA09	1316	7.8392	229	229	0	0	229	0
AdDNV_AdNA09	1317	7.8517	231	231	0	0	0	231
AdDNV_AdNA09	1318	7.858	232	232	0	0	0	232
AdDNV_AdNA09	1319	7.858	232	232	0	0	0	232
AdDNV_AdNA09	1320	7.8642	233	233	0	0	233	0
AdDNV_AdNA09	1321	7.8642	233	233	0	231	1	1
AdDNV_AdNA09	1322	7.858	232	232	231	0	1	0
AdDNV_AdNA09	1323	7.8765	235	235	0	0	0	235
AdDNV_AdNA09	1324	7.8765	235	235	235	0	0	0
AdDNV_AdNA09	1325	7.8887	237	237	0	0	237	0
AdDNV_AdNA09	1326	7.9009	239	239	0	0	0	239
AdDNV_AdNA09	1327	7.9069	240	240	0	0	240	0
AdDNV_AdNA09	1328	7.9129	241	241	0	0	0	241
AdDNV_AdNA09	1329	7.9069	240	240	0	240	0	0
AdDNV_AdNA09	1330	7.9248	243	243	0	0	243	0
AdDNV_AdNA09	1331	7.8765	235	235	0	0	235	0
AdDNV_AdNA09	1332	7.8704	234	234	234	0	0	0
AdDNV_AdNA09	1333	7.8704	234	234	0	0	0	234
AdDNV_AdNA09	1334	7.8517	231	231	230	0	1	0
AdDNV_AdNA09	1335	7.8455	230	230	230	0	0	0
AdDNV_AdNA09	1336	7.8948	238	238	0	238	0	0
AdDNV_AdNA09	1337	7.9542	248	248	0	0	248	0
AdDNV_AdNA09	1338	7.9542	248	248	1	247	0	0
AdDNV_AdNA09	1339	7.9484	247	247	247	0	0	0
AdDNV_AdNA09	1340	7.9542	248	248	0	0	248	0
AdDNV_AdNA09	1341	7.9484	247	247	247	0	0	0
AdDNV_AdNA09	1342	7.9484	247	247	0	247	0	0
AdDNV_AdNA09	1343	7.9658	250	250	0	0	250	0
AdDNV_AdNA09	1344	7.96	249	249	0	0	1	248
AdDNV_AdNA09	1345	7.9658	250	250	250	0	0	0
AdDNV_AdNA09	1346	7.9658	250	250	250	0	0	0
AdDNV_AdNA09	1347	7.9773	252	252	0	0	252	0
AdDNV_AdNA09	1348	7.9773	252	252	0	252	0	0
AdDNV_AdNA09	1349	7.9773	252	252	0	252	0	0
AdDNV_AdNA09	1350	7.9715	251	251	0	0	0	251
AdDNV_AdNA09	1351	7.9715	251	251	0	251	0	0
AdDNV_AdNA09	1352	8.0112	258	258	0	0	0	258
AdDNV_AdNA09	1353	8.0112	258	258	258	0	0	0
AdDNV_AdNA09	1354	8.0168	259	259	259	0	0	0
AdDNV_AdNA09	1355	8.0224	260	260	260	0	0	0
AdDNV_AdNA09	1356	8.0224	260	260	260	0	0	0
AdDNV_AdNA09	1357	8.0224	260	260	260	0	0	0
AdDNV_AdNA09	1358	8.0224	260	260	0	0	0	260
AdDNV_AdNA09	1359	8.0334	262	262	0	0	262	0
AdDNV_AdNA09	1360	8.0389	263	263	0	0	263	0
AdDNV_AdNA09	1361	8.0112	258	258	258	0	0	0
AdDNV_AdNA09	1362	7.9887	254	254	253	0	1	0
AdDNV_AdNA09	1363	7.983	253	253	0	0	253	0
AdDNV_AdNA09	1364	7.8392	229	229	229	0	0	0
AdDNV_AdNA09	1365	7.8948	238	238	0	0	0	238
AdDNV_AdNA09	1366	7.9009	239	239	0	239	0	0
AdDNV_AdNA09	1367	7.9009	239	239	0	239	0	0
AdDNV_AdNA09	1368	7.9425	246	246	0	0	0	246
AdDNV_AdNA09	1369	7.9425	246	246	245	0	1	0
AdDNV_AdNA09	1370	7.9425	246	246	246	0	0	0
AdDNV_AdNA09	1371	7.9484	247	247	247	0	0	0
AdDNV_AdNA09	1372	7.9425	246	246	246	0	0	0
AdDNV_AdNA09	1373	7.9425	246	246	245	0	1	0
AdDNV_AdNA09	1374	7.9366	245	245	0	0	245	0
AdDNV_AdNA09	1375	7.9189	242	242	0	0	242	0
AdDNV_AdNA09	1376	7.9069	240	240	1	0	239	0
AdDNV_AdNA09	1377	7.8704	234	234	233	0	0	1
AdDNV_AdNA09	1378	7.8704	234	234	0	0	1	233
AdDNV_AdNA09	1379	7.8642	233	233	0	233	0	0
AdDNV_AdNA09	1380	7.8765	235	235	0	235	0	0
AdDNV_AdNA09	1381	7.9009	239	239	1	0	0	238
AdDNV_AdNA09	1382	7.9069	240	240	0	0	240	0
AdDNV_AdNA09	1383	7.9069	240	240	1	0	0	239
AdDNV_AdNA09	1384	7.9069	240	240	240	0	0	0
AdDNV_AdNA09	1385	7.9189	242	242	241	0	1	0
AdDNV_AdNA09	1386	7.9307	244	244	0	0	244	0
AdDNV_AdNA09	1387	7.9248	243	243	0	0	0	243
AdDNV_AdNA09	1388	7.9248	243	243	0	0	0	243
AdDNV_AdNA09	1389	7.9307	244	244	0	244	0	0
AdDNV_AdNA09	1390	7.9189	242	242	0	0	0	242
AdDNV_AdNA09	1391	7.9129	241	241	0	241	0	0
AdDNV_AdNA09	1392	7.9069	240	240	240	0	0	0
AdDNV_AdNA09	1393	7.983	253	253	0	0	0	253
AdDNV_AdNA09	1394	7.9887	254	254	1	0	253	0
AdDNV_AdNA09	1395	7.9773	252	252	0	0	0	252
AdDNV_AdNA09	1396	7.9773	252	252	251	0	1	0
AdDNV_AdNA09	1397	7.9425	246	246	244	0	0	2
AdDNV_AdNA09	1398	7.9944	255	255	0	0	255	0
AdDNV_AdNA09	1399	7.9944	255	255	0	255	0	0
AdDNV_AdNA09	1400	8.0389	263	263	0	1	0	262
AdDNV_AdNA09	1401	8.0224	260	260	0	0	260	0
AdDNV_AdNA09	1402	8.0224	260	260	259	0	0	1
AdDNV_AdNA09	1403	8.0056	257	257	257	0	0	0
AdDNV_AdNA09	1404	8.0389	263	263	0	0	263	0
AdDNV_AdNA09	1405	8.0444	264	264	0	263	1	0
AdDNV_AdNA09	1406	8.0444	264	264	0	264	0	0
AdDNV_AdNA09	1407	8.0607	267	267	0	0	1	266
AdDNV_AdNA09	1408	8.0661	268	268	268	0	0	0
AdDNV_AdNA09	1409	8.0444	264	264	0	264	0	0
AdDNV_AdNA09	1410	7.9887	254	254	0	254	0	0
AdDNV_AdNA09	1411	7.9887	254	254	254	0	0	0
AdDNV_AdNA09	1412	8.0056	257	257	0	0	0	257
AdDNV_AdNA09	1413	8.0112	258	258	0	0	0	258
AdDNV_AdNA09	1414	8.0224	260	260	0	0	260	0
AdDNV_AdNA09	1415	8.0279	261	261	261	0	0	0
AdDNV_AdNA09	1416	8.1137	277	277	276	0	1	0
AdDNV_AdNA09	1417	8.1241	279	279	0	0	0	279
AdDNV_AdNA09	1418	8.2432	303	303	0	303	0	0
AdDNV_AdNA09	1419	8.2668	308	308	1	1	0	306
AdDNV_AdNA09	1420	8.2479	304	304	0	0	304	0
AdDNV_AdNA09	1421	8.2574	306	306	306	0	0	0
AdDNV_AdNA09	1422	8.2574	306	306	0	306	0	0
AdDNV_AdNA09	1423	8.2192	298	298	0	0	296	2
AdDNV_AdNA09	1424	8.2192	298	298	298	0	0	0
AdDNV_AdNA09	1425	8.2479	304	304	0	0	0	304
AdDNV_AdNA09	1426	8.2479	304	304	302	0	1	1
AdDNV_AdNA09	1427	8.2621	307	307	0	0	0	307
AdDNV_AdNA09	1428	8.2946	314	314	0	0	0	314
AdDNV_AdNA09	1429	8.2854	312	312	1	0	311	0
AdDNV_AdNA09	1430	8.2854	312	312	312	0	0	0
AdDNV_AdNA09	1431	8.2854	312	312	0	0	0	312
AdDNV_AdNA09	1432	8.2761	310	310	0	310	0	0
AdDNV_AdNA09	1433	8.2761	310	310	0	1	309	0
AdDNV_AdNA09	1434	8.2384	302	302	0	0	302	0
AdDNV_AdNA09	1435	8.1799	290	290	0	0	290	0
AdDNV_AdNA09	1436	8.1849	291	291	0	0	0	291
AdDNV_AdNA09	1437	8.1898	292	292	292	0	0	0
AdDNV_AdNA09	1438	8.1649	287	287	286	0	1	0
AdDNV_AdNA09	1439	8.1849	291	291	291	0	0	0
AdDNV_AdNA09	1440	8.1799	290	290	0	290	0	0
AdDNV_AdNA09	1441	8.2479	304	304	0	0	304	0
AdDNV_AdNA09	1442	8.2336	301	301	1	300	0	0
AdDNV_AdNA09	1443	8.2336	301	301	0	301	0	0
AdDNV_AdNA09	1444	8.2336	301	301	0	301	0	0
AdDNV_AdNA09	1445	8.2384	302	302	0	302	0	0
AdDNV_AdNA09	1446	8.2288	300	300	0	0	0	300
AdDNV_AdNA09	1447	8.224	299	299	0	298	0	1
AdDNV_AdNA09	1448	8.2192	298	298	0	298	0	0
AdDNV_AdNA09	1449	8.2336	301	301	301	0	0	0
AdDNV_AdNA09	1450	8.2384	302	302	0	302	0	0
AdDNV_AdNA09	1451	8.2384	302	302	302	0	0	0
AdDNV_AdNA09	1452	8.2621	307	307	1	0	0	306
AdDNV_AdNA09	1453	8.2668	308	308	0	308	0	0
AdDNV_AdNA09	1454	8.2668	308	308	0	308	0	0
AdDNV_AdNA09	1455	8.2668	308	308	0	0	0	308
AdDNV_AdNA09	1456	8.2479	304	304	304	0	0	0
AdDNV_AdNA09	1457	8.2479	304	304	0	304	0	0
AdDNV_AdNA09	1458	8.2432	303	303	0	302	0	1
AdDNV_AdNA09	1459	8.224	299	299	0	0	299	0
AdDNV_AdNA09	1460	8.224	299	299	0	299	0	0
AdDNV_AdNA09	1461	8.2095	296	296	0	1	295	0
AdDNV_AdNA09	1462	8.1997	294	294	0	294	0	0
AdDNV_AdNA09	1463	8.2046	295	295	0	1	0	294
AdDNV_AdNA09	1464	8.2192	298	298	298	0	0	0
AdDNV_AdNA09	1465	8.2192	298	298	298	0	0	0
AdDNV_AdNA09	1466	8.2095	296	296	296	0	0	0
AdDNV_AdNA09	1467	8.1997	294	294	293	0	0	1
AdDNV_AdNA09	1468	8.1948	293	293	0	293	0	0
AdDNV_AdNA09	1469	8.2143	297	297	0	0	297	0
AdDNV_AdNA09	1470	8.2143	297	297	0	0	297	0
AdDNV_AdNA09	1471	8.2143	297	297	297	0	0	0
AdDNV_AdNA09	1472	8.2192	298	298	298	0	0	0
AdDNV_AdNA09	1473	8.2046	295	295	295	0	0	0
AdDNV_AdNA09	1474	8.2143	297	297	296	0	1	0
AdDNV_AdNA09	1475	8.1997	294	294	1	0	293	0
AdDNV_AdNA09	1476	8.1997	294	294	0	0	0	294
AdDNV_AdNA09	1477	8.1948	293	293	0	0	293	0
AdDNV_AdNA09	1478	8.1898	292	292	292	0	0	0
AdDNV_AdNA09	1479	8.1849	291	291	290	0	1	0
AdDNV_AdNA09	1480	8.1898	292	292	0	0	0	292
AdDNV_AdNA09	1481	8.2384	302	302	1	1	300	0
AdDNV_AdNA09	1482	8.29	313	313	309	1	1	2
AdDNV_AdNA09	1483	8.3354	323	323	0	0	323	0
AdDNV_AdNA09	1484	8.3707	331	331	1	1	0	329
AdDNV_AdNA09	1485	8.4009	338	338	338	0	0	0
AdDNV_AdNA09	1486	8.3923	336	336	0	1	335	0
AdDNV_AdNA09	1487	8.3663	330	330	0	330	0	0
AdDNV_AdNA09	1488	8.3794	333	333	0	331	2	0
AdDNV_AdNA09	1489	8.3794	333	333	0	333	0	0
AdDNV_AdNA09	1490	8.375	332	332	0	0	332	0
AdDNV_AdNA09	1491	8.3794	333	333	0	3	330	0
AdDNV_AdNA09	1492	8.388	335	335	335	0	0	0
AdDNV_AdNA09	1493	8.375	332	332	0	332	0	0
AdDNV_AdNA09	1494	8.3794	333	333	0	332	0	1
AdDNV_AdNA09	1495	8.375	332	332	0	0	332	0
AdDNV_AdNA09	1496	8.3794	333	333	333	0	0	0
AdDNV_AdNA09	1497	8.388	335	335	0	335	0	0
AdDNV_AdNA09	1498	8.4009	338	338	0	0	338	0
AdDNV_AdNA09	1499	8.4136	341	341	0	0	340	1
AdDNV_AdNA09	1500	8.4136	341	341	341	0	0	0
AdDNV_AdNA09	1501	8.4221	343	343	0	0	343	0
AdDNV_AdNA09	1502	8.3923	336	336	1	0	0	335
AdDNV_AdNA09	1503	8.3923	336	336	0	0	1	335
AdDNV_AdNA09	1504	8.388	335	335	0	335	0	0
AdDNV_AdNA09	1505	8.3837	334	334	0	334	0	0
AdDNV_AdNA09	1506	8.3837	334	334	334	0	0	0
AdDNV_AdNA09	1507	8.3923	336	336	1	2	0	333
AdDNV_AdNA09	1508	8.4009	338	338	0	0	338	0
AdDNV_AdNA09	1509	8.3923	336	336	333	0	2	1
AdDNV_AdNA09	1510	8.4051	339	339	0	0	0	339
AdDNV_AdNA09	1511	8.4179	342	342	0	1	341	0
AdDNV_AdNA09	1512	8.4179	342	342	342	0	0	0
AdDNV_AdNA09	1513	8.4179	342	342	0	1	0	341
AdDNV_AdNA09	1514	8.4179	342	342	1	341	0	0
AdDNV_AdNA09	1515	8.3923	336	336	335	0	1	0
AdDNV_AdNA09	1516	8.4051	339	339	0	0	0	339
AdDNV_AdNA09	1517	8.4221	343	343	0	0	0	343
AdDNV_AdNA09	1518	8.3923	336	336	0	0	336	0
AdDNV_AdNA09	1519	8.3923	336	336	1	0	335	0
AdDNV_AdNA09	1520	8.4221	343	343	342	0	0	1
AdDNV_AdNA09	1521	8.4635	353	353	0	353	0	0
AdDNV_AdNA09	1522	8.4635	353	353	349	0	4	0
AdDNV_AdNA09	1523	8.4635	353	353	0	0	0	353
AdDNV_AdNA09	1524	8.4676	354	354	353	0	1	0
AdDNV_AdNA09	1525	8.4635	353	353	0	0	353	0
AdDNV_AdNA09	1526	8.4798	357	357	0	0	357	0
AdDNV_AdNA09	1527	8.4998	362	362	1	360	0	1
AdDNV_AdNA09	1528	8.4959	361	361	0	0	361	0
AdDNV_AdNA09	1529	8.4959	361	361	361	0	0	0
AdDNV_AdNA09	1530	8.4838	358	358	358	0	0	0
AdDNV_AdNA09	1531	8.4676	354	354	0	0	354	0
AdDNV_AdNA09	1532	8.4635	353	353	0	0	353	0
AdDNV_AdNA09	1533	8.4676	354	354	0	351	3	0
AdDNV_AdNA09	1534	8.5038	363	363	0	0	363	0
AdDNV_AdNA09	1535	8.543	373	373	1	372	0	0
AdDNV_AdNA09	1536	8.5622	378	378	374	0	4	0
AdDNV_AdNA09	1537	8.5812	383	383	0	0	0	383
AdDNV_AdNA09	1538	8.585	384	384	0	0	384	0
AdDNV_AdNA09	1539	8.5812	383	383	382	0	1	0
AdDNV_AdNA09	1540	8.5812	383	383	1	382	0	0
AdDNV_AdNA09	1541	8.585	384	384	0	0	384	0
AdDNV_AdNA09	1542	8.5925	386	386	0	1	385	0
AdDNV_AdNA09	1543	8.543	373	373	371	1	0	1
AdDNV_AdNA09	1544	8.5469	374	374	0	0	0	374
AdDNV_AdNA09	1545	8.5546	376	376	1	1	1	373
AdDNV_AdNA09	1546	8.5546	376	376	0	0	376	0
AdDNV_AdNA09	1547	8.5622	378	378	0	0	0	378
AdDNV_AdNA09	1548	8.5314	370	370	0	1	369	0
AdDNV_AdNA09	1549	8.5314	370	370	0	2	0	368
AdDNV_AdNA09	1550	8.4919	360	360	1	358	1	0
AdDNV_AdNA09	1551	8.4878	359	359	0	1	358	0
AdDNV_AdNA09	1552	8.4838	358	358	0	358	0	0
AdDNV_AdNA09	1553	8.4838	358	358	0	0	358	0
AdDNV_AdNA09	1554	8.4594	352	352	0	0	0	352
AdDNV_AdNA09	1555	8.4676	354	354	0	0	354	0
AdDNV_AdNA09	1556	8.4798	357	357	356	0	0	1
AdDNV_AdNA09	1557	8.4878	359	359	0	0	359	0
AdDNV_AdNA09	1558	8.4878	359	359	0	0	0	359
AdDNV_AdNA09	1559	8.5038	363	363	362	0	1	0
AdDNV_AdNA09	1560	8.5038	363	363	363	0	0	0
AdDNV_AdNA09	1561	8.5038	363	363	0	362	0	1
AdDNV_AdNA09	1562	8.4838	358	358	0	0	0	358
AdDNV_AdNA09	1563	8.4798	357	357	0	0	1	356
AdDNV_AdNA09	1564	8.4798	357	357	0	0	0	357
AdDNV_AdNA09	1565	8.4717	355	355	0	0	355	0
AdDNV_AdNA09	1566	8.4051	339	339	336	0	1	2
AdDNV_AdNA09	1567	8.3619	329	329	0	0	0	329
AdDNV_AdNA09	1568	8.2432	303	303	3	300	0	0
AdDNV_AdNA09	1569	8.2192	298	298	297	0	1	0
AdDNV_AdNA09	1570	8.2143	297	297	0	0	0	297
AdDNV_AdNA09	1571	8.2046	295	295	0	295	0	0
AdDNV_AdNA09	1572	8.2095	296	296	295	0	1	0
AdDNV_AdNA09	1573	8.2192	298	298	0	0	0	298
AdDNV_AdNA09	1574	8.2192	298	298	0	298	0	0
AdDNV_AdNA09	1575	8.1799	290	290	0	0	290	0
AdDNV_AdNA09	1576	8.1799	290	290	0	0	290	0
AdDNV_AdNA09	1577	8.1649	287	287	287	0	0	0
AdDNV_AdNA09	1578	8.1241	279	279	278	0	1	0
AdDNV_AdNA09	1579	8.1137	277	277	0	0	0	277
AdDNV_AdNA09	1580	8.1137	277	277	277	0	0	0
AdDNV_AdNA09	1581	8.1085	276	276	276	0	0	0
AdDNV_AdNA09	1582	8.1189	278	278	0	1	0	277
AdDNV_AdNA09	1583	8.1137	277	277	275	0	2	0
AdDNV_AdNA09	1584	8.1085	276	276	276	0	0	0
AdDNV_AdNA09	1585	8.1033	275	275	1	0	274	0
AdDNV_AdNA09	1586	8.0875	272	272	0	0	0	272
AdDNV_AdNA09	1587	8.0768	270	270	0	270	0	0
AdDNV_AdNA09	1588	8.0821	271	271	0	0	271	0
AdDNV_AdNA09	1589	8.0607	267	267	0	0	0	267
AdDNV_AdNA09	1590	8.0607	267	267	267	0	0	0
AdDNV_AdNA09	1591	7.983	253	253	253	0	0	0
AdDNV_AdNA09	1592	7.983	253	253	0	0	253	0
AdDNV_AdNA09	1593	7.983	253	253	253	0	0	0
AdDNV_AdNA09	1594	7.9944	255	255	0	0	255	0
AdDNV_AdNA09	1595	7.9887	254	254	254	0	0	0
AdDNV_AdNA09	1596	7.9944	255	255	0	255	0	0
AdDNV_AdNA09	1597	7.983	253	253	0	0	253	0
AdDNV_AdNA09	1598	8	256	256	0	0	256	0
AdDNV_AdNA09	1599	7.9715	251	251	250	0	1	0
AdDNV_AdNA09	1600	7.983	253	253	0	253	0	0
AdDNV_AdNA09	1601	8	256	256	0	0	256	0
AdDNV_AdNA09	1602	7.983	253	253	0	253	0	0
AdDNV_AdNA09	1603	7.9773	252	252	0	0	252	0
AdDNV_AdNA09	1604	8.0389	263	263	263	0	0	0
AdDNV_AdNA09	1605	8.0444	264	264	0	2	0	262
AdDNV_AdNA09	1606	8.0661	268	268	0	0	268	0
AdDNV_AdNA09	1607	8.0768	270	270	0	0	270	0
AdDNV_AdNA09	1608	8.0928	273	273	0	273	0	0
AdDNV_AdNA09	1609	8.1033	275	275	274	0	1	0
AdDNV_AdNA09	1610	8.1033	275	275	0	274	1	0
AdDNV_AdNA09	1611	8.1137	277	277	0	1	0	276
AdDNV_AdNA09	1612	8.1189	278	278	0	0	278	0
AdDNV_AdNA09	1613	8.1085	276	276	276	0	0	0
AdDNV_AdNA09	1614	8.0928	273	273	271	0	2	0
AdDNV_AdNA09	1615	8.0928	273	273	0	2	270	1
AdDNV_AdNA09	1616	8.0928	273	273	273	0	0	0
AdDNV_AdNA09	1617	8.0928	273	273	271	1	1	0
AdDNV_AdNA09	1618	8.098	274	274	0	0	274	0
AdDNV_AdNA09	1619	8.0715	269	269	0	269	0	0
AdDNV_AdNA09	1620	8.0661	268	268	0	0	0	268
AdDNV_AdNA09	1621	8.0715	269	269	269	0	0	0
AdDNV_AdNA09	1622	8.0715	269	269	0	0	0	269
AdDNV_AdNA09	1623	8.0715	269	269	269	0	0	0
AdDNV_AdNA09	1624	8.0715	269	269	0	0	269	0
AdDNV_AdNA09	1625	8.0661	268	268	268	0	0	0
AdDNV_AdNA09	1626	8.0553	266	266	0	266	0	0
AdDNV_AdNA09	1627	8.0498	265	265	0	264	0	1
AdDNV_AdNA09	1628	8.0553	266	266	0	266	0	0
AdDNV_AdNA09	1629	8.0553	266	266	0	0	266	0
AdDNV_AdNA09	1630	8.0553	266	266	0	0	266	0
AdDNV_AdNA09	1631	8.0168	259	259	259	0	0	0
AdDNV_AdNA09	1632	7.9542	248	248	248	0	0	0
AdDNV_AdNA09	1633	7.8887	237	237	0	1	235	1
AdDNV_AdNA09	1634	7.8392	229	229	0	0	229	0
AdDNV_AdNA09	1635	7.7944	222	222	217	0	3	2
AdDNV_AdNA09	1636	7.7616	217	217	0	0	0	217
AdDNV_AdNA09	1637	7.7347	213	213	212	0	1	0
AdDNV_AdNA09	1638	7.7142	210	210	0	210	0	0
AdDNV_AdNA09	1639	7.7211	211	211	0	1	0	210
AdDNV_AdNA09	1640	7.7211	211	211	210	0	1	0
AdDNV_AdNA09	1641	7.7142	210	210	208	1	0	1
AdDNV_AdNA09	1642	7.6935	207	207	1	0	0	206
AdDNV_AdNA09	1643	7.6935	207	207	207	0	0	0
AdDNV_AdNA09	1644	7.6865	206	206	205	0	0	1
AdDNV_AdNA09	1645	7.6935	207	207	1	1	0	205
AdDNV_AdNA09	1646	7.6865	206	206	0	0	206	0
AdDNV_AdNA09	1647	7.6582	202	202	0	0	0	202
AdDNV_AdNA09	1648	7.6366	199	199	0	0	199	0
AdDNV_AdNA09	1649	7.6147	196	196	0	195	0	1
AdDNV_AdNA09	1650	7.6073	195	195	0	195	0	0
AdDNV_AdNA09	1651	7.5925	193	193	0	193	0	0
AdDNV_AdNA09	1652	7.6073	195	195	0	195	0	0
AdDNV_AdNA09	1653	7.6366	199	199	0	0	198	1
AdDNV_AdNA09	1654	7.6582	202	202	0	0	0	202
AdDNV_AdNA09	1655	7.6582	202	202	1	0	201	0
AdDNV_AdNA09	1656	7.6582	202	202	0	202	0	0
AdDNV_AdNA09	1657	7.6439	200	200	0	0	200	0
AdDNV_AdNA09	1658	7.6294	198	198	0	0	198	0
AdDNV_AdNA09	1659	7.6511	201	201	0	0	1	200
AdDNV_AdNA09	1660	7.6294	198	198	0	0	198	0
AdDNV_AdNA09	1661	7.6073	195	195	0	195	0	0
AdDNV_AdNA09	1662	7.6147	196	196	196	0	0	0
AdDNV_AdNA09	1663	7.6147	196	196	0	195	0	1
AdDNV_AdNA09	1664	7.6147	196	196	195	0	1	0
AdDNV_AdNA09	1665	7.5999	194	194	0	0	0	194
AdDNV_AdNA09	1666	7.5699	190	190	0	0	0	190
AdDNV_AdNA09	1667	7.5392	186	186	186	0	0	0
AdDNV_AdNA09	1668	7.5392	186	186	185	0	0	1
AdDNV_AdNA09	1669	7.5392	186	186	0	0	0	186
AdDNV_AdNA09	1670	7.4838	179	179	0	0	0	179
AdDNV_AdNA09	1671	7.3923	168	168	0	168	0	0
AdDNV_AdNA09	1672	7.3923	168	168	0	0	1	167
AdDNV_AdNA09	1673	7.3923	168	168	0	0	168	0
AdDNV_AdNA09	1674	7.375	166	166	166	0	0	0
AdDNV_AdNA09	1675	7.375	166	166	166	0	0	0
AdDNV_AdNA09	1676	7.3309	161	161	0	0	160	1
AdDNV_AdNA09	1677	7.2761	155	155	155	0	0	0
AdDNV_AdNA09	1678	7.2761	155	155	155	0	0	0
AdDNV_AdNA09	1679	7.2761	155	155	155	0	0	0
AdDNV_AdNA09	1680	7.2854	156	156	155	0	1	0
AdDNV_AdNA09	1681	7.2854	156	156	0	0	0	156
AdDNV_AdNA09	1682	7.2946	157	157	0	0	157	0
AdDNV_AdNA09	1683	7.2854	156	156	0	0	156	0
AdDNV_AdNA09	1684	7.1997	147	147	147	0	0	0
AdDNV_AdNA09	1685	7.0768	135	135	0	0	135	0
AdDNV_AdNA09	1686	7	128	128	0	0	0	128
AdDNV_AdNA09	1687	6.9425	123	123	123	0	0	0
AdDNV_AdNA09	1688	6.9307	122	122	122	0	0	0
AdDNV_AdNA09	1689	6.9542	124	124	0	0	124	0
AdDNV_AdNA09	1690	6.9542	124	124	0	124	0	0
AdDNV_AdNA09	1691	6.9542	124	124	0	124	0	0
AdDNV_AdNA09	1692	6.9307	122	122	0	0	1	121
AdDNV_AdNA09	1693	6.9307	122	122	0	1	0	121
AdDNV_AdNA09	1694	6.9189	121	121	121	0	0	0
AdDNV_AdNA09	1695	6.8948	119	119	0	0	119	0
AdDNV_AdNA09	1696	6.8826	118	118	118	0	0	0
AdDNV_AdNA09	1697	6.858	116	116	0	0	0	116
AdDNV_AdNA09	1698	6.8455	115	115	0	0	0	115
AdDNV_AdNA09	1699	6.8455	115	115	0	115	0	0
AdDNV_AdNA09	1700	6.8455	115	115	0	115	0	0
AdDNV_AdNA09	1701	6.8455	115	115	0	0	0	115
AdDNV_AdNA09	1702	6.9069	120	120	0	0	120	0
AdDNV_AdNA09	1703	6.9189	121	121	0	0	0	121
AdDNV_AdNA09	1704	7.0334	131	131	0	0	0	131
AdDNV_AdNA09	1705	7	128	128	0	0	128	0
AdDNV_AdNA09	1706	6.9887	127	127	127	0	0	0
AdDNV_AdNA09	1707	6.9425	123	123	123	0	0	0
AdDNV_AdNA09	1708	6.9307	122	122	0	0	122	0
AdDNV_AdNA09	1709	6.8948	119	119	119	0	0	0
AdDNV_AdNA09	1710	6.8948	119	119	119	0	0	0
AdDNV_AdNA09	1711	6.8948	119	119	0	0	119	0
AdDNV_AdNA09	1712	6.8948	119	119	0	0	0	119
AdDNV_AdNA09	1713	6.8826	118	118	118	0	0	0
AdDNV_AdNA09	1714	6.858	116	116	116	0	0	0
AdDNV_AdNA09	1715	6.858	116	116	115	0	1	0
AdDNV_AdNA09	1716	6.858	116	116	116	0	0	0
AdDNV_AdNA09	1717	6.8455	115	115	0	0	115	0
AdDNV_AdNA09	1718	6.8455	115	115	1	114	0	0
AdDNV_AdNA09	1719	6.8455	115	115	115	0	0	0
AdDNV_AdNA09	1720	6.8455	115	115	0	0	0	115
AdDNV_AdNA09	1721	6.8455	115	115	0	115	0	0
AdDNV_AdNA09	1722	6.8329	114	114	114	0	0	0
AdDNV_AdNA09	1723	6.7944	111	111	0	110	0	1
AdDNV_AdNA09	1724	6.7944	111	111	0	111	0	0
AdDNV_AdNA09	1725	6.7944	111	111	0	0	0	111
AdDNV_AdNA09	1726	6.8074	112	112	0	112	0	0
AdDNV_AdNA09	1727	6.8074	112	112	0	0	0	112
AdDNV_AdNA09	1728	6.8074	112	112	0	0	0	112
AdDNV_AdNA09	1729	6.8074	112	112	112	0	0	0
AdDNV_AdNA09	1730	6.8074	112	112	112	0	0	0
AdDNV_AdNA09	1731	6.8074	112	112	112	0	0	0
AdDNV_AdNA09	1732	6.7814	110	110	0	110	0	0
AdDNV_AdNA09	1733	6.7814	110	110	0	110	0	0
AdDNV_AdNA09	1734	6.7814	110	110	0	0	110	0
AdDNV_AdNA09	1735	6.7814	110	110	110	0	0	0
AdDNV_AdNA09	1736	6.7814	110	110	110	0	0	0
AdDNV_AdNA09	1737	6.7814	110	110	0	0	0	110
AdDNV_AdNA09	1738	6.7682	109	109	0	109	0	0
AdDNV_AdNA09	1739	6.7682	109	109	0	0	109	0
AdDNV_AdNA09	1740	6.7682	109	109	0	109	0	0
AdDNV_AdNA09	1741	6.7682	109	109	109	0	0	0
AdDNV_AdNA09	1742	6.7682	109	109	0	109	0	0
AdDNV_AdNA09	1743	6.7814	110	110	0	110	0	0
AdDNV_AdNA09	1744	6.7549	108	108	0	0	0	108
AdDNV_AdNA09	1745	6.7549	108	108	0	0	0	108
AdDNV_AdNA09	1746	6.7142	105	105	0	104	0	1
AdDNV_AdNA09	1747	6.7142	105	105	0	0	104	1
AdDNV_AdNA09	1748	6.6582	101	101	0	101	0	0
AdDNV_AdNA09	1749	6.6439	100	100	0	0	100	0
AdDNV_AdNA09	1750	6.585	96	96	0	0	0	96
AdDNV_AdNA09	1751	6.5392	93	93	0	0	93	0
AdDNV_AdNA09	1752	6.5078	91	91	0	91	0	0
AdDNV_AdNA09	1753	6.5078	91	91	0	0	91	0
AdDNV_AdNA09	1754	6.3219	80	80	80	0	0	0
AdDNV_AdNA09	1755	6.3038	79	79	0	0	0	79
AdDNV_AdNA09	1756	6.2668	77	77	2	0	75	0
AdDNV_AdNA09	1757	6.2288	75	75	0	0	0	75
AdDNV_AdNA09	1758	6.2288	75	75	0	75	0	0
AdDNV_AdNA09	1759	6.1898	73	73	71	0	2	0
AdDNV_AdNA09	1760	6.1898	73	73	0	0	73	0
AdDNV_AdNA09	1761	6.0875	68	68	68	0	0	0
AdDNV_AdNA09	1762	6.0661	67	67	67	0	0	0
AdDNV_AdNA09	1763	6.0661	67	67	0	67	0	0
AdDNV_AdNA09	1764	6.0661	67	67	67	0	0	0
AdDNV_AdNA09	1765	6.0444	66	66	66	0	0	0
AdDNV_AdNA09	1766	6.0661	67	67	0	67	0	0
AdDNV_AdNA09	1767	6.0661	67	67	67	0	0	0
AdDNV_AdNA09	1768	6.0444	66	66	66	0	0	0
AdDNV_AdNA09	1769	6.0444	66	66	0	66	0	0
AdDNV_AdNA09	1770	6.0444	66	66	0	66	0	0
AdDNV_AdNA09	1771	6.0224	65	65	0	0	65	0
AdDNV_AdNA09	1772	6	64	64	64	0	0	0
AdDNV_AdNA09	1773	6	64	64	0	64	0	0
AdDNV_AdNA09	1774	5.9542	62	62	62	0	0	0
AdDNV_AdNA09	1775	5.9542	62	62	0	0	62	0
AdDNV_AdNA09	1776	5.9542	62	62	0	0	62	0
AdDNV_AdNA09	1777	5.9773	63	63	63	0	0	0
AdDNV_AdNA09	1778	5.9542	62	62	62	0	0	0
AdDNV_AdNA09	1779	5.9542	62	62	0	1	61	0
AdDNV_AdNA09	1780	5.858	58	58	0	0	0	58
AdDNV_AdNA09	1781	5.7814	55	55	55	0	0	0
AdDNV_AdNA09	1782	5.7814	55	55	0	55	0	0
AdDNV_AdNA09	1783	5.8074	56	56	0	0	0	56
AdDNV_AdNA09	1784	5.8074	56	56	0	0	0	56
AdDNV_AdNA09	1785	5.8074	56	56	0	56	0	0
AdDNV_AdNA09	1786	5.858	58	58	58	0	0	0
AdDNV_AdNA09	1787	5.858	58	58	0	58	0	0
AdDNV_AdNA09	1788	5.858	58	58	0	0	58	0
AdDNV_AdNA09	1789	5.8329	57	57	0	57	0	0
AdDNV_AdNA09	1790	5.8329	57	57	57	0	0	0
AdDNV_AdNA09	1791	5.8329	57	57	0	57	0	0
AdDNV_AdNA09	1792	5.8329	57	57	0	57	0	0
AdDNV_AdNA09	1793	5.8329	57	57	0	57	0	0
AdDNV_AdNA09	1794	5.8329	57	57	0	57	0	0
AdDNV_AdNA09	1795	5.8074	56	56	0	0	56	0
AdDNV_AdNA09	1796	5.8074	56	56	56	0	0	0
AdDNV_AdNA09	1797	5.8329	57	57	57	0	0	0
AdDNV_AdNA09	1798	5.8329	57	57	0	57	0	0
AdDNV_AdNA09	1799	5.8329	57	57	0	57	0	0
AdDNV_AdNA09	1800	5.858	58	58	0	0	58	0
AdDNV_AdNA09	1801	5.858	58	58	0	0	0	58
AdDNV_AdNA09	1802	5.8074	56	56	56	0	0	0
AdDNV_AdNA09	1803	5.7004	52	52	0	52	0	0
AdDNV_AdNA09	1804	5.6147	49	49	0	0	49	0
AdDNV_AdNA09	1805	5.6147	49	49	49	0	0	0
AdDNV_AdNA09	1806	5.6147	49	49	0	49	0	0
AdDNV_AdNA09	1807	5.6147	49	49	0	0	0	49
AdDNV_AdNA09	1808	5.6439	50	50	1	0	0	49
AdDNV_AdNA09	1809	5.585	48	48	48	0	0	0
AdDNV_AdNA09	1810	5.5546	47	47	47	0	0	0
AdDNV_AdNA09	1811	5.5546	47	47	47	0	0	0
AdDNV_AdNA09	1812	5.5236	46	46	46	0	0	0
AdDNV_AdNA09	1813	5.5236	46	46	46	0	0	0
AdDNV_AdNA09	1814	5.5236	46	46	46	0	0	0
AdDNV_AdNA09	1815	5.4919	45	45	0	45	0	0
AdDNV_AdNA09	1816	5.4919	45	45	0	0	45	0
AdDNV_AdNA09	1817	5.4919	45	45	45	0	0	0
AdDNV_AdNA09	1818	5.4919	45	45	45	0	0	0
AdDNV_AdNA09	1819	5.4919	45	45	45	0	0	0
AdDNV_AdNA09	1820	5.4919	45	45	44	0	1	0
AdDNV_AdNA09	1821	5.4919	45	45	0	0	45	0
AdDNV_AdNA09	1822	5.4919	45	45	0	45	0	0
AdDNV_AdNA09	1823	5.4919	45	45	0	45	0	0
AdDNV_AdNA09	1824	5.4919	45	45	0	0	45	0
AdDNV_AdNA09	1825	5.4919	45	45	0	45	0	0
AdDNV_AdNA09	1826	5.4919	45	45	45	0	0	0
AdDNV_AdNA09	1827	5.4919	45	45	0	45	0	0
AdDNV_AdNA09	1828	5.4919	45	45	45	0	0	0
AdDNV_AdNA09	1829	5.5236	46	46	0	0	0	46
AdDNV_AdNA09	1830	5.5236	46	46	0	46	0	0
AdDNV_AdNA09	1831	5.5236	46	46	0	0	46	0
AdDNV_AdNA09	1832	5.6147	49	49	0	0	0	49
AdDNV_AdNA09	1833	5.585	48	48	0	48	0	0
AdDNV_AdNA09	1834	5.7004	52	52	0	0	52	0
AdDNV_AdNA09	1835	5.7004	52	52	0	0	0	52
AdDNV_AdNA09	1836	5.7004	52	52	0	52	0	0
AdDNV_AdNA09	1837	5.7549	54	54	54	0	0	0
AdDNV_AdNA09	1838	5.8074	56	56	0	56	0	0
AdDNV_AdNA09	1839	5.7549	54	54	0	54	0	0
AdDNV_AdNA09	1840	5.8074	56	56	0	56	0	0
AdDNV_AdNA09	1841	5.8826	59	59	0	0	0	59
AdDNV_AdNA09	1842	5.9069	60	60	0	60	0	0
AdDNV_AdNA09	1843	5.9069	60	60	0	60	0	0
AdDNV_AdNA09	1844	5.8826	59	59	0	59	0	0
AdDNV_AdNA09	1845	5.8826	59	59	59	0	0	0
AdDNV_AdNA09	1846	5.8826	59	59	0	59	0	0
AdDNV_AdNA09	1847	5.8826	59	59	59	0	0	0
AdDNV_AdNA09	1848	5.8826	59	59	0	59	0	0
AdDNV_AdNA09	1849	5.9307	61	61	0	0	61	0
AdDNV_AdNA09	1850	5.9307	61	61	0	61	0	0
AdDNV_AdNA09	1851	6.0224	65	65	1	0	64	0
AdDNV_AdNA09	1852	6	64	64	0	0	0	64
AdDNV_AdNA09	1853	6	64	64	0	0	64	0
AdDNV_AdNA09	1854	5.858	58	58	0	58	0	0
AdDNV_AdNA09	1855	5.9773	63	63	0	0	63	0
AdDNV_AdNA09	1856	5.9542	62	62	62	0	0	0
AdDNV_AdNA09	1857	6.1699	72	72	0	0	0	72
AdDNV_AdNA09	1858	6.2288	75	75	75	0	0	0
AdDNV_AdNA09	1859	6.2288	75	75	0	75	0	0
AdDNV_AdNA09	1860	6.2479	76	76	0	76	0	0
AdDNV_AdNA09	1861	6.2854	78	79	78	0	0	0
AdDNV_AdNA09	1862	6.4429	87	87	87	0	0	0
AdDNV_AdNA09	1863	6.4757	89	89	0	89	0	0
AdDNV_AdNA09	1864	6.5392	93	93	0	0	93	0
AdDNV_AdNA09	1865	6.5392	93	93	93	0	0	0
AdDNV_AdNA09	1866	6.5392	93	93	93	0	0	0
AdDNV_AdNA09	1867	6.5699	95	95	94	0	1	0
AdDNV_AdNA09	1868	6.5999	97	97	0	97	0	0
AdDNV_AdNA09	1869	6.6147	98	98	0	0	98	0
AdDNV_AdNA09	1870	6.6147	98	98	0	98	0	0
AdDNV_AdNA09	1871	6.7004	104	104	0	0	0	104
AdDNV_AdNA09	1872	6.7004	104	104	0	104	0	0
AdDNV_AdNA09	1873	6.7004	104	104	0	103	1	0
AdDNV_AdNA09	1874	6.7004	104	104	0	104	0	0
AdDNV_AdNA09	1875	6.7004	104	104	1	0	103	0
AdDNV_AdNA09	1876	6.7004	104	104	103	0	1	0
AdDNV_AdNA09	1877	6.7004	104	104	104	0	0	0
AdDNV_AdNA09	1878	6.7004	104	104	0	104	0	0
AdDNV_AdNA09	1879	6.7682	109	109	0	0	109	0
AdDNV_AdNA09	1880	6.8074	112	112	112	0	0	0
AdDNV_AdNA09	1881	6.8329	114	114	0	114	0	0
AdDNV_AdNA09	1882	6.858	116	116	0	115	0	1
AdDNV_AdNA09	1883	6.8704	117	117	0	117	0	0
AdDNV_AdNA09	1884	6.8826	118	118	0	0	0	118
AdDNV_AdNA09	1885	6.8948	119	119	0	119	0	0
AdDNV_AdNA09	1886	6.9069	120	120	120	0	0	0
AdDNV_AdNA09	1887	6.9069	120	120	0	120	0	0
AdDNV_AdNA09	1888	6.9189	121	121	0	121	0	0
AdDNV_AdNA09	1889	6.9189	121	121	0	121	0	0
AdDNV_AdNA09	1890	6.9189	121	121	121	0	0	0
AdDNV_AdNA09	1891	6.9307	122	122	0	0	0	122
AdDNV_AdNA09	1892	6.9425	123	123	123	0	0	0
AdDNV_AdNA09	1893	6.9425	123	123	0	0	123	0
AdDNV_AdNA09	1894	6.9542	124	124	124	0	0	0
AdDNV_AdNA09	1895	6.9542	124	124	0	0	0	124
AdDNV_AdNA09	1896	6.9542	124	124	0	124	0	0
AdDNV_AdNA09	1897	6.9542	124	124	0	124	0	0
AdDNV_AdNA09	1898	6.9542	124	124	0	124	0	0
AdDNV_AdNA09	1899	6.9542	124	124	124	0	0	0
AdDNV_AdNA09	1900	6.9542	124	124	0	0	124	0
AdDNV_AdNA09	1901	6.9658	125	125	125	0	0	0
AdDNV_AdNA09	1902	6.9773	126	126	0	0	126	0
AdDNV_AdNA09	1903	6.9887	127	127	127	0	0	0
AdDNV_AdNA09	1904	6.9887	127	127	127	0	0	0
AdDNV_AdNA09	1905	6.9887	127	127	0	127	0	0
AdDNV_AdNA09	1906	6.9658	125	125	125	0	0	0
AdDNV_AdNA09	1907	6.9658	125	125	1	0	0	124
AdDNV_AdNA09	1908	6.9307	122	122	122	0	0	0
AdDNV_AdNA09	1909	6.9425	123	123	0	123	0	0
AdDNV_AdNA09	1910	6.9658	125	125	0	0	125	0
AdDNV_AdNA09	1911	6.9658	125	125	0	125	0	0
AdDNV_AdNA09	1912	7	128	128	0	0	128	0
AdDNV_AdNA09	1913	7	128	128	0	127	0	1
AdDNV_AdNA09	1914	7	128	128	0	128	0	0
AdDNV_AdNA09	1915	7.0112	129	129	0	129	0	0
AdDNV_AdNA09	1916	7.0224	130	130	130	0	0	0
AdDNV_AdNA09	1917	7.0224	130	130	0	130	0	0
AdDNV_AdNA09	1918	7.0224	130	130	0	0	0	130
AdDNV_AdNA09	1919	7.0224	130	130	130	0	0	0
AdDNV_AdNA09	1920	7.0224	130	130	130	0	0	0
AdDNV_AdNA09	1921	7.0224	130	130	0	0	130	0
AdDNV_AdNA09	1922	7.0334	131	131	0	0	0	131
AdDNV_AdNA09	1923	7.0661	134	134	0	134	0	0
AdDNV_AdNA09	1924	7.0553	133	134	0	0	133	0
AdDNV_AdNA09	1925	7.0768	135	135	0	0	135	0
AdDNV_AdNA09	1926	7.0768	135	135	0	135	0	0
AdDNV_AdNA09	1927	7.0661	134	134	134	0	0	0
AdDNV_AdNA09	1928	7.0661	134	134	134	0	0	0
AdDNV_AdNA09	1929	7.0768	135	135	0	135	0	0
AdDNV_AdNA09	1930	7.0875	136	136	136	0	0	0
AdDNV_AdNA09	1931	7.0875	136	136	0	136	0	0
AdDNV_AdNA09	1932	7.098	137	137	135	0	2	0
AdDNV_AdNA09	1933	7.1189	139	139	0	0	139	0
AdDNV_AdNA09	1934	7.1085	138	138	138	0	0	0
AdDNV_AdNA09	1935	7.1898	146	146	0	0	0	146
AdDNV_AdNA09	1936	7.1898	146	146	0	0	0	146
AdDNV_AdNA09	1937	7.2095	148	148	0	0	0	148
AdDNV_AdNA09	1938	7.2288	150	150	0	150	0	0
AdDNV_AdNA09	1939	7.2384	151	151	0	151	0	0
AdDNV_AdNA09	1940	7.2384	151	151	0	151	0	0
AdDNV_AdNA09	1941	7.2384	151	151	0	151	0	0
AdDNV_AdNA09	1942	7.2761	155	155	0	0	155	0
AdDNV_AdNA09	1943	7.2854	156	156	0	156	0	0
AdDNV_AdNA09	1944	7.2946	157	157	0	157	0	0
AdDNV_AdNA09	1945	7.3038	158	158	0	158	0	0
AdDNV_AdNA09	1946	7.3038	158	158	0	158	0	0
AdDNV_AdNA09	1947	7.3038	158	158	0	158	0	0
AdDNV_AdNA09	1948	7.375	166	166	0	166	0	0
AdDNV_AdNA09	1949	7.4594	176	176	176	0	0	0
AdDNV_AdNA09	1950	7.4594	176	176	0	176	0	0
AdDNV_AdNA09	1951	7.7347	213	213	0	0	0	213
AdDNV_AdNA09	1952	7.9129	241	241	241	0	0	0
AdDNV_AdNA09	1953	8.0498	265	265	0	264	0	1
AdDNV_AdNA09	1954	8.0553	266	266	266	0	0	0
AdDNV_AdNA09	1955	8.0553	266	266	266	0	0	0
AdDNV_AdNA09	1956	8.0553	266	266	0	266	0	0
AdDNV_AdNA09	1957	8.0661	268	268	267	0	1	0
AdDNV_AdNA09	1958	8.0661	268	268	0	268	0	0
AdDNV_AdNA09	1959	8.0821	271	271	0	0	271	0
AdDNV_AdNA09	1960	8.0875	272	272	0	0	272	0
AdDNV_AdNA09	1961	8.0875	272	272	272	0	0	0
AdDNV_AdNA09	1962	8.0928	273	273	273	0	0	0
AdDNV_AdNA09	1963	8.098	274	274	0	0	274	0
AdDNV_AdNA09	1964	8.1033	275	275	275	0	0	0
AdDNV_AdNA09	1965	8.1033	275	275	0	275	0	0
AdDNV_AdNA09	1966	8.1033	275	275	275	0	0	0
AdDNV_AdNA09	1967	8.1137	277	277	0	0	277	0
AdDNV_AdNA09	1968	8.1137	277	277	0	277	0	0
AdDNV_AdNA09	1969	8.1548	285	285	0	0	285	0
AdDNV_AdNA09	1970	8.1548	285	285	0	285	0	0
AdDNV_AdNA09	1971	8.1548	285	285	0	285	0	0
AdDNV_AdNA09	1972	8.1548	285	285	0	0	0	285
AdDNV_AdNA09	1973	8.1548	285	285	284	0	1	0
AdDNV_AdNA09	1974	8.1548	285	285	0	0	0	285
AdDNV_AdNA09	1975	8.1548	285	285	0	284	0	1
AdDNV_AdNA09	1976	8.1548	285	285	0	285	0	0
AdDNV_AdNA09	1977	8.1548	285	285	0	285	0	0
AdDNV_AdNA09	1978	8.1548	285	285	0	0	0	285
AdDNV_AdNA09	1979	8.1497	284	284	0	284	0	0
AdDNV_AdNA09	1980	8.1396	282	282	1	281	0	0
AdDNV_AdNA09	1981	8.1396	282	282	281	0	0	1
AdDNV_AdNA09	1982	8.1241	279	279	279	0	0	0
AdDNV_AdNA09	1983	8.1293	280	280	0	280	0	0
AdDNV_AdNA09	1984	8.1085	276	276	0	0	276	0
AdDNV_AdNA09	1985	8.1085	276	276	276	0	0	0
AdDNV_AdNA09	1986	8.1085	276	276	276	0	0	0
AdDNV_AdNA09	1987	8.1033	275	275	0	0	0	275
AdDNV_AdNA09	1988	8.0928	273	273	0	273	0	0
AdDNV_AdNA09	1989	8.0928	273	273	0	273	0	0
AdDNV_AdNA09	1990	8.0768	270	270	270	0	0	0
AdDNV_AdNA09	1991	8.0607	267	267	0	266	0	1
AdDNV_AdNA09	1992	8.0607	267	267	0	0	0	267
AdDNV_AdNA09	1993	8.0607	267	267	0	267	0	0
AdDNV_AdNA09	1994	8.0607	267	267	0	267	0	0
AdDNV_AdNA09	1995	8.0607	267	267	267	0	0	0
AdDNV_AdNA09	1996	8.0607	267	267	0	267	0	0
AdDNV_AdNA09	1997	8.0607	267	267	0	267	0	0
AdDNV_AdNA09	1998	8.0607	267	267	0	266	1	0
[truncated: 3,427 more rows]

## Sheet: file S2. 1 PcDNV_tophat
Supplementary data file S2. 2: Tophat2 alignment profiles of PcDNV
Scaffold	Site	Density	Real depth	Depth (with gap)	A	T	G	C
PcDNV_NC	1	0	0	0	0	0	0	0
PcDNV_NC	2	0	0	0	0	0	0	0
PcDNV_NC	3	0	0	0	0	0	0	0
PcDNV_NC	4	0	0	0	0	0	0	0
PcDNV_NC	5	0	0	0	0	0	0	0
PcDNV_NC	6	0	0	0	0	0	0	0
PcDNV_NC	7	0	0	0	0	0	0	0
PcDNV_NC	8	0	0	0	0	0	0	0
PcDNV_NC	9	0	0	0	0	0	0	0
PcDNV_NC	10	0	0	0	0	0	0	0
PcDNV_NC	11	0	0	0	0	0	0	0
PcDNV_NC	12	0	0	0	0	0	0	0
PcDNV_NC	13	0	0	0	0	0	0	0
PcDNV_NC	14	0	0	0	0	0	0	0
PcDNV_NC	15	0	0	0	0	0	0	0
PcDNV_NC	16	0	0	0	0	0	0	0
PcDNV_NC	17	0	0	0	0	0	0	0
PcDNV_NC	18	0	0	0	0	0	0	0
PcDNV_NC	19	0	0	0	0	0	0	0
PcDNV_NC	20	0	0	0	0	0	0	0
PcDNV_NC	21	0	0	0	0	0	0	0
PcDNV_NC	22	0	0	0	0	0	0	0
PcDNV_NC	23	0	0	0	0	0	0	0
PcDNV_NC	24	0	0	0	0	0	0	0
PcDNV_NC	25	0	0	0	0	0	0	0
PcDNV_NC	26	0	0	0	0	0	0	0
PcDNV_NC	27	0	0	0	0	0	0	0
PcDNV_NC	28	0	0	0	0	0	0	0
PcDNV_NC	29	0	0	0	0	0	0	0
PcDNV_NC	30	0	0	0	0	0	0	0
PcDNV_NC	31	0	0	0	0	0	0	0
PcDNV_NC	32	0	0	0	0	0	0	0
PcDNV_NC	33	0	1	1	0	0	1	0
PcDNV_NC	34	0	1	1	0	0	1	0
PcDNV_NC	35	0	1	1	0	1	0	0
PcDNV_NC	36	0	1	1	0	1	0	0
PcDNV_NC	37	0	1	1	0	0	1	0
PcDNV_NC	38	0	1	1	0	1	0	0
PcDNV_NC	39	0	1	1	0	1	0	0
PcDNV_NC	40	0	1	1	0	1	0	0
PcDNV_NC	41	0	1	1	0	1	0	0
PcDNV_NC	42	0	1	1	1	0	0	0
PcDNV_NC	43	0	1	1	0	0	0	1
PcDNV_NC	44	0	1	1	0	0	1	0
PcDNV_NC	45	0	1	1	1	0	0	0
PcDNV_NC	46	0	1	1	1	0	0	0
PcDNV_NC	47	0	1	1	0	0	1	0
PcDNV_NC	48	0	1	1	0	1	0	0
PcDNV_NC	49	0	1	1	1	0	0	0
PcDNV_NC	50	0	1	1	1	0	0	0
PcDNV_NC	51	0	1	1	1	0	0	0
PcDNV_NC	52	0	1	1	1	0	0	0
PcDNV_NC	53	0	1	1	0	1	0	0
PcDNV_NC	54	0	1	1	1	0	0	0
PcDNV_NC	55	0	1	1	0	1	0	0
PcDNV_NC	56	0	1	1	1	0	0	0
PcDNV_NC	57	0	1	1	0	1	0	0
PcDNV_NC	58	0	1	1	1	0	0	0
PcDNV_NC	59	0	1	1	0	0	1	0
PcDNV_NC	60	0	1	1	0	0	0	1
PcDNV_NC	61	0	1	1	0	1	0	0
PcDNV_NC	62	0	1	1	1	0	0	0
PcDNV_NC	63	0	1	1	0	1	0	0
PcDNV_NC	64	0	1	1	0	0	0	1
PcDNV_NC	65	0	1	1	1	0	0	0
PcDNV_NC	66	0	1	1	1	0	0	0
PcDNV_NC	67	0	1	1	0	0	1	0
PcDNV_NC	68	0	1	1	0	1	0	0
PcDNV_NC	69	0	1	1	1	0	0	0
PcDNV_NC	70	0	1	1	0	0	0	1
PcDNV_NC	71	0	1	1	1	0	0	0
PcDNV_NC	72	1	2	2	0	0	2	0
PcDNV_NC	73	1	2	2	0	2	0	0
PcDNV_NC	74	1	2	2	0	2	0	0
PcDNV_NC	75	1	2	2	0	0	0	2
PcDNV_NC	76	1	2	2	0	2	0	0
PcDNV_NC	77	1	2	2	2	0	0	0
PcDNV_NC	78	1	2	2	0	0	0	2
PcDNV_NC	79	1	2	2	0	2	0	0
PcDNV_NC	80	1	2	2	0	2	0	0
PcDNV_NC	81	1	2	2	0	2	0	0
PcDNV_NC	82	1	2	2	0	2	0	0
PcDNV_NC	83	0	1	1	0	0	1	0
PcDNV_NC	84	1	2	2	0	0	0	2
PcDNV_NC	85	1	2	2	2	0	0	0
PcDNV_NC	86	1	2	2	0	2	0	0
PcDNV_NC	87	1	2	2	0	2	0	0
PcDNV_NC	88	1	2	2	0	0	2	0
PcDNV_NC	89	1.585	3	3	3	0	0	0
PcDNV_NC	90	1.585	3	3	0	0	0	3
PcDNV_NC	91	1.585	3	3	0	0	3	0
PcDNV_NC	92	1.585	3	3	0	3	0	0
PcDNV_NC	93	1.585	3	3	0	0	0	3
PcDNV_NC	94	1.585	3	3	3	0	0	0
PcDNV_NC	95	1.585	3	3	0	3	0	0
PcDNV_NC	96	1.585	3	3	3	0	0	0
PcDNV_NC	97	1.585	3	3	3	0	0	0
PcDNV_NC	98	1.585	3	3	0	0	3	0
PcDNV_NC	99	1.585	3	3	0	3	0	0
PcDNV_NC	100	1.585	3	3	0	0	0	3
PcDNV_NC	101	1.585	3	3	3	0	0	0
PcDNV_NC	102	1.585	3	3	0	0	0	3
PcDNV_NC	103	1.585	3	3	0	0	3	0
PcDNV_NC	104	1.585	3	3	0	3	0	0
PcDNV_NC	105	1.585	3	3	0	0	3	0
PcDNV_NC	106	1.585	3	3	3	0	0	0
PcDNV_NC	107	1.585	3	3	0	3	0	0
PcDNV_NC	108	1.585	3	3	0	3	0	0
PcDNV_NC	109	1.585	3	3	0	3	0	0
PcDNV_NC	110	1.585	3	3	0	3	0	0
PcDNV_NC	111	1.585	3	3	0	0	3	0
PcDNV_NC	112	1.585	3	3	0	3	0	0
PcDNV_NC	113	1.585	3	3	3	0	0	0
PcDNV_NC	114	1.585	3	3	0	3	0	0
PcDNV_NC	115	1.585	3	3	0	3	0	0
PcDNV_NC	116	2	4	4	4	0	0	0
PcDNV_NC	117	2	4	4	0	4	0	0
PcDNV_NC	118	2	4	4	4	0	0	0
PcDNV_NC	119	2	4	4	4	0	0	0
PcDNV_NC	120	2	4	4	4	0	0	0
PcDNV_NC	121	2	4	4	0	4	0	0
PcDNV_NC	122	2	4	4	4	0	0	0
PcDNV_NC	123	2	4	4	0	0	0	4
PcDNV_NC	124	1.585	3	3	0	0	3	0
PcDNV_NC	125	2	4	4	4	0	0	0
PcDNV_NC	126	2.3219	5	5	0	0	5	0
PcDNV_NC	127	2.3219	5	5	0	5	0	0
PcDNV_NC	128	2.3219	5	5	0	0	5	0
PcDNV_NC	129	2.3219	5	5	5	0	0	0
PcDNV_NC	130	2.585	6	6	0	0	6	0
PcDNV_NC	131	2.3219	5	5	5	0	0	0
PcDNV_NC	132	2.585	6	6	0	6	0	0
PcDNV_NC	133	2.585	6	6	0	6	0	0
PcDNV_NC	134	2.585	6	6	6	0	0	0
PcDNV_NC	135	2.8074	7	7	0	0	7	0
PcDNV_NC	136	3	8	8	0	8	0	0
PcDNV_NC	137	3	8	8	0	8	0	0
PcDNV_NC	138	3.1699	9	9	0	0	0	9
PcDNV_NC	139	3.1699	9	9	0	9	0	0
PcDNV_NC	140	3.1699	9	9	0	9	0	0
PcDNV_NC	141	3.1699	9	9	0	9	0	0
PcDNV_NC	142	3.1699	9	9	0	9	0	0
PcDNV_NC	143	3.1699	9	9	0	0	9	0
PcDNV_NC	144	3.1699	9	9	0	0	9	0
PcDNV_NC	145	3.585	12	12	12	0	0	0
PcDNV_NC	146	3.8074	14	14	14	0	0	0
PcDNV_NC	147	3.9069	15	15	0	15	0	0
PcDNV_NC	148	3.9069	15	15	0	15	0	0
PcDNV_NC	149	3.9069	15	15	15	0	0	0
PcDNV_NC	150	4.585	24	24	0	0	24	0
PcDNV_NC	151	4.6439	25	25	0	25	0	0
PcDNV_NC	152	4.6439	25	25	0	25	0	0
PcDNV_NC	153	4.858	29	29	0	0	29	0
PcDNV_NC	154	4.9069	30	30	0	30	0	0
PcDNV_NC	155	5.4919	45	45	0	0	45	0
PcDNV_NC	156	5.5236	46	46	0	0	0	46
PcDNV_NC	157	5.6147	49	49	0	49	0	0
PcDNV_NC	158	5.8074	56	56	0	56	0	0
PcDNV_NC	159	6.0875	68	68	68	0	0	0
PcDNV_NC	160	6.4094	85	85	85	0	0	0
PcDNV_NC	161	6.6865	103	103	0	103	0	0
PcDNV_NC	162	7.4346	173	173	0	0	172	1
PcDNV_NC	163	7.4512	175	175	0	175	0	0
PcDNV_NC	164	7.7279	212	212	0	0	0	212
PcDNV_NC	165	7.8826	236	236	0	0	236	0
PcDNV_NC	166	7.8948	238	238	0	238	0	0
PcDNV_NC	167	7.8948	238	238	0	238	0	0
PcDNV_NC	168	7.96	249	249	0	0	0	249
PcDNV_NC	169	7.9715	251	251	251	0	0	0
PcDNV_NC	170	7.983	253	253	0	253	0	0
PcDNV_NC	171	8.0389	263	263	0	0	0	263
PcDNV_NC	172	8.1241	279	279	279	0	0	0
PcDNV_NC	173	8.1898	292	292	292	0	0	0
PcDNV_NC	174	8.2095	296	296	0	296	0	0
PcDNV_NC	175	8.2621	307	307	0	0	0	307
PcDNV_NC	176	8.2808	311	311	0	0	311	0
PcDNV_NC	177	8.3038	316	316	0	0	316	0
PcDNV_NC	178	8.3038	316	316	0	316	0	0
PcDNV_NC	179	8.3174	319	319	0	319	0	0
PcDNV_NC	180	8.3174	319	319	0	0	17	302
PcDNV_NC	181	8.3264	321	321	321	0	0	0
PcDNV_NC	182	8.3619	329	329	327	1	1	0
PcDNV_NC	183	8.3663	330	330	0	0	0	330
PcDNV_NC	184	8.3663	330	330	330	0	0	0
PcDNV_NC	185	8.4388	347	347	0	0	347	0
PcDNV_NC	186	8.4429	348	348	0	348	0	0
PcDNV_NC	187	8.4429	348	348	0	348	0	0
PcDNV_NC	188	8.4429	348	348	0	348	0	0
PcDNV_NC	189	8.4388	347	347	347	0	0	0
PcDNV_NC	190	8.4471	349	349	0	349	0	0
PcDNV_NC	191	8.4512	350	350	0	350	0	0
PcDNV_NC	192	8.4717	355	355	0	1	0	354
PcDNV_NC	193	8.4838	358	358	0	1	357	0
PcDNV_NC	194	8.4757	356	356	356	0	0	0
PcDNV_NC	195	8.4959	361	361	0	0	361	0
PcDNV_NC	196	8.4959	361	361	0	0	0	361
PcDNV_NC	197	8.4998	362	362	0	0	362	0
PcDNV_NC	198	8.4959	361	361	0	361	0	0
PcDNV_NC	199	8.5469	374	374	0	0	0	374
PcDNV_NC	200	8.5661	379	379	0	0	379	0
PcDNV_NC	201	8.5469	374	374	1	373	0	0
PcDNV_NC	202	8.5699	380	380	380	0	0	0
PcDNV_NC	203	8.6184	393	393	0	0	393	0
PcDNV_NC	204	8.6184	393	393	0	393	0	0
PcDNV_NC	205	8.6402	399	399	0	399	0	0
PcDNV_NC	206	8.6618	405	405	0	0	0	405
PcDNV_NC	207	8.676	409	409	0	403	0	6
PcDNV_NC	208	8.676	409	409	1	407	1	0
PcDNV_NC	209	8.69	413	413	0	0	0	413
PcDNV_NC	210	8.697	415	415	0	415	0	0
PcDNV_NC	211	8.6865	412	412	412	0	0	0
PcDNV_NC	212	8.7039	417	417	0	0	417	0
PcDNV_NC	213	8.676	409	409	0	409	0	0
PcDNV_NC	214	8.7074	418	418	0	0	418	0
PcDNV_NC	215	8.697	415	415	0	415	0	0
PcDNV_NC	216	8.697	415	415	415	0	0	0
PcDNV_NC	217	8.5622	378	421	0	0	378	0
PcDNV_NC	218	8.5507	375	418	0	375	0	0
PcDNV_NC	219	8.5622	378	421	378	0	0	0
PcDNV_NC	220	8.5622	378	421	0	0	378	0
PcDNV_NC	221	6.6724	102	419	0	0	102	0
PcDNV_NC	222	6.6724	102	419	0	102	0	0
PcDNV_NC	223	6.6724	102	419	102	0	0	0
PcDNV_NC	224	6.6724	102	419	0	102	0	0
PcDNV_NC	225	6.6865	103	420	0	0	103	0
PcDNV_NC	226	6.6724	102	419	0	102	0	0
PcDNV_NC	227	6.6865	103	420	0	103	0	0
PcDNV_NC	228	6.7004	104	421	0	104	0	0
PcDNV_NC	229	6.7004	104	421	0	103	1	0
PcDNV_NC	230	6.7004	104	421	0	104	0	0
PcDNV_NC	231	6.7004	104	421	0	86	0	18
PcDNV_NC	232	6.7004	104	421	0	104	0	0
PcDNV_NC	233	6.6865	103	420	0	0	0	103
PcDNV_NC	234	6.7004	104	421	0	104	0	0
PcDNV_NC	235	6.7004	104	421	0	0	104	0
PcDNV_NC	236	6.7004	104	421	104	0	0	0
PcDNV_NC	237	6.7004	104	421	0	0	104	0
PcDNV_NC	238	6.6724	102	419	102	0	0	0
PcDNV_NC	239	6.7004	104	421	0	104	0	0
PcDNV_NC	240	6.7004	104	421	104	0	0	0
PcDNV_NC	241	6.7142	105	422	0	0	105	0
PcDNV_NC	242	6.7142	105	422	105	0	0	0
PcDNV_NC	243	6.7549	108	425	0	0	108	0
PcDNV_NC	244	6.8074	112	429	0	0	112	0
PcDNV_NC	245	6.8455	115	432	114	0	0	1
PcDNV_NC	246	6.858	116	433	0	115	0	1
PcDNV_NC	247	6.858	116	433	0	116	0	0
PcDNV_NC	248	6.858	116	433	116	0	0	0
PcDNV_NC	249	6.8704	117	434	0	117	0	0
PcDNV_NC	250	6.8704	117	434	117	0	0	0
PcDNV_NC	251	6.9425	123	440	0	0	0	123
PcDNV_NC	252	6.9542	124	441	0	124	0	0
PcDNV_NC	253	7	128	445	0	0	0	128
PcDNV_NC	254	7.0553	133	450	133	0	0	0
PcDNV_NC	255	7.0875	136	453	136	0	0	0
PcDNV_NC	256	7.1396	141	458	141	0	0	0
PcDNV_NC	257	7.2288	150	467	0	0	150	0
PcDNV_NC	258	7.3487	163	480	0	163	0	0
PcDNV_NC	259	7.4263	172	489	0	172	0	0
PcDNV_NC	260	7.4919	180	497	0	180	0	0
PcDNV_NC	261	7.5078	182	499	182	0	0	0
PcDNV_NC	262	7.5078	182	499	182	0	0	0
PcDNV_NC	263	7.5314	185	502	185	0	0	0
PcDNV_NC	264	7.5699	190	507	190	0	0	0
PcDNV_NC	265	7.5774	191	508	0	191	0	0
PcDNV_NC	266	7.5774	191	508	0	191	0	0
PcDNV_NC	267	7.5999	194	511	194	0	0	0
PcDNV_NC	268	7.585	192	509	192	0	0	0
PcDNV_NC	269	7.6073	195	512	195	0	0	0
PcDNV_NC	270	7.5774	191	508	0	191	0	0
PcDNV_NC	271	7.5774	191	508	0	191	0	0
PcDNV_NC	272	7.5925	193	510	0	0	0	193
PcDNV_NC	273	7.6294	198	515	198	0	0	0
PcDNV_NC	274	7.6511	201	518	0	0	201	0
PcDNV_NC	275	7.6935	207	524	0	207	0	0
PcDNV_NC	276	7.7004	208	525	0	208	0	0
PcDNV_NC	277	7.6795	205	522	0	0	0	205
PcDNV_NC	278	7.6935	207	524	0	0	207	0
PcDNV_NC	279	7.6935	207	524	0	1	0	206
PcDNV_NC	280	7.6724	204	521	0	0	204	0
PcDNV_NC	281	7.7004	208	525	0	0	0	208
PcDNV_NC	282	7.7415	214	531	0	214	0	0
PcDNV_NC	283	7.7211	211	528	211	0	0	0
PcDNV_NC	284	7.7482	215	532	0	215	0	0
PcDNV_NC	285	7.7482	215	532	0	215	0	0
PcDNV_NC	286	7.7347	213	530	0	0	213	0
PcDNV_NC	287	7.7415	214	532	0	0	213	1
PcDNV_NC	288	7.7415	214	532	0	214	0	0
PcDNV_NC	289	7.7482	215	533	215	0	0	0
PcDNV_NC	290	7.7616	217	535	217	0	0	0
PcDNV_NC	291	7.7748	219	537	0	219	0	0
PcDNV_NC	292	7.7004	208	526	208	0	0	0
PcDNV_NC	293	7.7814	220	538	0	0	0	220
PcDNV_NC	294	7.8265	227	545	0	227	0	0
PcDNV_NC	295	7.8455	230	548	0	230	0	0
PcDNV_NC	296	7.8765	235	553	0	235	0	0
PcDNV_NC	297	7.8826	236	554	236	0	0	0
PcDNV_NC	298	7.8887	237	555	0	237	0	0
PcDNV_NC	299	7.8948	238	556	0	0	12	226
PcDNV_NC	300	7.8948	238	556	0	237	1	0
PcDNV_NC	301	7.8948	238	556	238	0	0	0
PcDNV_NC	302	7.8948	238	556	238	0	0	0
PcDNV_NC	303	7.8704	234	552	234	0	0	0
PcDNV_NC	304	7.7482	215	553	0	0	215	0
PcDNV_NC	305	7.7482	215	553	0	215	0	0
PcDNV_NC	306	7.7482	215	553	0	215	0	0
PcDNV_NC	307	7.7279	212	550	212	0	0	0
PcDNV_NC	308	7.7211	211	549	0	0	211	0
PcDNV_NC	309	7.7074	209	547	1	208	0	0
PcDNV_NC	310	7.6935	207	545	0	0	207	0
PcDNV_NC	311	7.6511	201	539	201	0	0	0
PcDNV_NC	312	7.5699	190	528	0	190	0	0
PcDNV_NC	313	7.5546	188	526	0	0	188	0
PcDNV_NC	314	7.4838	179	517	0	0	0	179
PcDNV_NC	315	7.4594	176	514	0	0	176	0
PcDNV_NC	316	7.4512	175	513	0	175	0	0
PcDNV_NC	317	7.4346	173	511	173	0	0	0
PcDNV_NC	318	7.4594	176	514	0	176	0	0
PcDNV_NC	319	7.4676	177	515	0	177	0	0
PcDNV_NC	320	7.4757	178	516	0	178	0	0
PcDNV_NC	321	7.4512	175	513	0	175	0	0
PcDNV_NC	322	7.3923	168	506	0	0	0	168
PcDNV_NC	323	7.3837	167	505	0	167	0	0
PcDNV_NC	324	7.3663	165	503	0	165	0	0
PcDNV_NC	325	7.3576	164	502	0	0	164	0
PcDNV_NC	326	7.3129	159	497	0	0	159	0
PcDNV_NC	327	7.3129	159	497	0	159	0	0
PcDNV_NC	328	7.3309	161	499	0	161	0	0
PcDNV_NC	329	7.2946	157	495	0	157	0	0
PcDNV_NC	330	7.2574	153	491	153	0	0	0
PcDNV_NC	331	7.3038	158	496	0	0	0	158
PcDNV_NC	332	7.2668	154	492	0	0	0	154
PcDNV_NC	333	7.2668	154	492	0	154	0	0
PcDNV_NC	334	7.2479	152	490	152	0	0	0
PcDNV_NC	335	7.2288	150	488	150	0	0	0
PcDNV_NC	336	7.2192	149	487	149	0	0	0
PcDNV_NC	337	7.2095	148	486	148	0	0	0
PcDNV_NC	338	7.2192	149	487	0	0	0	149
PcDNV_NC	339	7.1799	145	483	7	0	138	0
PcDNV_NC	340	7.1898	146	484	0	0	0	146
PcDNV_NC	341	7.2095	148	486	0	147	0	1
PcDNV_NC	342	7.2095	148	486	0	0	0	148
PcDNV_NC	343	7.2192	149	487	0	0	149	0
PcDNV_NC	344	7.1799	145	483	0	145	0	0
PcDNV_NC	345	7.1799	145	483	143	0	2	0
PcDNV_NC	346	7.2288	150	488	0	0	0	150
PcDNV_NC	347	7.2479	152	490	0	0	0	152
PcDNV_NC	348	7.3219	160	498	160	0	0	0
PcDNV_NC	349	7.3487	163	501	0	163	0	0
PcDNV_NC	350	7.4429	174	512	0	174	0	0
PcDNV_NC	351	7.4429	174	512	0	0	174	0
PcDNV_NC	352	7.4838	179	517	0	0	179	0
PcDNV_NC	353	7.4429	174	512	0	174	0	0
PcDNV_NC	354	7.4757	178	516	0	0	178	0
PcDNV_NC	355	7.4757	178	516	0	178	0	0
PcDNV_NC	356	7.5078	182	520	0	0	0	182
PcDNV_NC	357	7.5236	184	522	0	0	184	0
PcDNV_NC	358	7.5157	183	521	0	0	183	0
PcDNV_NC	359	7.5314	185	523	185	0	0	0
PcDNV_NC	360	7.5314	185	523	185	0	0	0
PcDNV_NC	361	7.5157	183	521	0	183	0	0
PcDNV_NC	362	7.5314	185	523	185	0	0	0
PcDNV_NC	363	7.5392	186	524	0	186	0	0
PcDNV_NC	364	7.5469	187	525	0	0	187	0
PcDNV_NC	365	7.5469	187	525	0	187	0	0
PcDNV_NC	366	7.5314	185	523	0	0	185	0
PcDNV_NC	367	7.4919	180	518	0	180	0	0
PcDNV_NC	368	7.4998	181	519	181	0	0	0
PcDNV_NC	369	7.5157	183	521	0	182	0	1
PcDNV_NC	370	7.5469	187	525	0	0	0	187
PcDNV_NC	371	7.5699	190	528	0	0	190	0
PcDNV_NC	372	7.5622	189	527	0	189	0	0
PcDNV_NC	373	7.5774	191	529	0	191	0	0
PcDNV_NC	374	7.5774	191	529	0	190	1	0
PcDNV_NC	375	7.5699	190	528	0	189	0	1
PcDNV_NC	376	7.5699	190	528	0	1	0	189
PcDNV_NC	377	7.5699	190	528	0	0	190	0
PcDNV_NC	378	7.5469	187	525	0	0	187	0
PcDNV_NC	379	7.5469	187	525	0	0	187	0
PcDNV_NC	380	7.5546	188	526	188	0	0	0
PcDNV_NC	381	7.5622	189	527	0	189	0	0
PcDNV_NC	382	7.5469	187	525	0	0	0	187
PcDNV_NC	383	7.5774	191	529	0	0	0	191
PcDNV_NC	384	7.585	192	530	0	192	0	0
PcDNV_NC	385	7.5999	194	532	0	0	0	194
PcDNV_NC	386	7.6073	195	533	0	0	195	0
PcDNV_NC	387	7.6073	195	533	0	195	0	0
PcDNV_NC	388	7.6147	196	534	196	0	0	0
PcDNV_NC	389	7.6073	195	533	195	0	0	0
PcDNV_NC	390	7.6073	195	533	195	0	0	0
PcDNV_NC	391	7.6073	195	533	0	195	0	0
PcDNV_NC	392	7.6073	195	533	195	0	0	0
PcDNV_NC	393	7.5774	191	529	0	190	0	1
PcDNV_NC	394	7.5546	188	526	0	188	0	0
PcDNV_NC	395	7.5236	184	522	184	0	0	0
PcDNV_NC	396	7.5392	186	524	0	186	0	0
PcDNV_NC	397	7.5314	185	523	0	0	185	0
PcDNV_NC	398	7.5157	183	521	183	0	0	0
PcDNV_NC	399	7.5236	184	522	0	183	0	1
PcDNV_NC	400	7.5078	182	520	0	182	0	0
PcDNV_NC	401	7.4676	177	515	177	0	0	0
PcDNV_NC	402	7.4429	174	512	0	174	0	0
PcDNV_NC	403	7.4094	170	508	0	0	0	170
PcDNV_NC	404	7.3837	167	505	165	0	2	0
PcDNV_NC	405	7.3487	163	501	0	0	163	0
PcDNV_NC	406	7.3129	159	497	0	0	0	159
PcDNV_NC	407	7.2384	151	489	0	0	1	150
PcDNV_NC	408	7.0661	134	472	5	125	2	2
PcDNV_NC	409	6.9773	126	464	0	0	126	0
PcDNV_NC	410	6.8948	119	457	118	0	1	0
PcDNV_NC	411	6.9189	121	459	0	0	121	0
PcDNV_NC	412	6.858	116	455	0	114	0	2
PcDNV_NC	413	6.8826	118	456	1	117	0	0
PcDNV_NC	414	6.858	116	454	0	116	0	0
PcDNV_NC	415	6.8826	118	456	0	0	118	0
PcDNV_NC	416	6.9069	120	458	120	0	0	0
PcDNV_NC	417	6.9069	120	458	0	120	0	0
PcDNV_NC	418	6.9189	121	459	0	121	0	0
PcDNV_NC	419	6.9425	123	461	123	0	0	0
PcDNV_NC	420	7.0334	131	469	0	0	0	131
PcDNV_NC	421	7.0334	131	469	0	0	131	0
PcDNV_NC	422	7.0444	132	470	0	0	132	0
PcDNV_NC	423	6.9773	126	464	125	0	1	0
PcDNV_NC	424	7.0875	136	474	0	0	136	0
PcDNV_NC	425	7.0334	131	469	0	129	1	1
PcDNV_NC	426	7.0768	135	473	0	0	0	135
PcDNV_NC	427	7.098	137	475	0	0	137	0
PcDNV_NC	428	7.1189	139	477	139	0	0	0
PcDNV_NC	429	7.1396	141	479	2	139	0	0
PcDNV_NC	430	7.1699	144	482	0	0	144	0
PcDNV_NC	431	7.1997	147	485	147	0	0	0
PcDNV_NC	432	7.1997	147	485	147	0	0	0
PcDNV_NC	433	7.2095	148	486	148	0	0	0
PcDNV_NC	434	7.2095	148	486	0	148	0	0
PcDNV_NC	435	7.2384	151	489	151	0	0	0
PcDNV_NC	436	7.2574	153	491	0	153	0	0
PcDNV_NC	437	7.2574	153	491	0	0	0	153
PcDNV_NC	438	7.2574	153	491	153	0	0	0
PcDNV_NC	439	7.2761	155	493	0	0	155	0
PcDNV_NC	440	7.2668	154	492	154	0	0	0
PcDNV_NC	441	7.2574	153	491	153	0	0	0
PcDNV_NC	442	7.2854	156	494	0	0	156	0
PcDNV_NC	443	7.3038	158	496	0	0	158	0
PcDNV_NC	444	7.2668	154	492	154	0	0	0
PcDNV_NC	445	7.2761	155	493	0	0	155	0
PcDNV_NC	446	7.2574	153	491	0	0	0	153
PcDNV_NC	447	7.2288	150	488	0	149	1	0
PcDNV_NC	448	7.2095	148	486	0	148	0	0
PcDNV_NC	449	7.2384	151	489	0	151	0	0
PcDNV_NC	450	7.2479	152	490	152	0	0	0
PcDNV_NC	451	7.2761	155	493	0	155	0	0
PcDNV_NC	452	7.2761	155	493	0	1	0	154
PcDNV_NC	453	7.2761	155	493	0	0	0	155
PcDNV_NC	454	7.2946	157	495	0	0	157	0
PcDNV_NC	455	7.3129	159	497	159	0	0	0
PcDNV_NC	456	7.375	166	504	165	0	0	1
PcDNV_NC	457	7.3923	168	506	0	168	0	0
PcDNV_NC	458	7.4094	170	508	0	170	0	0
PcDNV_NC	459	7.4179	171	509	0	0	171	0
PcDNV_NC	460	7.4179	171	509	0	0	171	0
PcDNV_NC	461	7.4179	171	509	171	0	0	0
PcDNV_NC	462	7.4179	171	509	0	171	0	0
PcDNV_NC	463	7.3923	168	506	0	0	168	0
PcDNV_NC	464	7.4346	173	511	173	0	0	0
PcDNV_NC	465	7.4676	177	515	0	0	0	177
PcDNV_NC	466	7.4838	179	517	0	179	0	0
PcDNV_NC	467	7.4838	179	517	0	179	0	0
PcDNV_NC	468	7.5236	184	522	0	184	0	0
PcDNV_NC	469	7.5314	185	523	0	0	0	185
PcDNV_NC	470	7.5236	184	522	0	0	0	184
PcDNV_NC	471	7.5392	186	524	0	186	0	0
PcDNV_NC	472	7.5469	187	525	0	187	0	0
PcDNV_NC	473	7.5469	187	525	0	187	0	0
PcDNV_NC	474	7.5546	188	526	0	188	0	0
PcDNV_NC	475	7.5469	187	525	0	187	0	0
PcDNV_NC	476	7.5546	188	526	188	0	0	0
PcDNV_NC	477	7.5546	188	526	0	188	0	0
PcDNV_NC	478	7.5157	183	521	183	0	0	0
PcDNV_NC	479	7.5314	185	523	0	0	0	185
PcDNV_NC	480	7.5546	188	526	0	188	0	0
PcDNV_NC	481	7.5699	190	528	0	0	0	190
PcDNV_NC	482	7.5546	188	526	0	0	188	0
PcDNV_NC	483	7.5546	188	526	0	187	0	1
PcDNV_NC	484	7.5546	188	526	0	0	0	188
PcDNV_NC	485	7.5392	186	524	186	0	0	0
PcDNV_NC	486	7.5699	190	528	0	190	0	0
PcDNV_NC	487	7.5699	190	528	0	190	0	0
PcDNV_NC	488	7.5546	188	526	0	0	0	188
PcDNV_NC	489	7.5699	190	528	0	190	0	0
PcDNV_NC	490	7.5699	190	528	190	0	0	0
PcDNV_NC	491	7.5622	189	527	189	0	0	0
PcDNV_NC	492	7.5622	189	527	0	189	0	0
PcDNV_NC	493	7.5622	189	527	189	0	0	0
PcDNV_NC	494	7.5699	190	528	0	188	0	2
PcDNV_NC	495	7.5699	190	528	1	0	189	0
PcDNV_NC	496	7.5546	188	526	0	0	0	188
PcDNV_NC	497	7.5774	191	529	0	0	0	191
PcDNV_NC	498	7.5392	186	524	0	183	0	3
PcDNV_NC	499	7.5078	182	520	0	0	182	0
PcDNV_NC	500	7.3923	168	506	0	0	0	168
PcDNV_NC	501	7.375	166	504	166	0	0	0
PcDNV_NC	502	7.3576	164	502	1	163	0	0
PcDNV_NC	503	7.3487	163	501	163	0	0	0
PcDNV_NC	504	7.3663	165	503	0	0	0	165
PcDNV_NC	505	7.3487	163	501	0	163	0	0
PcDNV_NC	506	7.3129	159	497	0	0	159	0
PcDNV_NC	507	7.2946	157	495	0	157	0	0
PcDNV_NC	508	7.2946	157	495	0	157	0	0
PcDNV_NC	509	7.3129	159	497	0	159	0	0
PcDNV_NC	510	7.3129	159	497	0	159	0	0
PcDNV_NC	511	7.3399	162	500	0	0	0	162
PcDNV_NC	512	7.3576	164	502	164	0	0	0
PcDNV_NC	513	7.3399	162	500	162	0	0	0
PcDNV_NC	514	7.3487	163	501	0	163	0	0
PcDNV_NC	515	7.3487	163	501	0	163	0	0
PcDNV_NC	516	7.3576	164	502	0	164	0	0
PcDNV_NC	517	7.3663	165	503	165	0	0	0
PcDNV_NC	518	7.375	166	504	0	166	0	0
PcDNV_NC	519	7.3923	168	506	0	167	1	0
PcDNV_NC	520	7.4346	173	511	173	0	0	0
PcDNV_NC	521	7.5236	184	522	184	0	0	0
PcDNV_NC	522	7.5314	185	523	0	185	0	0
PcDNV_NC	523	7.6221	197	535	0	0	0	197
PcDNV_NC	524	7.6865	206	544	206	0	0	0
PcDNV_NC	525	7.7347	213	551	0	213	0	0
PcDNV_NC	526	7.7944	222	560	0	222	0	0
PcDNV_NC	527	7.7944	222	560	0	0	0	222
PcDNV_NC	528	7.8009	223	561	0	223	0	0
PcDNV_NC	529	7.7814	220	558	0	0	220	0
PcDNV_NC	530	7.8138	225	563	225	0	0	0
PcDNV_NC	531	7.8138	225	563	0	225	0	0
PcDNV_NC	532	7.8074	224	562	224	0	0	0
PcDNV_NC	533	7.8009	223	561	0	223	0	0
PcDNV_NC	534	7.7944	222	560	220	0	2	0
PcDNV_NC	535	7.7814	220	558	0	220	0	0
PcDNV_NC	536	7.7748	219	557	217	2	0	0
PcDNV_NC	537	7.7944	222	560	0	222	0	0
PcDNV_NC	538	7.8074	224	562	224	0	0	0
PcDNV_NC	539	7.8202	226	564	226	0	0	0
PcDNV_NC	540	7.8074	224	562	0	224	0	0
PcDNV_NC	541	7.8202	226	564	0	226	0	0
PcDNV_NC	542	7.8202	226	564	0	226	0	0
PcDNV_NC	543	7.8202	226	564	0	226	0	0
PcDNV_NC	544	7.8265	227	565	0	0	227	0
PcDNV_NC	545	7.8329	228	566	0	0	228	0
PcDNV_NC	546	7.8265	227	565	0	0	0	227
PcDNV_NC	547	7.8265	227	565	227	0	0	0
PcDNV_NC	548	7.8392	229	567	0	229	0	0
PcDNV_NC	549	7.8392	229	567	0	229	0	0
PcDNV_NC	550	7.8455	230	568	0	230	0	0
PcDNV_NC	551	7.8265	227	565	0	227	0	0
PcDNV_NC	552	7.8265	227	565	227	0	0	0
PcDNV_NC	553	7.8392	229	567	0	0	0	229
PcDNV_NC	554	7.8392	229	567	0	0	229	0
PcDNV_NC	555	7.8704	234	572	234	0	0	0
PcDNV_NC	556	7.8887	237	575	237	0	0	0
PcDNV_NC	557	7.8887	237	575	237	0	0	0
PcDNV_NC	558	7.8765	235	573	0	235	0	0
PcDNV_NC	559	7.8826	236	574	0	0	236	0
PcDNV_NC	560	7.9009	239	577	239	0	0	0
PcDNV_NC	561	7.8765	235	573	234	0	1	0
PcDNV_NC	562	7.8765	235	573	0	235	0	0
PcDNV_NC	563	7.8704	234	572	234	0	0	0
PcDNV_NC	564	7.858	232	570	0	232	0	0
PcDNV_NC	565	7.8329	228	566	0	228	0	0
PcDNV_NC	566	7.8265	227	565	227	0	0	0
PcDNV_NC	567	7.8392	229	567	0	0	0	229
PcDNV_NC	568	7.8392	229	567	0	0	229	0
PcDNV_NC	569	7.8074	224	562	224	0	0	0
PcDNV_NC	570	7.7879	221	559	219	1	0	1
PcDNV_NC	571	7.7616	217	555	217	0	0	0
PcDNV_NC	572	7.7616	217	555	0	217	0	0
PcDNV_NC	573	7.7549	216	554	0	216	0	0
PcDNV_NC	574	7.6653	203	541	0	0	203	0
PcDNV_NC	575	7.6865	206	544	206	0	0	0
PcDNV_NC	576	7.6511	201	539	0	0	200	1
PcDNV_NC	577	7.6294	198	536	0	198	0	0
PcDNV_NC	578	7.6221	197	535	197	0	0	0
PcDNV_NC	579	7.5999	194	532	0	194	0	0
PcDNV_NC	580	7.5699	190	528	0	1	189	0
PcDNV_NC	581	7.5774	191	529	0	0	0	191
PcDNV_NC	582	7.585	192	530	191	0	1	0
PcDNV_NC	583	7.5699	190	528	190	0	0	0
PcDNV_NC	584	7.5622	189	527	189	0	0	0
PcDNV_NC	585	7.5157	183	521	183	0	0	0
PcDNV_NC	586	7.5078	182	520	0	182	0	0
PcDNV_NC	587	7.4429	174	512	174	0	0	0
PcDNV_NC	588	7.5078	182	520	0	0	0	182
PcDNV_NC	589	7.5699	190	528	0	190	0	0
PcDNV_NC	590	7.6221	197	535	196	0	0	1
PcDNV_NC	591	7.6511	201	539	0	201	0	0
PcDNV_NC	592	7.6366	199	537	0	199	0	0
PcDNV_NC	593	7.6294	198	536	0	198	0	0
PcDNV_NC	594	7.6221	197	535	0	196	1	0
PcDNV_NC	595	7.6073	195	533	0	195	0	0
PcDNV_NC	596	7.5774	191	529	0	191	0	0
PcDNV_NC	597	7.585	192	530	0	192	0	0
PcDNV_NC	598	7.5774	191	529	189	0	2	0
PcDNV_NC	599	7.5157	183	521	183	0	0	0
PcDNV_NC	600	7.5546	188	526	0	0	0	188
PcDNV_NC	601	7.4998	181	519	0	178	0	3
PcDNV_NC	602	7.5236	184	522	0	0	0	184
PcDNV_NC	603	7.5392	186	524	0	0	186	0
PcDNV_NC	604	7.5157	183	521	0	0	0	183
PcDNV_NC	605	7.4998	181	519	0	0	0	181
PcDNV_NC	606	7.4346	173	511	2	171	0	0
PcDNV_NC	607	7.4179	171	509	170	0	1	0
PcDNV_NC	608	7.4179	171	509	0	0	0	171
PcDNV_NC	609	7.4429	174	512	0	0	0	174
PcDNV_NC	610	7.4512	175	513	0	0	175	0
PcDNV_NC	611	7.4346	173	511	173	0	0	0
PcDNV_NC	612	7.4346	173	511	0	173	0	0
PcDNV_NC	613	7.4346	173	511	173	0	0	0
PcDNV_NC	614	7.4429	174	512	0	0	0	174
PcDNV_NC	615	7.4009	169	507	169	0	0	0
PcDNV_NC	616	7.4009	169	507	0	0	0	169
PcDNV_NC	617	7.4094	170	508	0	0	0	170
PcDNV_NC	618	7.3837	167	505	166	0	1	0
PcDNV_NC	619	7.375	166	504	0	0	166	0
PcDNV_NC	620	7.3663	165	503	0	165	0	0
PcDNV_NC	621	7.3576	164	502	164	0	0	0
PcDNV_NC	622	7.3487	163	501	0	1	162	0
PcDNV_NC	623	7.3663	165	503	0	0	165	0
PcDNV_NC	624	7.3399	162	500	162	0	0	0
PcDNV_NC	625	7.3487	163	501	163	0	0	0
PcDNV_NC	626	7.3487	163	501	163	0	0	0
PcDNV_NC	627	7.3487	163	501	0	163	0	0
PcDNV_NC	628	7.3576	164	502	0	164	0	0
PcDNV_NC	629	7.3487	163	501	0	163	0	0
PcDNV_NC	630	7.3487	163	501	0	163	0	0
PcDNV_NC	631	7.3487	163	501	0	0	0	163
PcDNV_NC	632	7.3309	161	499	161	0	0	0
PcDNV_NC	633	7.3309	161	499	0	161	0	0
PcDNV_NC	634	7.3399	162	500	0	0	0	162
PcDNV_NC	635	7.3487	163	501	1	1	161	0
PcDNV_NC	636	7.3309	161	499	0	161	0	0
PcDNV_NC	637	7.3399	162	500	162	0	0	0
PcDNV_NC	638	7.3309	161	499	0	161	0	0
PcDNV_NC	639	7.3129	159	497	0	0	159	0
PcDNV_NC	640	7.2946	157	495	0	157	0	0
PcDNV_NC	641	7.3129	159	497	158	0	1	0
PcDNV_NC	642	7.3219	160	498	0	160	0	0
PcDNV_NC	643	7.3219	160	498	0	160	0	0
PcDNV_NC	644	7.3038	158	496	0	0	158	0
PcDNV_NC	645	7.2761	155	493	0	1	0	154
PcDNV_NC	646	7.2946	157	495	0	0	0	157
PcDNV_NC	647	7.2761	155	493	0	0	155	0
PcDNV_NC	648	7.2668	154	492	154	0	0	0
PcDNV_NC	649	7.2479	152	490	0	152	0	0
PcDNV_NC	650	7.2668	154	492	0	0	0	154
PcDNV_NC	651	7.2668	154	492	0	0	154	0
PcDNV_NC	652	7.2761	155	493	0	155	0	0
PcDNV_NC	653	7.2668	154	492	0	0	154	0
PcDNV_NC	654	7.2479	152	490	0	152	0	0
PcDNV_NC	655	7.2574	153	491	153	0	0	0
PcDNV_NC	656	7.2479	152	490	0	152	0	0
PcDNV_NC	657	7.2574	153	491	153	0	0	0
PcDNV_NC	658	7.2574	153	491	153	0	0	0
PcDNV_NC	659	7.3038	158	496	158	0	0	0
PcDNV_NC	660	7.3129	159	497	159	0	0	0
PcDNV_NC	661	7.3309	161	499	0	0	161	0
PcDNV_NC	662	7.3219	160	498	160	0	0	0
PcDNV_NC	663	7.3129	159	497	159	0	0	0
PcDNV_NC	664	7.3129	159	497	159	0	0	0
PcDNV_NC	665	7.3038	158	496	0	158	0	0
PcDNV_NC	666	7.3129	159	497	0	1	0	158
PcDNV_NC	667	7.3129	159	497	0	159	0	0
PcDNV_NC	668	7.3309	161	499	1	0	160	0
PcDNV_NC	669	7.2946	157	495	0	0	0	157
PcDNV_NC	670	7.2384	151	489	5	0	144	2
PcDNV_NC	671	7.0553	133	471	128	0	2	3
PcDNV_NC	672	7.1699	144	482	0	0	0	144
PcDNV_NC	673	6.9425	123	461	1	0	122	0
PcDNV_NC	674	6.9425	123	461	0	0	0	123
PcDNV_NC	675	6.8826	118	456	3	0	115	0
PcDNV_NC	676	6.7682	109	447	0	107	1	1
PcDNV_NC	677	6.7814	110	448	0	109	0	1
PcDNV_NC	678	6.7944	111	449	0	111	0	0
PcDNV_NC	679	6.8202	113	451	112	1	0	0
PcDNV_NC	680	6.8329	114	452	114	0	0	0
PcDNV_NC	681	6.858	116	454	116	0	0	0
PcDNV_NC	682	6.8455	115	453	0	115	0	0
PcDNV_NC	683	6.8948	119	457	0	119	0	0
PcDNV_NC	684	6.8948	119	457	0	119	0	0
PcDNV_NC	685	6.8826	118	456	0	0	0	118
PcDNV_NC	686	6.9189	121	459	0	0	121	0
PcDNV_NC	687	6.8948	119	457	0	119	0	0
PcDNV_NC	688	6.9189	121	459	0	1	120	0
PcDNV_NC	689	6.7944	111	459	0	0	111	0
PcDNV_NC	690	6.7279	106	454	0	106	0	0
PcDNV_NC	691	6.7549	108	456	108	0	0	0
PcDNV_NC	692	6.8074	112	460	112	0	0	0
PcDNV_NC	693	6.8074	112	460	0	0	0	112
PcDNV_NC	694	6.8455	115	463	0	0	115	0
PcDNV_NC	695	6.858	116	464	0	116	0	0
PcDNV_NC	696	6.8948	119	467	119	0	0	0
PcDNV_NC	697	6.9069	120	468	0	0	120	0
PcDNV_NC	698	6.9307	122	470	0	0	0	122
PcDNV_NC	699	6.9425	123	471	122	0	1	0
PcDNV_NC	700	6.9425	123	471	123	0	0	0
PcDNV_NC	701	6.9542	124	472	124	0	0	0
PcDNV_NC	702	7	128	476	128	0	0	0
PcDNV_NC	703	6.9542	124	472	0	0	124	0
PcDNV_NC	704	6.9773	126	474	0	0	0	126
PcDNV_NC	705	6.9542	124	472	123	0	1	0
PcDNV_NC	706	6.9307	122	470	0	122	0	0
PcDNV_NC	707	6.9189	121	469	121	0	0	0
PcDNV_NC	708	6.9069	120	468	0	120	0	0
PcDNV_NC	709	6.8948	119	467	0	0	119	0
PcDNV_NC	710	6.8704	117	468	0	0	117	0
PcDNV_NC	711	6.7944	111	462	0	111	0	0
PcDNV_NC	712	6.8074	112	463	112	0	0	0
PcDNV_NC	713	6.8455	115	466	0	115	0	0
PcDNV_NC	714	6.8826	118	469	1	117	0	0
PcDNV_NC	715	6.9189	121	472	0	0	0	121
PcDNV_NC	716	6.8948	119	470	119	0	0	0
PcDNV_NC	717	6.8704	117	468	116	0	1	0
PcDNV_NC	718	6.8704	117	468	117	0	0	0
PcDNV_NC	719	6.8455	115	466	0	0	0	115
PcDNV_NC	720	6.8826	118	469	0	118	0	0
PcDNV_NC	721	6.8704	117	468	0	117	0	0
PcDNV_NC	722	6.8704	117	468	0	117	0	0
PcDNV_NC	723	6.858	116	467	116	0	0	0
PcDNV_NC	724	6.8704	117	468	0	117	0	0
PcDNV_NC	725	6.858	116	467	116	0	0	0
PcDNV_NC	726	6.8704	117	468	0	117	0	0
PcDNV_NC	727	6.8826	118	469	118	0	0	0
PcDNV_NC	728	6.8826	118	469	118	0	0	0
PcDNV_NC	729	6.8704	117	468	0	117	0	0
PcDNV_NC	730	6.8948	119	470	0	0	119	0
PcDNV_NC	731	6.8948	119	470	119	0	0	0
PcDNV_NC	732	6.8704	117	468	0	117	0	0
PcDNV_NC	733	6.8704	117	468	0	117	0	0
PcDNV_NC	734	6.8948	119	470	118	0	1	0
PcDNV_NC	735	6.9425	123	474	0	0	0	123
PcDNV_NC	736	6.9425	123	474	0	0	123	0
PcDNV_NC	737	7.0112	129	480	1	0	0	128
PcDNV_NC	738	7	128	479	0	0	128	0
PcDNV_NC	739	6.8455	115	466	113	0	1	1
PcDNV_NC	740	6.8455	115	466	2	113	0	0
PcDNV_NC	741	6.8074	112	463	0	112	0	0
PcDNV_NC	742	6.8074	112	463	112	0	0	0
PcDNV_NC	743	6.8455	115	466	115	0	0	0
PcDNV_NC	744	7.0224	130	481	0	126	0	4
PcDNV_NC	745	7.098	137	488	0	0	137	0
PcDNV_NC	746	7.0875	136	487	136	0	0	0
PcDNV_NC	747	7.0875	136	487	136	0	0	0
PcDNV_NC	748	7.2095	148	499	0	0	148	0
PcDNV_NC	749	7.2095	148	499	0	148	0	0
PcDNV_NC	750	7.2946	157	508	0	157	0	0
PcDNV_NC	751	7.3663	165	516	1	0	164	0
PcDNV_NC	752	7.3663	165	516	0	165	0	0
PcDNV_NC	753	7.3837	167	518	0	167	0	0
PcDNV_NC	754	7.4094	170	521	0	0	170	0
PcDNV_NC	755	7.4263	172	523	172	0	0	0
PcDNV_NC	756	7.4429	174	525	0	174	0	0
PcDNV_NC	757	7.4429	174	525	174	0	0	0
PcDNV_NC	758	7.4594	176	527	0	176	0	0
PcDNV_NC	759	7.4998	181	532	0	0	181	0
PcDNV_NC	760	7.5622	189	540	0	0	189	0
PcDNV_NC	761	7.5622	189	540	189	0	0	0
PcDNV_NC	762	7.6795	205	556	0	0	0	205
PcDNV_NC	763	7.7279	212	563	212	0	0	0
PcDNV_NC	764	7.7415	214	565	213	0	1	0
PcDNV_NC	765	7.7549	216	567	0	216	0	0
PcDNV_NC	766	7.7415	214	565	0	214	0	0
PcDNV_NC	767	7.7682	218	569	218	0	0	0
PcDNV_NC	768	7.7682	218	569	0	218	0	0
PcDNV_NC	769	7.7748	219	570	0	219	0	0
PcDNV_NC	770	7.7482	215	570	0	0	213	2
PcDNV_NC	771	7.7616	217	572	0	217	0	0
PcDNV_NC	772	7.7944	222	577	221	0	1	0
PcDNV_NC	773	7.7944	222	577	222	0	0	0
PcDNV_NC	774	7.8202	226	581	0	0	0	226
PcDNV_NC	775	7.8392	229	584	229	0	0	0
PcDNV_NC	776	7.8455	230	585	229	1	0	0
PcDNV_NC	777	7.858	232	587	0	232	0	0
PcDNV_NC	778	7.8642	233	588	0	233	0	0
PcDNV_NC	779	7.9009	239	594	0	0	239	0
PcDNV_NC	780	7.8887	237	592	0	237	0	0
PcDNV_NC	781	7.9069	240	595	0	240	0	0
PcDNV_NC	782	7.9773	252	607	0	252	0	0
PcDNV_NC	783	8.0168	259	614	0	259	0	0
PcDNV_NC	784	8.0444	264	619	0	0	264	0
PcDNV_NC	785	8.0389	263	618	0	263	0	0
PcDNV_NC	786	8.0607	267	622	0	267	0	0
PcDNV_NC	787	8.0607	267	622	0	267	0	0
PcDNV_NC	788	8.0444	264	619	0	0	1	263
PcDNV_NC	789	8.0444	264	619	0	264	0	0
PcDNV_NC	790	8.0498	265	620	265	0	0	0
PcDNV_NC	791	8.1137	277	632	0	0	0	277
PcDNV_NC	792	8.1085	276	631	0	276	0	0
PcDNV_NC	793	8.1033	275	630	0	275	0	0
PcDNV_NC	794	8.1033	275	630	0	275	0	0
PcDNV_NC	795	8.0875	272	627	272	0	0	0
PcDNV_NC	796	8.1033	275	630	0	275	0	0
PcDNV_NC	797	8.1033	275	630	275	0	0	0
PcDNV_NC	798	8.1033	275	630	0	275	0	0
PcDNV_NC	799	8.0875	272	627	0	272	0	0
PcDNV_NC	800	8.0821	271	626	0	0	0	271
PcDNV_NC	801	8.1085	276	631	276	0	0	0
PcDNV_NC	802	8.1137	277	632	0	277	0	0
PcDNV_NC	803	8.1137	277	632	0	277	0	0
PcDNV_NC	804	8.0661	268	623	0	0	268	0
PcDNV_NC	805	8.1033	275	630	274	1	0	0
PcDNV_NC	806	8.1085	276	631	276	0	0	0
PcDNV_NC	807	8.1344	281	636	0	0	0	281
PcDNV_NC	808	8.1396	282	637	0	0	282	0
PcDNV_NC	809	8.1241	279	634	279	0	0	0
PcDNV_NC	810	8.1189	278	633	277	0	1	0
PcDNV_NC	811	8.1085	276	631	0	275	0	1
PcDNV_NC	812	8.1649	287	642	0	0	287	0
PcDNV_NC	813	8.1699	288	643	0	288	0	0
PcDNV_NC	814	8.1699	288	643	0	288	0	0
PcDNV_NC	815	8.1749	289	644	0	1	0	288
PcDNV_NC	816	8.1548	285	640	0	0	0	285
PcDNV_NC	817	8.1849	291	646	0	1	290	0
PcDNV_NC	818	8.1948	293	648	0	0	293	0
PcDNV_NC	819	8.1948	293	648	0	293	0	0
PcDNV_NC	820	8.1898	292	647	0	291	0	1
PcDNV_NC	821	8.1799	290	645	0	0	1	289
PcDNV_NC	822	8.1849	291	646	0	0	291	0
PcDNV_NC	823	8.1898	292	647	0	0	0	292
PcDNV_NC	824	8.1997	294	649	294	0	0	0
PcDNV_NC	825	8.1948	293	648	0	293	0	0
PcDNV_NC	826	8.1948	293	648	0	293	0	0
PcDNV_NC	827	8.2095	296	651	296	0	0	0
PcDNV_NC	828	8.2192	298	653	0	298	0	0
PcDNV_NC	829	8.2288	300	655	300	0	0	0
PcDNV_NC	830	8.2288	300	655	0	300	0	0
PcDNV_NC	831	8.2192	298	653	0	0	0	298
PcDNV_NC	832	8.2046	295	650	0	0	295	0
PcDNV_NC	833	8.1997	294	649	293	0	1	0
PcDNV_NC	834	8.2095	296	651	0	296	0	0
PcDNV_NC	835	8.2192	298	653	0	0	298	0
PcDNV_NC	836	8.2143	297	652	0	297	0	0
PcDNV_NC	837	8.2384	302	657	301	0	1	0
PcDNV_NC	838	8.2527	305	660	0	0	305	0
PcDNV_NC	839	8.2574	306	661	0	0	0	306
PcDNV_NC	840	8.2808	311	666	0	0	0	311
PcDNV_NC	841	8.3129	318	673	317	0	1	0
PcDNV_NC	842	8.3129	318	673	317	0	0	1
PcDNV_NC	843	8.3309	322	677	0	322	0	0
PcDNV_NC	844	8.3309	322	677	0	0	0	322
PcDNV_NC	845	8.3531	327	682	327	0	0	0
PcDNV_NC	846	8.3354	323	678	0	323	0	0
PcDNV_NC	847	8.375	332	687	0	332	0	0
PcDNV_NC	848	8.375	332	687	0	0	332	0
PcDNV_NC	849	8.3619	329	684	0	2	327	0
PcDNV_NC	850	8.3966	337	692	0	336	0	1
PcDNV_NC	851	8.4009	338	693	1	0	0	337
PcDNV_NC	852	8.4221	343	698	343	0	0	0
PcDNV_NC	853	8.4594	352	707	0	0	352	0
PcDNV_NC	854	8.4388	347	702	0	347	0	0
PcDNV_NC	855	8.3966	337	692	335	0	2	0
PcDNV_NC	856	8.4757	356	711	0	0	0	356
PcDNV_NC	857	8.4757	356	711	0	0	0	356
PcDNV_NC	858	8.4919	360	715	0	358	1	1
PcDNV_NC	859	8.4838	358	713	0	358	0	0
PcDNV_NC	860	8.4717	355	710	355	0	0	0
PcDNV_NC	861	8.4838	358	713	1	0	0	357
PcDNV_NC	862	8.5078	364	719	6	0	358	0
PcDNV_NC	863	8.5546	376	731	376	0	0	0
PcDNV_NC	864	8.5546	376	731	0	376	0	0
PcDNV_NC	865	8.6036	389	744	0	389	0	0
PcDNV_NC	866	8.6147	392	747	0	0	1	391
PcDNV_NC	867	8.633	397	752	0	397	0	0
PcDNV_NC	868	8.6653	406	761	0	406	0	0
PcDNV_NC	869	8.6795	410	765	0	410	0	0
PcDNV_NC	870	8.676	409	764	0	0	409	0
PcDNV_NC	871	8.6689	407	762	0	407	0	0
PcDNV_NC	872	8.697	415	770	415	0	0	0
PcDNV_NC	873	8.69	413	768	413	0	0	0
PcDNV_NC	874	8.69	413	768	0	413	0	0
PcDNV_NC	875	8.6935	414	769	0	414	0	0
PcDNV_NC	876	8.697	415	770	413	0	2	0
PcDNV_NC	877	8.6865	412	767	0	1	1	410
PcDNV_NC	878	8.7381	427	782	427	0	0	0
PcDNV_NC	879	8.7279	424	779	1	1	422	0
PcDNV_NC	880	9.5981	775	775	775	0	0	0
PcDNV_NC	881	9.6036	778	778	0	777	0	1
PcDNV_NC	882	9.6184	786	786	0	0	786	0
PcDNV_NC	883	9.6165	785	785	785	0	0	0
PcDNV_NC	884	9.6239	789	789	0	789	0	0
PcDNV_NC	885	9.6564	807	807	0	0	807	0
PcDNV_NC	886	9.6707	815	815	0	0	814	1
PcDNV_NC	887	9.6707	815	815	815	0	0	0
PcDNV_NC	888	9.6742	817	817	0	0	817	0
PcDNV_NC	889	9.6689	814	814	814	0	0	0
PcDNV_NC	890	9.6795	820	820	819	1	0	0
PcDNV_NC	891	9.6795	820	820	0	819	1	0
PcDNV_NC	892	9.6883	825	825	1	2	0	822
PcDNV_NC	893	9.6952	829	831	0	829	0	0
PcDNV_NC	894	9.6987	831	833	1	0	830	0
PcDNV_NC	895	9.6935	828	828	828	0	0	0
PcDNV_NC	896	9.6917	827	827	827	0	0	0
PcDNV_NC	897	9.6917	827	827	827	0	0	0
PcDNV_NC	898	9.6777	819	819	818	1	0	0
PcDNV_NC	899	9.7091	837	837	0	0	0	837
PcDNV_NC	900	9.7108	838	838	0	0	838	0
PcDNV_NC	901	9.7262	847	847	0	846	0	1
PcDNV_NC	902	9.7415	856	856	0	1	855	0
PcDNV_NC	903	9.7364	853	853	0	3	850	0
PcDNV_NC	904	9.7499	861	861	0	2	0	859
PcDNV_NC	905	9.7582	866	866	0	865	1	0
PcDNV_NC	906	9.7665	871	871	0	869	2	0
PcDNV_NC	907	9.7863	883	883	0	0	0	883
PcDNV_NC	908	9.796	889	889	887	0	2	0
PcDNV_NC	909	9.7715	874	874	874	0	0	0
PcDNV_NC	910	9.8041	894	894	0	0	0	894
PcDNV_NC	911	9.8202	904	904	904	0	0	0
PcDNV_NC	912	9.8009	892	892	890	1	0	1
PcDNV_NC	913	9.809	897	897	0	0	896	1
PcDNV_NC	914	9.7781	878	878	0	877	1	0
PcDNV_NC	915	9.858	928	928	927	0	0	1
PcDNV_NC	916	9.8719	937	937	0	936	1	0
PcDNV_NC	917	9.9099	962	962	0	0	962	0
PcDNV_NC	918	9.9307	976	976	0	0	976	0
PcDNV_NC	919	9.96	996	996	995	1	0	0
PcDNV_NC	920	9.9658	1000	1000	999	1	0	0
PcDNV_NC	921	10.0458	1057	1057	1	0	1	1055
PcDNV_NC	922	10.0808	1083	1083	0	0	0	1083
PcDNV_NC	923	10.1085	1104	1104	0	1102	1	1
PcDNV_NC	924	10.1331	1123	1123	1122	0	0	1
PcDNV_NC	925	10.1241	1116	1116	1116	0	0	0
PcDNV_NC	926	10.1254	1117	1117	1115	0	2	0
PcDNV_NC	927	10.1331	1123	1123	0	1122	0	1
PcDNV_NC	928	10.1687	1151	1151	0	0	1	1150
PcDNV_NC	929	10.1599	1144	1144	0	2	0	1142
PcDNV_NC	930	10.1636	1147	1148	0	2	1145	0
PcDNV_NC	931	10.1824	1162	1162	0	0	0	1162
PcDNV_NC	932	10.1737	1155	1155	1153	0	2	0
PcDNV_NC	933	10.1649	1148	1148	1147	1	0	0
PcDNV_NC	934	10.1812	1161	1161	0	0	1161	0
PcDNV_NC	935	10.1699	1152	1152	0	1152	0	0
PcDNV_NC	936	10.1586	1143	1143	1142	0	1	0
PcDNV_NC	937	10.2046	1180	1180	0	0	0	1180
PcDNV_NC	938	10.218	1191	1191	0	1	0	1190
PcDNV_NC	939	10.224	1196	1196	0	0	1196	0
PcDNV_NC	940	10.2384	1208	1208	1206	1	1	0
PcDNV_NC	941	10.2264	1198	1198	0	1196	0	2
PcDNV_NC	942	10.2396	1209	1209	0	0	1209	0
PcDNV_NC	943	10.2312	1202	1202	1	1201	0	0
PcDNV_NC	944	10.2444	1213	1214	0	0	0	1213
PcDNV_NC	945	10.2644	1230	1230	0	0	1230	0
PcDNV_NC	946	10.2538	1221	1221	0	1221	0	0
PcDNV_NC	947	10.2703	1235	1235	0	0	0	1235
PcDNV_NC	948	10.275	1239	1239	0	1	1238	0
PcDNV_NC	949	10.2831	1246	1246	0	3	1243	0
PcDNV_NC	950	10.2796	1243	1243	0	1243	0	0
PcDNV_NC	951	10.3004	1261	1261	0	1261	0	0
PcDNV_NC	952	10.3015	1262	1262	0	0	0	1262
PcDNV_NC	953	10.3072	1267	1267	0	0	1267	0
PcDNV_NC	954	10.3038	1264	1264	1264	0	0	0
PcDNV_NC	955	10.3276	1285	1285	0	0	0	1285
PcDNV_NC	956	10.3253	1283	1283	1280	2	1	0
PcDNV_NC	957	10.3343	1291	1291	0	1290	0	1
PcDNV_NC	958	10.3387	1295	1295	0	1295	0	0
PcDNV_NC	959	10.3399	1296	1297	0	1	1294	1
PcDNV_NC	960	10.3509	1306	1306	0	1	1305	0
PcDNV_NC	961	10.3554	1310	1310	0	0	1309	1
PcDNV_NC	962	10.3015	1262	1262	0	1262	0	0
PcDNV_NC	963	10.3498	1305	1305	1305	0	0	0
PcDNV_NC	964	10.3454	1301	1301	1299	0	0	2
PcDNV_NC	965	10.3718	1325	1325	0	0	0	1325
PcDNV_NC	966	10.3945	1346	1346	1	0	0	1345
PcDNV_NC	967	10.3912	1343	1343	0	1343	0	0
PcDNV_NC	968	10.3794	1332	1332	0	1330	0	2
PcDNV_NC	969	10.3805	1333	1334	0	2	1331	0
PcDNV_NC	970	10.3685	1322	1322	1321	0	1	0
PcDNV_NC	971	10.3343	1291	1291	0	1291	0	0
PcDNV_NC	972	10.3354	1292	1292	1291	0	0	1
PcDNV_NC	973	10.3298	1287	1287	1	0	0	1286
PcDNV_NC	974	10.332	1289	1289	0	1289	0	0
PcDNV_NC	975	10.3387	1295	1295	0	0	1295	0
PcDNV_NC	976	10.3498	1305	1305	1305	0	0	0
PcDNV_NC	977	10.3454	1301	1301	1300	1	0	0
PcDNV_NC	978	10.3399	1296	1296	0	0	1296	0
PcDNV_NC	979	10.3242	1282	1282	1281	0	1	0
PcDNV_NC	980	10.3219	1280	1280	0	1279	0	1
PcDNV_NC	981	10.3264	1284	1284	1282	0	0	2
PcDNV_NC	982	10.3197	1278	1278	0	1275	0	3
PcDNV_NC	983	10.3354	1292	1292	0	1	1	1290
PcDNV_NC	984	10.3365	1293	1293	0	1	0	1292
PcDNV_NC	985	10.3399	1296	1296	0	1	1295	0
PcDNV_NC	986	10.3387	1295	1295	1295	0	0	0
PcDNV_NC	987	10.3399	1296	1296	1296	0	0	0
PcDNV_NC	988	10.3542	1309	1309	0	1308	1	0
PcDNV_NC	989	10.3696	1323	1323	1	1322	0	0
PcDNV_NC	990	10.3945	1346	1346	1346	0	0	0
PcDNV_NC	991	10.388	1340	1340	1340	0	0	0
PcDNV_NC	992	10.3815	1334	1334	0	1334	0	0
PcDNV_NC	993	10.3794	1332	1332	1332	0	0	0
PcDNV_NC	994	10.352	1307	1307	2	0	1304	1
PcDNV_NC	995	10.3083	1268	1268	1268	0	0	0
PcDNV_NC	996	10.3663	1320	1322	0	0	1	1319
PcDNV_NC	997	10.352	1307	1307	0	0	0	1307
PcDNV_NC	998	10.3641	1318	1318	0	0	0	1318
PcDNV_NC	999	10.3826	1335	1335	0	0	1335	0
PcDNV_NC	1000	10.3923	1344	1344	0	1	1343	0
PcDNV_NC	1001	10.3783	1331	1331	1328	0	2	1
PcDNV_NC	1002	10.388	1340	1340	1	1	1337	1
PcDNV_NC	1003	10.3859	1338	1338	1337	0	1	0
PcDNV_NC	1004	10.4019	1353	1353	0	0	0	1353
PcDNV_NC	1005	10.4126	1363	1363	1362	0	1	0
PcDNV_NC	1006	10.4147	1365	1365	1365	0	0	0
PcDNV_NC	1007	10.4083	1359	1359	0	1359	0	0
PcDNV_NC	1008	10.4115	1362	1362	1362	0	0	0
PcDNV_NC	1009	10.4083	1359	1359	1354	0	4	1
PcDNV_NC	1010	10.3298	1287	1287	1283	1	0	3
PcDNV_NC	1011	10.4094	1360	1360	0	0	0	1360
PcDNV_NC	1012	10.4051	1356	1356	1	2	0	1353
PcDNV_NC	1013	10.4009	1352	1352	0	1	0	1351
PcDNV_NC	1014	10.4019	1353	1353	0	0	0	1353
PcDNV_NC	1015	10.3783	1331	1331	4	1308	3	16
PcDNV_NC	1016	10.388	1340	1340	0	1	1	1338
PcDNV_NC	1017	10.3869	1339	1339	0	0	1	1338
PcDNV_NC	1018	10.374	1327	1327	0	0	1327	0
PcDNV_NC	1019	10.3565	1311	1311	1311	0	0	0
PcDNV_NC	1020	10.3696	1323	1323	0	1	1	1321
PcDNV_NC	1021	10.374	1327	1327	1	1326	0	0
PcDNV_NC	1022	10.3859	1338	1338	0	1337	0	1
PcDNV_NC	1023	10.4105	1361	1361	0	1	0	1360
PcDNV_NC	1024	10.4294	1379	1379	0	0	1378	1
PcDNV_NC	1025	10.4429	1392	1392	1389	1	2	0
PcDNV_NC	1026	10.4367	1386	1386	1381	2	3	0
PcDNV_NC	1027	10.4747	1423	1423	0	0	0	1423
PcDNV_NC	1028	10.4686	1417	1417	1	0	1416	0
PcDNV_NC	1029	10.4798	1428	1428	1428	0	0	0
PcDNV_NC	1030	10.4929	1441	1441	0	1440	1	0
PcDNV_NC	1031	10.5038	1452	1452	0	1452	0	0
PcDNV_NC	1032	10.5324	1481	1481	0	0	0	1481
PcDNV_NC	1033	10.5324	1481	1481	1479	1	1	0
PcDNV_NC	1034	10.5401	1489	1489	0	3	0	1486
PcDNV_NC	1035	10.5401	1489	1489	1	1	1487	0
PcDNV_NC	1036	10.5177	1466	1466	1465	0	1	0
PcDNV_NC	1037	10.5236	1472	1472	0	1471	1	0
PcDNV_NC	1038	10.5255	1474	1474	0	1472	2	0
PcDNV_NC	1039	10.5304	1479	1479	0	1479	0	0
PcDNV_NC	1040	10.5196	1468	1468	0	1	1467	0
PcDNV_NC	1041	10.5048	1453	1453	0	1452	0	1
PcDNV_NC	1042	10.5008	1449	1449	1449	0	0	0
PcDNV_NC	1043	10.4988	1447	1447	0	1446	0	1
PcDNV_NC	1044	10.5078	1456	1456	0	0	0	1456
PcDNV_NC	1045	10.5118	1460	1460	0	0	0	1460
PcDNV_NC	1046	10.5236	1472	1472	0	0	1471	1
PcDNV_NC	1047	10.5236	1472	1472	1	0	1471	0
PcDNV_NC	1048	10.5304	1479	1479	1473	2	2	2
PcDNV_NC	1049	10.5196	1468	1468	1466	0	1	1
PcDNV_NC	1050	10.5068	1455	1455	0	2	1452	1
PcDNV_NC	1051	10.4959	1444	1444	1443	0	0	1
PcDNV_NC	1052	10.4898	1438	1438	0	1438	0	0
PcDNV_NC	1053	10.4929	1441	1441	0	1441	0	0
PcDNV_NC	1054	10.4848	1433	1433	0	1432	0	1
PcDNV_NC	1055	10.4868	1435	1435	0	1433	1	1
PcDNV_NC	1056	10.4858	1434	1434	1434	0	0	0
PcDNV_NC	1057	10.4727	1421	1421	1421	0	0	0
PcDNV_NC	1058	10.4656	1414	1414	1413	0	1	0
PcDNV_NC	1059	10.4564	1405	1405	1405	0	0	0
PcDNV_NC	1060	10.445	1394	1394	0	1	1	1392
PcDNV_NC	1061	10.4388	1388	1388	0	0	0	1388
PcDNV_NC	1062	10.4502	1399	1399	1397	0	0	2
PcDNV_NC	1063	10.4512	1400	1400	1	1387	1	11
PcDNV_NC	1064	10.4878	1436	1436	0	0	1436	0
PcDNV_NC	1065	10.5058	1454	1454	1	1	1452	0
PcDNV_NC	1066	10.5245	1473	1473	0	1	1	1471
PcDNV_NC	1067	10.5401	1489	1489	1481	1	7	0
PcDNV_NC	1068	10.5727	1523	1523	0	0	1523	0
PcDNV_NC	1069	10.5689	1519	1519	1517	0	1	1
PcDNV_NC	1070	10.5746	1525	1525	1525	0	0	0
PcDNV_NC	1071	10.5401	1489	1489	4	0	1485	0
PcDNV_NC	1072	10.5068	1455	1455	1	0	1454	0
PcDNV_NC	1073	10.5098	1458	1458	1458	0	0	0
PcDNV_NC	1074	10.4939	1442	1442	0	1440	0	2
PcDNV_NC	1075	10.5048	1453	1453	0	1453	0	0
PcDNV_NC	1076	10.4988	1447	1447	0	1447	0	0
PcDNV_NC	1077	10.4959	1444	1444	1442	2	0	0
PcDNV_NC	1078	10.4959	1444	1444	1443	0	1	0
PcDNV_NC	1079	10.4858	1434	1434	0	1434	0	0
PcDNV_NC	1080	10.4798	1428	1428	0	1	0	1427
PcDNV_NC	1081	10.4828	1431	1431	0	2	1429	0
PcDNV_NC	1082	10.4939	1442	1442	1440	0	1	1
PcDNV_NC	1083	10.4919	1440	1440	1439	0	1	0
PcDNV_NC	1084	10.4605	1409	1409	0	1408	1	0
PcDNV_NC	1085	10.4543	1403	1403	0	0	0	1403
PcDNV_NC	1086	10.4388	1388	1389	1387	0	1	0
PcDNV_NC	1087	10.4574	1406	1406	0	1	0	1405
PcDNV_NC	1088	10.4502	1399	1399	1399	0	0	0
PcDNV_NC	1089	10.4471	1396	1396	0	0	1396	0
PcDNV_NC	1090	10.4336	1383	1383	1383	0	0	0
PcDNV_NC	1091	10.4242	1374	1374	0	1373	0	1
PcDNV_NC	1092	10.4051	1356	1356	0	0	1356	0
PcDNV_NC	1093	10.4105	1361	1361	1359	2	0	0
PcDNV_NC	1094	10.4041	1355	1355	1	1354	0	0
PcDNV_NC	1095	10.3934	1345	1345	1	0	0	1344
PcDNV_NC	1096	10.3923	1344	1344	0	1344	0	0
PcDNV_NC	1097	10.3869	1339	1339	0	1	0	1338
PcDNV_NC	1098	10.3902	1342	1342	0	1	1341	0
PcDNV_NC	1099	10.375	1328	1328	0	1328	0	0
PcDNV_NC	1100	10.375	1328	1328	0	1327	1	0
PcDNV_NC	1101	10.3685	1322	1322	0	0	0	1322
PcDNV_NC	1102	10.375	1328	1328	0	1	1327	0
PcDNV_NC	1103	10.374	1327	1327	1327	0	0	0
PcDNV_NC	1104	10.3783	1331	1331	1331	0	0	0
PcDNV_NC	1105	10.3685	1322	1322	0	1322	0	0
PcDNV_NC	1106	10.3542	1309	1309	0	1308	1	0
PcDNV_NC	1107	10.3498	1305	1305	1304	0	0	1
PcDNV_NC	1108	10.3454	1301	1301	0	1301	0	0
PcDNV_NC	1109	10.3151	1274	1274	1273	0	1	0
PcDNV_NC	1110	10.3219	1280	1280	0	0	1	1279
PcDNV_NC	1111	10.3061	1266	1266	0	1266	0	0
PcDNV_NC	1112	10.2981	1259	1259	1259	0	0	0
PcDNV_NC	1113	10.2831	1246	1246	0	1246	0	0
PcDNV_NC	1114	10.2877	1250	1250	0	0	0	1250
PcDNV_NC	1115	10.2935	1255	1255	1255	0	0	0
PcDNV_NC	1116	10.2784	1242	1242	1242	0	0	0
PcDNV_NC	1117	10.2726	1237	1237	1236	0	0	1
PcDNV_NC	1118	10.2562	1223	1223	0	0	1223	0
PcDNV_NC	1119	10.2408	1210	1210	1209	0	1	0
PcDNV_NC	1120	10.2216	1194	1194	1194	0	0	0
PcDNV_NC	1121	10.2396	1209	1209	0	0	0	1209
PcDNV_NC	1122	10.2167	1190	1190	0	0	1188	2
PcDNV_NC	1123	10.2095	1184	1184	1184	0	0	0
PcDNV_NC	1124	10.1898	1168	1168	0	0	1168	0
PcDNV_NC	1125	10.1886	1167	1167	0	1	0	1166
PcDNV_NC	1126	10.1911	1169	1169	0	2	1167	0
PcDNV_NC	1127	10.1849	1164	1164	0	1164	0	0
PcDNV_NC	1128	10.1923	1170	1170	0	1170	0	0
PcDNV_NC	1129	10.1997	1176	1176	0	1	0	1175
PcDNV_NC	1130	10.1948	1172	1172	0	1172	0	0
PcDNV_NC	1131	10.1674	1150	1150	0	1149	1	0
PcDNV_NC	1132	10.196	1173	1173	0	2	0	1171
PcDNV_NC	1133	10.1737	1155	1155	0	1155	0	0
PcDNV_NC	1134	10.1724	1154	1154	0	0	0	1154
PcDNV_NC	1135	10.1649	1148	1148	0	1	1147	0
PcDNV_NC	1136	10.1586	1143	1143	0	0	1143	0
PcDNV_NC	1137	10.1624	1146	1146	0	1	0	1145
PcDNV_NC	1138	10.1331	1123	1123	2	0	1121	0
PcDNV_NC	1139	10.1163	1110	1110	0	0	1	1109
PcDNV_NC	1140	10.098	1096	1096	1	1092	1	2
PcDNV_NC	1141	10.062	1069	1069	1068	0	0	1
PcDNV_NC	1142	10.1228	1115	1115	0	0	0	1115
PcDNV_NC	1143	10.1383	1127	1127	0	1127	0	0
PcDNV_NC	1144	10.1331	1123	1123	0	1123	0	0
PcDNV_NC	1145	10.1408	1129	1129	1129	0	0	0
PcDNV_NC	1146	10.1319	1122	1122	0	1120	0	2
PcDNV_NC	1147	10.1306	1121	1121	0	0	0	1121
PcDNV_NC	1148	10.1215	1114	1114	1114	0	0	0
PcDNV_NC	1149	10.1007	1098	1098	1	0	1096	1
PcDNV_NC	1150	10.0715	1076	1076	1075	0	1	0
PcDNV_NC	1151	10.0928	1092	1092	0	1	1	1090
PcDNV_NC	1152	10.0875	1088	1088	4	0	1083	1
PcDNV_NC	1153	10.0526	1062	1062	0	1061	0	1
PcDNV_NC	1154	10.0526	1062	1062	0	0	0	1062
PcDNV_NC	1155	10.0375	1051	1051	1051	0	0	0
PcDNV_NC	1156	10.0593	1067	1067	0	1066	0	1
PcDNV_NC	1157	10.0526	1062	1062	0	1062	0	0
PcDNV_NC	1158	10.0307	1046	1046	0	1046	0	0
PcDNV_NC	1159	10.062	1069	1069	0	0	0	1069
PcDNV_NC	1160	10.058	1066	1066	0	1	0	1065
PcDNV_NC	1161	10.0566	1065	1065	1065	0	0	0
PcDNV_NC	1162	10.0348	1049	1049	1	1046	0	2
PcDNV_NC	1163	10.032	1047	1047	0	0	0	1047
PcDNV_NC	1164	10.021	1039	1039	1	0	1	1037
PcDNV_NC	1165	10.014	1034	1034	1031	0	2	1
PcDNV_NC	1166	9.9958	1021	1021	1021	0	0	0
PcDNV_NC	1167	9.9972	1022	1022	0	1021	0	1
PcDNV_NC	1168	10.0362	1050	1050	0	0	0	1050
PcDNV_NC	1169	10.032	1047	1047	0	1046	0	1
PcDNV_NC	1170	10.0954	1094	1094	0	0	0	1094
PcDNV_NC	1171	10.1098	1105	1105	2	0	0	1103
PcDNV_NC	1172	10.0954	1094	1094	2	1087	0	5
PcDNV_NC	1173	10.0768	1080	1080	1	0	1078	1
PcDNV_NC	1174	10.0458	1057	1057	1056	0	0	1
PcDNV_NC	1175	10.0251	1042	1042	1042	0	0	0
PcDNV_NC	1176	10.043	1055	1055	0	0	1	1054
PcDNV_NC	1177	9.9744	1006	1006	1005	0	1	0
PcDNV_NC	1178	10.058	1066	1066	0	0	0	1066
PcDNV_NC	1179	10.0444	1056	1056	1	0	1055	0
PcDNV_NC	1180	10.0348	1049	1049	0	0	0	1049
PcDNV_NC	1181	10.0126	1033	1033	8	1015	4	6
PcDNV_NC	1182	9.9915	1018	1018	1017	1	0	0
PcDNV_NC	1183	9.9986	1023	1024	0	1023	0	0
PcDNV_NC	1184	9.9929	1019	1019	0	1019	0	0
PcDNV_NC	1185	10.0014	1025	1025	0	1	0	1024
PcDNV_NC	1186	10.014	1034	1034	0	0	1034	0
PcDNV_NC	1187	10.0098	1031	1031	1031	0	0	0
PcDNV_NC	1188	10.0293	1045	1046	0	0	1045	0
PcDNV_NC	1189	9.9944	1020	1021	0	1020	0	0
PcDNV_NC	1190	10.0098	1031	1032	1030	0	1	0
PcDNV_NC	1191	10.0674	1073	1074	0	0	1	1072
PcDNV_NC	1192	10.0901	1090	1091	0	1	1089	0
PcDNV_NC	1193	10.1357	1125	1126	0	1	0	1124
PcDNV_NC	1194	10.1396	1128	1129	0	0	0	1128
PcDNV_NC	1195	10.1396	1128	1129	1125	0	3	0
PcDNV_NC	1196	10.1189	1112	1113	1112	0	0	0
PcDNV_NC	1197	10.1523	1138	1139	0	0	1138	0
PcDNV_NC	1198	10.1396	1128	1129	0	1128	0	0
PcDNV_NC	1199	10.1497	1136	1137	0	1135	0	1
PcDNV_NC	1200	10.1662	1149	1150	0	0	0	1149
PcDNV_NC	1201	10.1636	1147	1148	0	1147	0	0
PcDNV_NC	1202	10.1548	1140	1141	0	1140	0	0
PcDNV_NC	1203	10.1599	1144	1145	1	1	1142	0
PcDNV_NC	1204	10.1699	1152	1153	1	1	0	1150
PcDNV_NC	1205	10.1611	1145	1146	0	1144	1	0
PcDNV_NC	1206	10.1611	1145	1146	1145	0	0	0
PcDNV_NC	1207	10.1548	1140	1141	1134	6	0	0
PcDNV_NC	1208	10.1586	1143	1144	0	1143	0	0
PcDNV_NC	1209	10.1624	1146	1147	0	0	1146	0
PcDNV_NC	1210	10.1611	1145	1146	0	2	0	1143
PcDNV_NC	1211	10.1599	1144	1145	1	1	0	1142
PcDNV_NC	1212	10.1459	1133	1134	9	0	1124	0
PcDNV_NC	1213	10.1344	1124	1125	1	2	0	1121
PcDNV_NC	1214	10.0498	1060	1061	1	0	3	1056
PcDNV_NC	1215	9.983	1012	1013	3	0	8	1001
PcDNV_NC	1216	9.9322	977	978	5	0	972	0
PcDNV_NC	1217	9.8313	911	912	906	1	4	0
PcDNV_NC	1218	9.7977	890	891	1	1	888	0
PcDNV_NC	1219	9.7194	843	844	836	0	3	4
PcDNV_NC	1220	9.7682	872	873	0	53	0	819
PcDNV_NC	1221	9.7549	864	865	1	0	0	863
PcDNV_NC	1222	9.7582	866	867	864	0	0	2
PcDNV_NC	1223	9.7549	864	865	2	861	0	1
PcDNV_NC	1224	9.7499	861	862	0	861	0	0
PcDNV_NC	1225	9.7515	862	863	0	0	862	0
PcDNV_NC	1226	9.7465	859	860	0	859	0	0
PcDNV_NC	1227	9.7313	850	851	849	0	0	1
PcDNV_NC	1228	9.7797	879	880	0	0	0	879
PcDNV_NC	1229	9.7616	868	869	0	868	0	0
PcDNV_NC	1230	9.783	881	882	0	0	0	881
PcDNV_NC	1231	9.7895	885	886	0	0	885	0
PcDNV_NC	1232	9.7748	876	877	876	0	0	0
PcDNV_NC	1233	9.7944	888	889	0	0	888	0
PcDNV_NC	1234	9.8057	895	896	0	2	893	0
PcDNV_NC	1235	9.7895	885	886	885	0	0	0
PcDNV_NC	1236	9.8154	901	902	0	0	901	0
PcDNV_NC	1237	9.783	881	882	879	0	1	1
PcDNV_NC	1238	9.8281	909	910	0	1	908	0
PcDNV_NC	1239	9.7797	879	880	0	878	1	0
PcDNV_NC	1240	9.8297	910	911	0	910	0	0
PcDNV_NC	1241	9.8564	927	928	0	926	1	0
PcDNV_NC	1242	9.8626	931	932	0	931	0	0
PcDNV_NC	1243	9.8673	934	935	0	934	0	0
PcDNV_NC	1244	9.8734	938	939	0	937	0	1
PcDNV_NC	1245	9.8781	941	942	941	0	0	0
PcDNV_NC	1246	9.8842	945	946	0	945	0	0
PcDNV_NC	1247	9.9099	962	963	0	0	0	962
PcDNV_NC	1248	9.9054	959	960	0	959	0	0
PcDNV_NC	1249	9.9307	976	977	0	0	976	0
PcDNV_NC	1250	9.9218	970	971	1	2	967	0
PcDNV_NC	1251	9.9189	968	969	0	0	1	967
PcDNV_NC	1252	9.9204	969	970	0	0	969	0
PcDNV_NC	1253	9.9204	969	970	0	969	0	0
PcDNV_NC	1254	9.9322	977	978	0	977	0	0
PcDNV_NC	1255	9.9352	979	980	0	978	0	1
PcDNV_NC	1256	9.9758	1007	1008	0	0	0	1007
PcDNV_NC	1257	9.9972	1022	1023	0	1	1021	0
PcDNV_NC	1258	10.0098	1031	1032	1029	0	0	2
PcDNV_NC	1259	10.0112	1032	1033	1031	1	0	0
PcDNV_NC	1260	10.0389	1052	1053	0	0	1052	0
PcDNV_NC	1261	10.032	1047	1048	0	0	1047	0
PcDNV_NC	1262	10.0647	1071	1072	1071	0	0	0
PcDNV_NC	1263	10.0715	1076	1077	1076	0	0	0
PcDNV_NC	1264	10.0795	1082	1083	0	0	1082	0
PcDNV_NC	1265	10.0607	1068	1069	0	0	0	1068
PcDNV_NC	1266	10.0688	1074	1075	0	0	0	1074
PcDNV_NC	1267	10.0498	1060	1061	1059	1	0	0
PcDNV_NC	1268	10.0566	1065	1066	0	1065	0	0
PcDNV_NC	1269	10.0293	1045	1046	1045	0	0	0
PcDNV_NC	1270	10.0808	1083	1084	1	0	0	1082
PcDNV_NC	1271	10.0674	1073	1074	0	1069	0	4
PcDNV_NC	1272	10.0901	1090	1091	0	0	0	1090
PcDNV_NC	1273	10.0795	1082	1083	1081	0	0	1
PcDNV_NC	1274	10.0861	1087	1088	0	0	0	1087
PcDNV_NC	1275	10.0795	1082	1083	0	0	1080	2
PcDNV_NC	1276	10.0512	1061	1062	0	1058	0	3
PcDNV_NC	1277	10.0607	1068	1069	0	2	1066	0
PcDNV_NC	1278	10.0566	1065	1066	0	0	1065	0
PcDNV_NC	1279	10.0279	1044	1045	0	1044	0	0
PcDNV_NC	1280	10.0539	1063	1064	0	1063	0	0
PcDNV_NC	1281	10.0928	1092	1093	0	2	0	1090
PcDNV_NC	1282	10.0993	1097	1098	1097	0	0	0
PcDNV_NC	1283	10.1306	1121	1122	0	0	0	1121
PcDNV_NC	1284	10.1434	1131	1132	0	2	1129	0
PcDNV_NC	1285	10.1497	1136	1137	1136	0	0	0
PcDNV_NC	1286	10.1836	1163	1164	0	0	0	1163
PcDNV_NC	1287	10.1724	1154	1155	0	1154	0	0
PcDNV_NC	1288	10.1774	1158	1159	0	1	1157	0
PcDNV_NC	1289	10.1886	1167	1168	0	0	0	1167
PcDNV_NC	1290	10.1749	1156	1157	0	1153	0	3
PcDNV_NC	1291	10.1762	1157	1158	1	0	0	1156
PcDNV_NC	1292	10.1787	1159	1160	0	0	0	1159
PcDNV_NC	1293	10.1799	1160	1161	0	1159	0	1
PcDNV_NC	1294	10.1849	1164	1165	1164	0	0	0
PcDNV_NC	1295	10.1972	1174	1175	0	1173	0	1
PcDNV_NC	1296	10.2155	1189	1190	0	0	1189	0
PcDNV_NC	1297	10.2216	1194	1195	0	0	0	1194
PcDNV_NC	1298	10.2252	1197	1198	1195	1	1	0
PcDNV_NC	1299	10.2456	1214	1215	1	0	1213	0
PcDNV_NC	1300	10.2491	1217	1217	0	0	1217	0
PcDNV_NC	1301	10.255	1222	1222	1221	0	1	0
PcDNV_NC	1302	10.2491	1217	1217	1217	0	0	0
PcDNV_NC	1303	10.2621	1228	1228	0	0	1228	0
PcDNV_NC	1304	10.2324	1203	1203	0	1203	0	0
PcDNV_NC	1305	10.218	1191	1191	1191	0	0	0
PcDNV_NC	1306	10.2784	1242	1242	0	0	0	1242
PcDNV_NC	1307	10.2889	1251	1251	1	0	0	1250
PcDNV_NC	1308	10.3015	1262	1262	0	1261	0	1
PcDNV_NC	1309	10.3061	1266	1266	0	1	1264	1
PcDNV_NC	1310	10.3083	1268	1268	0	47	0	1221
PcDNV_NC	1311	10.2958	1257	1257	1257	0	0	0
PcDNV_NC	1312	10.3026	1263	1263	0	0	1263	0
PcDNV_NC	1313	10.2935	1255	1255	1255	0	0	0
PcDNV_NC	1314	10.3038	1264	1264	0	1263	1	0
PcDNV_NC	1315	10.3276	1285	1285	0	0	1284	1
PcDNV_NC	1316	10.3365	1293	1293	0	1	0	1292
PcDNV_NC	1317	10.3509	1306	1306	0	0	0	1306
PcDNV_NC	1318	10.3365	1293	1293	1	2	0	1290
PcDNV_NC	1319	10.3465	1302	1302	1	0	1	1300
PcDNV_NC	1320	10.3117	1271	1271	5	1263	2	1
PcDNV_NC	1321	10.3038	1264	1264	0	1262	0	2
PcDNV_NC	1322	10.3151	1274	1274	0	0	0	1274
PcDNV_NC	1323	10.314	1273	1273	0	1269	0	4
PcDNV_NC	1324	10.3163	1275	1275	0	1275	0	0
PcDNV_NC	1325	10.3163	1275	1275	0	1274	1	0
PcDNV_NC	1326	10.3231	1281	1281	1278	0	2	1
PcDNV_NC	1327	10.3253	1283	1283	1282	0	0	1
PcDNV_NC	1328	10.3163	1275	1275	0	1	0	1274
PcDNV_NC	1329	10.3242	1282	1282	1	0	1281	0
PcDNV_NC	1330	10.3208	1279	1279	1277	0	2	0
PcDNV_NC	1331	10.3685	1322	1322	0	0	0	1322
PcDNV_NC	1332	10.3718	1325	1325	0	0	1323	2
PcDNV_NC	1333	10.3934	1345	1345	0	0	0	1345
PcDNV_NC	1334	10.4147	1365	1365	0	0	0	1365
PcDNV_NC	1335	10.3966	1348	1348	1346	0	2	0
PcDNV_NC	1336	10.4083	1359	1359	0	0	1359	0
PcDNV_NC	1337	10.3945	1346	1346	0	1345	0	1
PcDNV_NC	1338	10.4019	1353	1353	1352	0	1	0
PcDNV_NC	1339	10.4126	1363	1363	0	1362	1	0
PcDNV_NC	1340	10.4073	1358	1358	0	0	0	1358
PcDNV_NC	1341	10.3902	1342	1342	0	1342	0	0
PcDNV_NC	1342	10.3608	1315	1315	1315	0	0	0
PcDNV_NC	1343	10.3707	1324	1324	0	1	0	1323
PcDNV_NC	1344	10.3509	1306	1306	1	0	0	1305
PcDNV_NC	1345	10.3454	1301	1301	0	0	1301	0
PcDNV_NC	1346	10.3343	1291	1291	1288	0	3	0
PcDNV_NC	1347	10.3309	1288	1288	0	1285	0	3
PcDNV_NC	1348	10.3309	1288	1288	0	1288	0	0
PcDNV_NC	1349	10.332	1289	1289	0	1289	0	0
PcDNV_NC	1350	10.3264	1284	1284	1	0	1	1282
PcDNV_NC	1351	10.3242	1282	1282	1	1281	0	0
PcDNV_NC	1352	10.3197	1278	1278	0	1276	1	1
PcDNV_NC	1353	10.341	1297	1297	0	1	1	1295
PcDNV_NC	1354	10.3531	1308	1308	0	0	1308	0
PcDNV_NC	1355	10.3576	1312	1312	1312	0	0	0
PcDNV_NC	1356	10.3531	1308	1308	1308	0	0	0
PcDNV_NC	1357	10.3454	1301	1301	1300	1	0	0
PcDNV_NC	1358	10.352	1307	1307	0	0	1307	0
PcDNV_NC	1359	10.3387	1295	1295	0	0	0	1295
PcDNV_NC	1360	10.3399	1296	1296	0	0	0	1296
PcDNV_NC	1361	10.3421	1298	1298	0	1298	0	0
PcDNV_NC	1362	10.3399	1296	1296	0	1295	0	1
PcDNV_NC	1363	10.341	1297	1297	0	1297	0	0
PcDNV_NC	1364	10.3399	1296	1296	0	0	1295	1
PcDNV_NC	1365	10.3421	1298	1298	0	1	1	1296
PcDNV_NC	1366	10.3761	1329	1329	0	0	1329	0
PcDNV_NC	1367	10.3837	1336	1336	1	1335	0	0
PcDNV_NC	1368	10.388	1340	1340	0	1340	0	0
PcDNV_NC	1369	10.4242	1374	1374	0	0	0	1374
PcDNV_NC	1370	10.4481	1397	1397	0	0	0	1397
PcDNV_NC	1371	10.4471	1396	1396	1395	0	0	1
PcDNV_NC	1372	10.4522	1401	1401	0	0	1401	0
PcDNV_NC	1373	10.4409	1390	1390	0	1	1388	1
PcDNV_NC	1374	10.4398	1389	1389	1388	0	1	0
PcDNV_NC	1375	10.4409	1390	1390	1388	1	0	1
PcDNV_NC	1376	10.4419	1391	1391	0	0	1391	0
PcDNV_NC	1377	10.444	1393	1393	1	0	0	1392
PcDNV_NC	1378	10.4533	1402	1402	1	0	1401	0
PcDNV_NC	1379	10.4574	1406	1406	0	1	0	1405
PcDNV_NC	1380	10.4533	1402	1402	1	1	1400	0
PcDNV_NC	1381	10.4388	1388	1388	1	1385	2	0
PcDNV_NC	1382	10.4564	1405	1405	0	0	0	1405
PcDNV_NC	1383	10.4707	1419	1419	1	1	0	1417
PcDNV_NC	1384	10.4696	1418	1418	1413	1	3	1
PcDNV_NC	1385	10.4988	1447	1447	0	2	0	1445
PcDNV_NC	1386	10.4929	1441	1441	0	0	1441	0
PcDNV_NC	1387	10.4696	1418	1418	1418	0	0	0
PcDNV_NC	1388	10.4294	1379	1379	1376	0	3	0
PcDNV_NC	1389	10.4747	1423	1423	0	0	0	1423
PcDNV_NC	1390	10.4594	1408	1408	0	1406	1	1
PcDNV_NC	1391	10.4828	1431	1431	0	0	0	1431
PcDNV_NC	1392	10.4828	1431	1431	0	0	1431	0
PcDNV_NC	1393	10.4808	1429	1429	0	0	1429	0
PcDNV_NC	1394	10.4696	1418	1418	1417	0	0	1
PcDNV_NC	1395	10.4656	1414	1414	1	0	1413	0
PcDNV_NC	1396	10.4502	1399	1399	0	0	0	1399
PcDNV_NC	1397	10.4481	1397	1397	0	0	0	1397
PcDNV_NC	1398	10.4594	1408	1408	0	2	0	1406
PcDNV_NC	1399	10.446	1395	1395	0	1389	4	2
PcDNV_NC	1400	10.4635	1412	1412	0	1	1	1410
PcDNV_NC	1401	10.4625	1411	1411	2	1	1408	0
PcDNV_NC	1402	10.4512	1400	1400	1400	0	0	0
PcDNV_NC	1403	10.4828	1431	1431	0	0	0	1431
PcDNV_NC	1404	10.4828	1431	1431	1	1429	0	1
PcDNV_NC	1405	10.4767	1425	1425	0	0	1424	1
PcDNV_NC	1406	10.4727	1421	1421	0	1	1420	0
PcDNV_NC	1407	10.4584	1407	1407	1406	0	0	1
PcDNV_NC	1408	10.4625	1411	1411	0	1411	0	0
PcDNV_NC	1409	10.4778	1426	1426	0	0	0	1426
PcDNV_NC	1410	10.4686	1417	1417	1416	0	1	0
PcDNV_NC	1411	10.4676	1416	1417	1415	0	1	0
PcDNV_NC	1412	10.4676	1416	1417	0	1415	1	0
PcDNV_NC	1413	10.4757	1424	1424	1422	0	1	1
PcDNV_NC	1414	10.4818	1430	1430	0	1430	0	0
PcDNV_NC	1415	10.4868	1435	1435	1434	0	0	1
PcDNV_NC	1416	10.5137	1462	1462	0	1462	0	0
PcDNV_NC	1417	10.5294	1478	1478	1	1477	0	0
PcDNV_NC	1418	10.5613	1511	1511	0	2	1509	0
PcDNV_NC	1419	10.584	1535	1535	0	0	0	1535
PcDNV_NC	1420	10.6036	1556	1556	0	1556	0	0
PcDNV_NC	1421	10.6092	1562	1562	1561	0	1	0
PcDNV_NC	1422	10.6119	1565	1565	0	1565	0	0
PcDNV_NC	1423	10.5915	1543	1543	1543	0	0	0
PcDNV_NC	1424	10.6284	1583	1583	1	1	0	1581
PcDNV_NC	1425	10.6266	1581	1581	0	1581	0	0
PcDNV_NC	1426	10.6312	1586	1586	1	1582	2	1
PcDNV_NC	1427	10.6411	1597	1597	0	1	1	1595
PcDNV_NC	1428	10.6457	1602	1602	0	1	1601	0
PcDNV_NC	1429	10.6519	1609	1609	0	1	0	1608
PcDNV_NC	1430	10.6511	1608	1608	0	0	1608	0
PcDNV_NC	1431	10.6321	1587	1587	2	0	1584	1
PcDNV_NC	1432	10.6165	1570	1570	3	1537	4	26
PcDNV_NC	1433	10.6156	1569	1569	2	0	1566	1
PcDNV_NC	1434	10.6257	1580	1580	0	0	1	1579
PcDNV_NC	1435	10.6036	1556	1556	1554	0	2	0
PcDNV_NC	1436	10.6064	1559	1559	0	0	0	1559
PcDNV_NC	1437	10.6064	1559	1559	1558	0	1	0
PcDNV_NC	1438	10.5925	1544	1544	1543	0	1	0
PcDNV_NC	1439	10.5953	1547	1547	1545	0	2	0
PcDNV_NC	1440	10.599	1551	1551	0	0	1551	0
PcDNV_NC	1441	10.5897	1541	1541	2	0	1539	0
PcDNV_NC	1442	10.5887	1540	1540	0	1	1539	0
PcDNV_NC	1443	10.5661	1516	1516	1513	0	1	2
PcDNV_NC	1444	10.5878	1539	1539	1	0	0	1538
PcDNV_NC	1445	10.5613	1511	1511	9	1501	1	0
PcDNV_NC	1446	10.5536	1503	1503	1503	0	0	0
PcDNV_NC	1447	10.5613	1511	1511	0	1	1510	0
PcDNV_NC	1448	10.5661	1516	1518	0	1	0	1515
PcDNV_NC	1449	10.5699	1520	1520	1	0	0	1519
PcDNV_NC	1450	10.5784	1529	1529	0	0	0	1529
PcDNV_NC	1451	10.5641	1514	1514	1	1506	3	4
PcDNV_NC	1452	10.5594	1509	1509	0	0	1509	0
PcDNV_NC	1453	10.5641	1514	1514	0	0	1514	0
PcDNV_NC	1454	10.568	1518	1518	1517	1	0	0
PcDNV_NC	1455	10.585	1536	1536	0	0	0	1536
PcDNV_NC	1456	10.5727	1523	1523	1523	0	0	0
PcDNV_NC	1457	10.567	1517	1517	1517	0	0	0
PcDNV_NC	1458	10.5661	1516	1516	1515	0	0	1
PcDNV_NC	1459	10.5575	1507	1507	0	1506	0	1
PcDNV_NC	1460	10.5613	1511	1511	1511	0	0	0
PcDNV_NC	1461	10.5584	1508	1508	0	1508	0	0
PcDNV_NC	1462	10.5584	1508	1508	0	1	1507	0
PcDNV_NC	1463	10.5546	1504	1504	0	0	1503	1
PcDNV_NC	1464	10.545	1494	1494	0	0	0	1494
PcDNV_NC	1465	10.5362	1485	1485	1	1472	1	11
PcDNV_NC	1466	10.5459	1495	1495	1	0	1	1493
PcDNV_NC	1467	10.5372	1486	1486	1484	0	2	0
PcDNV_NC	1468	10.5401	1489	1489	1487	2	0	0
PcDNV_NC	1469	10.5718	1522	1522	0	0	0	1522
PcDNV_NC	1470	10.5622	1512	1513	1508	1	1	2
PcDNV_NC	1471	10.5622	1512	1512	1512	0	0	0
PcDNV_NC	1472	10.544	1493	1493	1491	0	1	1
PcDNV_NC	1473	10.5382	1487	1487	1485	0	2	0
PcDNV_NC	1474	10.5216	1470	1470	1470	0	0	0
PcDNV_NC	1475	10.5265	1475	1475	1	1	0	1473
PcDNV_NC	1476	10.5206	1469	1469	0	0	0	1469
PcDNV_NC	1477	10.4868	1435	1435	0	1430	1	4
PcDNV_NC	1478	10.4838	1432	1432	0	1	1431	0
PcDNV_NC	1479	10.4767	1425	1425	0	3	0	1422
PcDNV_NC	1480	10.4584	1407	1407	1406	0	1	0
PcDNV_NC	1481	10.4584	1407	1407	1407	0	0	0
PcDNV_NC	1482	10.4543	1403	1403	0	0	1402	1
PcDNV_NC	1483	10.4294	1379	1379	0	1	1378	0
PcDNV_NC	1484	10.4105	1361	1361	1361	0	0	0
PcDNV_NC	1485	10.4019	1353	1353	1	1352	0	0
PcDNV_NC	1486	10.4073	1358	1358	0	0	0	1358
PcDNV_NC	1487	10.4073	1358	1358	0	1357	0	1
PcDNV_NC	1488	10.4094	1360	1360	1358	0	1	1
PcDNV_NC	1489	10.4346	1384	1384	1384	0	0	0
PcDNV_NC	1490	10.4336	1383	1383	0	1383	0	0
PcDNV_NC	1491	10.4367	1386	1386	0	1386	0	0
PcDNV_NC	1492	10.4696	1418	1418	0	0	0	1418
PcDNV_NC	1493	10.4788	1427	1427	2	1425	0	0
PcDNV_NC	1494	10.4909	1439	1439	0	1438	0	1
PcDNV_NC	1495	10.4868	1435	1435	0	1	0	1434
PcDNV_NC	1496	10.4878	1436	1436	1435	0	0	1
PcDNV_NC	1497	10.4798	1428	1428	1428	0	0	0
PcDNV_NC	1498	10.4939	1442	1442	0	0	0	1442
PcDNV_NC	1499	10.4818	1430	1430	0	1429	0	1
PcDNV_NC	1500	10.4949	1443	1443	0	1	0	1442
PcDNV_NC	1501	10.5028	1451	1451	0	2	0	1449
PcDNV_NC	1502	10.5127	1461	1461	1	0	1460	0
PcDNV_NC	1503	10.4949	1443	1443	2	0	1440	1
PcDNV_NC	1504	10.4574	1406	1406	1	1399	0	6
PcDNV_NC	1505	10.4635	1412	1412	0	1409	0	3
PcDNV_NC	1506	10.4939	1442	1442	1441	0	0	1
PcDNV_NC	1507	10.4969	1445	1445	0	1445	0	0
PcDNV_NC	1508	10.4969	1445	1445	1444	0	1	0
PcDNV_NC	1509	10.5479	1497	1497	1	0	1	1495
PcDNV_NC	1510	10.5661	1516	1516	1516	0	0	0
PcDNV_NC	1511	10.6119	1565	1565	1561	0	4	0
PcDNV_NC	1512	10.6411	1597	1597	0	1593	0	4
PcDNV_NC	1513	10.6493	1606	1606	0	0	1606	0
PcDNV_NC	1514	10.6537	1611	1611	2	1	1608	0
PcDNV_NC	1515	10.6348	1590	1590	0	0	0	1590
PcDNV_NC	1516	10.6284	1583	1583	1578	1	4	0
PcDNV_NC	1517	10.6357	1591	1591	1590	1	0	0
PcDNV_NC	1518	10.623	1577	1577	2	5	1570	0
PcDNV_NC	1519	10.599	1551	1551	1545	0	4	2
PcDNV_NC	1520	10.5765	1527	1527	1525	0	0	2
PcDNV_NC	1521	10.5584	1508	1508	1508	0	0	0
PcDNV_NC	1522	10.5411	1490	1490	1490	0	0	0
PcDNV_NC	1523	10.5245	1473	1473	0	1473	0	0
PcDNV_NC	1524	10.5411	1490	1490	0	1	1489	0
PcDNV_NC	1525	10.5216	1470	1470	0	1470	0	0
PcDNV_NC	1526	10.5353	1484	1484	0	0	1484	0
PcDNV_NC	1527	10.5459	1495	1495	0	1	0	1494
PcDNV_NC	1528	10.5382	1487	1487	0	1485	2	0
PcDNV_NC	1529	10.5488	1498	1498	0	0	0	1498
PcDNV_NC	1530	10.5546	1504	1504	0	0	1504	0
PcDNV_NC	1531	10.5565	1506	1506	0	0	1506	0
PcDNV_NC	1532	10.5392	1488	1488	1487	0	0	1
PcDNV_NC	1533	10.5353	1484	1484	0	1484	0	0
PcDNV_NC	1534	10.5411	1490	1490	0	1	1489	0
PcDNV_NC	1535	10.5343	1483	1483	0	2	1479	2
PcDNV_NC	1536	10.543	1492	1492	2	0	1490	0
PcDNV_NC	1537	10.5546	1504	1504	1502	0	2	0
PcDNV_NC	1538	10.5575	1507	1507	0	2	1504	1
PcDNV_NC	1539	10.5488	1498	1498	0	0	0	1498
PcDNV_NC	1540	10.5517	1501	1501	1500	0	0	1
PcDNV_NC	1541	10.5401	1489	1489	1489	0	0	0
PcDNV_NC	1542	10.5411	1490	1490	0	1490	0	0
PcDNV_NC	1543	10.5459	1495	1495	0	1	0	1494
PcDNV_NC	1544	10.544	1493	1493	1493	0	0	0
PcDNV_NC	1545	10.5479	1497	1497	0	1	1496	0
PcDNV_NC	1546	10.5304	1479	1479	0	1479	0	0
PcDNV_NC	1547	10.5469	1496	1496	1496	0	0	0
PcDNV_NC	1548	10.5265	1475	1475	0	1474	0	1
PcDNV_NC	1549	10.5333	1482	1482	1	1480	1	0
PcDNV_NC	1550	10.5167	1465	1465	1	0	1461	3
PcDNV_NC	1551	10.5098	1458	1458	0	0	1458	0
PcDNV_NC	1552	10.5068	1455	1455	1454	0	1	0
PcDNV_NC	1553	10.4929	1441	1441	1441	0	0	0
PcDNV_NC	1554	10.4898	1438	1438	0	1438	0	0
PcDNV_NC	1555	10.4878	1436	1436	0	1436	0	0
PcDNV_NC	1556	10.4717	1420	1420	0	1420	0	0
PcDNV_NC	1557	10.4656	1414	1414	0	2	0	1412
PcDNV_NC	1558	10.4727	1421	1421	1420	0	0	1
PcDNV_NC	1559	10.4574	1406	1406	1406	0	0	0
PcDNV_NC	1560	10.4481	1397	1397	1396	1	0	0
PcDNV_NC	1561	10.446	1395	1395	0	1	1393	1
PcDNV_NC	1562	10.444	1393	1393	1393	0	0	0
PcDNV_NC	1563	10.42	1370	1370	1369	0	1	0
PcDNV_NC	1564	10.3987	1350	1350	1350	0	0	0
PcDNV_NC	1565	10.4136	1364	1365	0	0	0	1364
PcDNV_NC	1566	10.3859	1338	1338	1	0	1	1336
PcDNV_NC	1567	10.3891	1341	1342	3	0	1338	0
PcDNV_NC	1568	10.3685	1322	1323	1316	1	1	4
PcDNV_NC	1569	10.3729	1326	1326	0	0	0	1326
PcDNV_NC	1570	10.3287	1286	1286	9	1270	4	3
PcDNV_NC	1571	10.3117	1271	1271	0	0	1271	0
PcDNV_NC	1572	10.3004	1261	1261	1	0	0	1260
PcDNV_NC	1573	10.3004	1261	1261	0	1	0	1260
PcDNV_NC	1574	10.29	1252	1252	2	1247	0	3
PcDNV_NC	1575	10.2761	1240	1240	1237	0	3	0
PcDNV_NC	1576	10.2644	1230	1230	0	1228	1	1
PcDNV_NC	1577	10.2491	1217	1217	1217	0	0	0
PcDNV_NC	1578	10.255	1222	1222	0	1	0	1221
PcDNV_NC	1579	10.2527	1220	1220	1219	0	1	0
PcDNV_NC	1580	10.2432	1212	1212	0	0	0	1212
PcDNV_NC	1581	10.2336	1204	1204	0	0	1204	0
PcDNV_NC	1582	10.1972	1174	1174	1173	0	1	0
PcDNV_NC	1583	10.1849	1164	1164	7	1153	2	2
PcDNV_NC	1584	10.1624	1146	1146	1	0	1145	0
PcDNV_NC	1585	10.1497	1136	1136	0	1136	0	0
PcDNV_NC	1586	10.1485	1135	1135	0	1	0	1134
PcDNV_NC	1587	10.1357	1125	1125	0	1124	1	0
PcDNV_NC	1588	10.1408	1129	1129	0	1	1	1127
PcDNV_NC	1589	10.1331	1123	1123	1123	0	0	0
PcDNV_NC	1590	10.1254	1117	1117	0	0	1116	1
PcDNV_NC	1591	10.1111	1106	1106	1104	0	1	1
PcDNV_NC	1592	10.1059	1102	1102	1101	1	0	0
PcDNV_NC	1593	10.1202	1113	1113	0	0	0	1113
PcDNV_NC	1594	10.0954	1094	1094	0	1094	0	0
PcDNV_NC	1595	10.102	1099	1099	1	0	0	1098
PcDNV_NC	1596	10.1033	1100	1100	0	0	1100	0
PcDNV_NC	1597	10.0888	1089	1089	0	0	1089	0
PcDNV_NC	1598	10.0458	1057	1057	0	1057	0	0
PcDNV_NC	1599	10.0593	1067	1067	1067	0	0	0
PcDNV_NC	1600	10.0498	1060	1060	1060	0	0	0
PcDNV_NC	1601	10.0566	1065	1065	0	1065	0	0
PcDNV_NC	1602	10.0634	1070	1070	1069	0	0	1
PcDNV_NC	1603	10.0647	1071	1071	0	0	1070	1
PcDNV_NC	1604	10.0417	1054	1054	0	0	1	1053
PcDNV_NC	1605	10.0307	1046	1046	0	1045	0	1
PcDNV_NC	1606	10.0265	1043	1043	0	1	1042	0
PcDNV_NC	1607	10.0224	1040	1040	0	0	1040	0
PcDNV_NC	1608	10.0224	1040	1040	0	1	1039	0
PcDNV_NC	1609	10.0098	1031	1031	0	1031	0	0
PcDNV_NC	1610	10.0688	1074	1074	0	1074	0	0
PcDNV_NC	1611	10.1137	1108	1108	0	1	1107	0
PcDNV_NC	1612	10.1421	1130	1130	0	3	1127	0
PcDNV_NC	1613	10.1649	1148	1148	0	1	0	1147
PcDNV_NC	1614	10.1762	1157	1157	0	0	1	1156
PcDNV_NC	1615	10.1749	1156	1156	1151	1	4	0
PcDNV_NC	1616	10.1649	1148	1148	1146	0	0	2
PcDNV_NC	1617	10.151	1137	1137	1137	0	0	0
PcDNV_NC	1618	10.1447	1132	1132	0	2	1	1129
PcDNV_NC	1619	10.0901	1090	1090	1087	0	1	2
PcDNV_NC	1620	10.0941	1093	1093	1	0	1092	0
PcDNV_NC	1621	10.062	1069	1069	0	1068	0	1
PcDNV_NC	1622	10.0782	1081	1081	0	1081	0	0
PcDNV_NC	1623	10.0993	1097	1097	0	0	1096	1
PcDNV_NC	1624	10.102	1099	1099	1098	0	0	1
PcDNV_NC	1625	10.0967	1095	1095	0	1094	0	1
PcDNV_NC	1626	10.1293	1120	1120	0	0	0	1120
PcDNV_NC	1627	10.1344	1124	1124	0	0	1124	0
PcDNV_NC	1628	10.1344	1124	1124	1124	0	0	0
PcDNV_NC	1629	10.1497	1136	1136	0	1	0	1135
PcDNV_NC	1630	10.1434	1131	1134	1	0	1130	0
PcDNV_NC	1631	10.1408	1129	1129	1126	0	3	0
PcDNV_NC	1632	10.1434	1131	1131	1127	4	0	0
PcDNV_NC	1633	10.1561	1141	1141	0	0	1140	1
PcDNV_NC	1634	10.1344	1124	1124	1	1120	1	2
PcDNV_NC	1635	10.1536	1139	1139	0	1	1137	1
PcDNV_NC	1636	10.1662	1149	1149	1146	0	2	1
PcDNV_NC	1637	10.1636	1147	1147	1146	0	0	1
PcDNV_NC	1638	10.1923	1170	1170	0	0	0	1170
PcDNV_NC	1639	10.1923	1170	1170	0	1	1	1168
PcDNV_NC	1640	10.23	1201	1201	1198	1	2	0
PcDNV_NC	1641	10.2312	1202	1202	0	0	1202	0
PcDNV_NC	1642	10.1972	1174	1174	0	0	0	1174
PcDNV_NC	1643	10.1737	1155	1155	1151	0	2	2
PcDNV_NC	1644	10.1624	1146	1146	0	1144	1	1
PcDNV_NC	1645	10.1836	1163	1163	0	0	0	1163
PcDNV_NC	1646	10.1861	1165	1165	1	1164	0	0
PcDNV_NC	1647	10.1935	1171	1171	1169	0	2	0
PcDNV_NC	1648	10.2021	1178	1178	1177	0	0	1
PcDNV_NC	1649	10.2046	1180	1180	1179	0	1	0
PcDNV_NC	1650	10.224	1196	1196	1	1	0	1194
PcDNV_NC	1651	10.2167	1190	1190	1	0	1189	0
PcDNV_NC	1652	10.207	1182	1182	1182	0	0	0
PcDNV_NC	1653	10.2119	1186	1186	1186	0	0	0
PcDNV_NC	1654	10.1948	1172	1172	1172	0	0	0
PcDNV_NC	1655	10.1886	1167	1167	0	0	1167	0
PcDNV_NC	1656	10.1749	1156	1156	0	0	0	1156
PcDNV_NC	1657	10.1674	1150	1150	2	0	1148	0
PcDNV_NC	1658	10.1447	1132	1132	5	2	1125	0
PcDNV_NC	1659	10.1007	1098	1098	1094	0	2	2
PcDNV_NC	1660	10.0755	1079	1079	0	1	1077	1
PcDNV_NC	1661	10.007	1029	1029	2	0	0	1027
PcDNV_NC	1662	9.9425	984	984	983	0	1	0
PcDNV_NC	1663	9.9322	977	977	977	0	0	0
PcDNV_NC	1664	9.9322	977	977	0	0	0	977
PcDNV_NC	1665	9.9293	975	975	1	972	2	0
PcDNV_NC	1666	9.9114	963	963	0	963	0	0
PcDNV_NC	1667	9.8933	951	951	0	951	0	0
PcDNV_NC	1668	9.8872	947	947	1	0	946	0
PcDNV_NC	1669	9.8872	947	947	946	0	0	1
PcDNV_NC	1670	9.8796	942	942	941	0	1	0
PcDNV_NC	1671	9.8796	942	942	941	0	1	0
PcDNV_NC	1672	9.8734	938	938	937	1	0	0
PcDNV_NC	1673	9.8719	937	937	937	0	0	0
PcDNV_NC	1674	9.8549	926	926	0	0	926	0
PcDNV_NC	1675	9.8313	911	911	0	910	0	1
PcDNV_NC	1676	9.8455	920	920	0	0	1	919
PcDNV_NC	1677	9.8313	911	911	0	0	911	0
PcDNV_NC	1678	9.8281	909	909	0	905	0	4
PcDNV_NC	1679	9.8329	912	912	0	1	0	911
PcDNV_NC	1680	9.8202	904	904	0	0	902	2
PcDNV_NC	1681	9.809	897	897	895	1	0	1
PcDNV_NC	1682	9.7944	888	888	888	0	0	0
PcDNV_NC	1683	9.7977	890	890	0	1	889	0
PcDNV_NC	1684	9.7912	886	886	886	0	0	0
PcDNV_NC	1685	9.7781	878	878	0	0	876	2
PcDNV_NC	1686	9.7515	862	862	0	1	861	0
PcDNV_NC	1687	9.6742	817	817	0	817	0	0
PcDNV_NC	1688	9.733	851	851	851	0	0	0
PcDNV_NC	1689	9.7228	845	845	0	845	0	0
PcDNV_NC	1690	9.7211	844	844	0	0	0	844
PcDNV_NC	1691	9.7142	840	840	0	0	839	1
PcDNV_NC	1692	9.7125	839	839	1	833	0	5
PcDNV_NC	1693	9.7194	843	843	0	0	0	843
PcDNV_NC	1694	9.7056	835	835	0	0	0	835
PcDNV_NC	1695	9.6987	831	831	0	1	0	830
PcDNV_NC	1696	9.6865	824	824	4	817	2	1
PcDNV_NC	1697	9.6795	820	820	820	0	0	0
PcDNV_NC	1698	9.6742	817	817	0	817	0	0
PcDNV_NC	1699	9.6742	817	817	0	817	0	0
PcDNV_NC	1700	9.6653	812	812	812	0	0	0
PcDNV_NC	1701	9.6618	810	810	0	0	810	0
PcDNV_NC	1702	9.6618	810	810	0	809	1	0
PcDNV_NC	1703	9.66	809	809	109	699	0	1
PcDNV_NC	1704	9.6653	812	812	811	1	0	0
PcDNV_NC	1705	9.6618	810	810	809	0	1	0
PcDNV_NC	1706	9.6636	811	811	811	0	0	0
PcDNV_NC	1707	9.6582	808	808	1	807	0	0
PcDNV_NC	1708	9.66	809	809	809	0	0	0
PcDNV_NC	1709	9.6582	808	808	0	808	0	0
PcDNV_NC	1710	9.6582	808	808	0	808	0	0
PcDNV_NC	1711	9.6475	802	802	0	0	802	0
PcDNV_NC	1712	9.633	794	794	0	791	0	3
PcDNV_NC	1713	9.6402	798	798	0	0	1	797
PcDNV_NC	1714	9.6457	801	801	0	0	0	801
PcDNV_NC	1715	9.6257	790	791	2	1	787	0
PcDNV_NC	1716	9.5999	776	776	2	0	774	0
PcDNV_NC	1717	9.5527	751	751	8	728	3	12
PcDNV_NC	1718	9.5018	725	725	717	1	6	1
PcDNV_NC	1719	9.5038	726	726	0	0	0	726
PcDNV_NC	1720	9.5118	730	730	1	1	0	728
PcDNV_NC	1721	9.5157	732	732	0	1	731	0
PcDNV_NC	1722	9.5038	726	726	1	723	0	2
PcDNV_NC	1723	9.5038	726	726	1	724	0	1
PcDNV_NC	1724	9.5058	727	727	727	0	0	0
PcDNV_NC	1725	9.5098	729	729	729	0	0	0
PcDNV_NC	1726	9.5118	730	730	0	730	0	0
PcDNV_NC	1727	9.5177	733	733	733	0	0	0
PcDNV_NC	1728	9.5157	732	732	0	0	732	0
PcDNV_NC	1729	9.5314	740	740	0	1	739	0
PcDNV_NC	1730	9.5584	754	754	0	754	0	0
PcDNV_NC	1731	9.6366	796	796	796	0	0	0
PcDNV_NC	1732	9.7347	852	852	0	852	0	0
PcDNV_NC	1733	9.8106	898	898	0	897	1	0
PcDNV_NC	1734	9.8626	931	931	931	0	0	0
PcDNV_NC	1735	9.9114	963	963	963	0	0	0
PcDNV_NC	1736	9.9248	972	972	972	0	0	0
PcDNV_NC	1737	9.9498	989	989	989	0	0	0
PcDNV_NC	1738	9.9556	993	993	993	0	0	0
PcDNV_NC	1739	9.9469	987	987	0	987	0	0
PcDNV_NC	1740	9.9614	997	997	0	997	0	0
PcDNV_NC	1741	9.96	996	996	1	994	1	0
PcDNV_NC	1742	9.9614	997	997	997	0	0	0
PcDNV_NC	1743	9.9556	993	993	992	0	1	0
PcDNV_NC	1744	9.9513	990	990	0	990	0	0
PcDNV_NC	1745	9.9204	969	969	967	0	0	2
PcDNV_NC	1746	9.9542	992	992	1	0	0	991
PcDNV_NC	1747	9.9571	994	994	0	0	0	994
PcDNV_NC	1748	9.9454	986	986	1	0	985	0
PcDNV_NC	1749	9.9571	994	994	0	0	0	994
PcDNV_NC	1750	9.9484	988	988	2	3	1	982
PcDNV_NC	1751	9.9337	978	980	975	0	2	1
PcDNV_NC	1752	9.9352	979	979	977	0	2	0
PcDNV_NC	1753	9.9454	986	986	985	0	1	0
PcDNV_NC	1754	9.9586	995	995	0	993	0	2
PcDNV_NC	1755	9.9687	1002	1002	0	0	0	1002
PcDNV_NC	1756	9.9484	988	988	987	0	1	0
PcDNV_NC	1757	9.9744	1006	1006	0	0	0	1006
PcDNV_NC	1758	9.9643	999	999	0	0	999	0
PcDNV_NC	1759	9.941	983	983	0	0	0	983
PcDNV_NC	1760	9.8903	949	950	4	0	945	0
PcDNV_NC	1761	9.8329	912	912	0	0	912	0
PcDNV_NC	1762	9.7846	882	882	871	0	10	1
PcDNV_NC	1763	9.7347	852	852	0	852	0	0
PcDNV_NC	1764	9.7177	842	842	0	842	0	0
PcDNV_NC	1765	9.7228	845	845	0	845	0	0
PcDNV_NC	1766	9.7108	838	838	0	838	0	0
PcDNV_NC	1767	9.7091	837	837	0	0	0	837
PcDNV_NC	1768	9.7004	832	832	0	1	831	0
PcDNV_NC	1769	9.6812	821	822	0	820	0	1
PcDNV_NC	1770	9.6689	814	814	813	0	1	0
PcDNV_NC	1771	9.6952	829	829	0	0	0	829
PcDNV_NC	1772	9.6724	816	817	0	816	0	0
PcDNV_NC	1773	9.6528	805	806	805	0	0	0
PcDNV_NC	1774	9.6421	799	799	0	799	0	0
PcDNV_NC	1775	9.5981	775	775	774	0	1	0
PcDNV_NC	1776	9.5999	776	776	0	2	0	774
PcDNV_NC	1777	9.5906	771	771	0	769	1	1
PcDNV_NC	1778	9.5868	769	769	0	767	2	0
PcDNV_NC	1779	9.5622	756	756	0	756	0	0
PcDNV_NC	1780	9.5546	752	752	0	752	0	0
PcDNV_NC	1781	9.5411	745	745	0	744	0	1
PcDNV_NC	1782	9.5058	727	727	0	0	727	0
PcDNV_NC	1783	9.4615	705	705	705	0	0	0
PcDNV_NC	1784	9.4471	698	698	0	697	0	1
PcDNV_NC	1785	9.4325	691	691	0	1	0	690
PcDNV_NC	1786	9.4051	678	678	0	0	0	678
PcDNV_NC	1787	9.3966	674	674	674	0	0	0
PcDNV_NC	1788	9.3465	651	651	0	1	0	650
PcDNV_NC	1789	9.3083	634	634	1	0	632	1
PcDNV_NC	1790	9.2192	596	596	3	585	0	8
PcDNV_NC	1791	9.1997	588	588	587	0	0	1
PcDNV_NC	1792	9.1749	578	578	578	0	0	0
PcDNV_NC	1793	9.1497	568	568	0	568	0	0
PcDNV_NC	1794	9.1344	562	562	562	0	0	0
PcDNV_NC	1795	9.1033	550	550	550	0	0	0
PcDNV_NC	1796	9.0901	545	545	545	0	0	0
PcDNV_NC	1797	9.0741	539	539	0	0	539	0
PcDNV_NC	1798	9.0444	528	528	527	1	0	0
PcDNV_NC	1799	9.0307	523	523	0	521	0	2
PcDNV_NC	1800	9.0028	513	513	513	0	0	0
PcDNV_NC	1801	8.9887	508	508	508	0	0	0
PcDNV_NC	1802	8.9944	510	510	1	509	0	0
PcDNV_NC	1803	8.9801	505	505	0	505	0	0
PcDNV_NC	1804	8.9687	501	501	501	0	0	0
PcDNV_NC	1805	8.9715	502	502	0	502	0	0
PcDNV_NC	1806	8.96	498	498	496	0	2	0
PcDNV_NC	1807	8.9396	491	491	0	491	0	0
PcDNV_NC	1808	8.9278	487	487	487	0	0	0
PcDNV_NC	1809	8.9099	481	481	0	481	0	0
PcDNV_NC	1810	8.8948	476	476	0	0	0	476
PcDNV_NC	1811	8.8796	471	471	471	0	0	0
PcDNV_NC	1812	8.8734	469	469	0	0	469	0
PcDNV_NC	1813	8.8765	470	470	0	0	0	470
PcDNV_NC	1814	8.8486	461	461	0	0	461	0
PcDNV_NC	1815	8.8392	458	458	0	458	0	0
PcDNV_NC	1816	8.8424	459	459	0	0	459	0
PcDNV_NC	1817	8.8486	461	461	0	0	0	461
PcDNV_NC	1818	8.8138	450	450	0	1	449	0
PcDNV_NC	1819	8.8234	453	453	451	1	1	0
PcDNV_NC	1820	8.8202	452	452	0	452	0	0
PcDNV_NC	1821	8.8297	455	455	455	0	0	0
PcDNV_NC	1822	8.8202	452	452	0	452	0	0
PcDNV_NC	1823	8.8265	454	454	0	454	0	0
PcDNV_NC	1824	8.8265	454	454	0	0	0	454
PcDNV_NC	1825	8.8138	450	450	450	0	0	0
PcDNV_NC	1826	8.8297	455	455	0	0	1	454
PcDNV_NC	1827	8.8234	453	453	0	0	453	0
PcDNV_NC	1828	8.7912	443	443	0	0	0	443
PcDNV_NC	1829	8.7814	440	440	0	437	2	1
PcDNV_NC	1830	8.7781	439	439	0	439	0	0
PcDNV_NC	1831	8.7748	438	438	0	438	0	0
PcDNV_NC	1832	8.7715	437	437	437	0	0	0
PcDNV_NC	1833	8.7515	431	431	0	0	0	431
PcDNV_NC	1834	8.7616	434	434	434	0	0	0
PcDNV_NC	1835	8.7649	435	435	0	435	0	0
PcDNV_NC	1836	8.7715	437	437	1	436	0	0
PcDNV_NC	1837	8.7682	436	436	0	436	0	0
PcDNV_NC	1838	8.7682	436	436	436	0	0	0
PcDNV_NC	1839	8.7846	441	441	440	0	0	1
PcDNV_NC	1840	8.7781	439	439	439	0	0	0
PcDNV_NC	1841	8.8074	448	448	0	0	0	448
PcDNV_NC	1842	8.8074	448	448	448	0	0	0
PcDNV_NC	1843	8.8106	449	449	449	0	0	0
PcDNV_NC	1844	8.817	451	451	451	0	0	0
PcDNV_NC	1845	8.8202	452	452	0	452	0	0
PcDNV_NC	1846	8.8424	459	459	458	0	0	1
PcDNV_NC	1847	8.8642	466	466	0	466	0	0
PcDNV_NC	1848	8.8673	467	467	0	466	1	0
PcDNV_NC	1849	8.9009	478	478	0	0	0	478
PcDNV_NC	1850	8.9039	479	479	0	478	0	1
PcDNV_NC	1851	8.9069	480	480	0	480	0	0
PcDNV_NC	1852	8.9129	482	482	0	482	0	0
PcDNV_NC	1853	8.9159	483	483	0	483	0	0
PcDNV_NC	1854	8.9307	488	488	488	0	0	0
PcDNV_NC	1855	8.9454	493	493	492	0	1	0
PcDNV_NC	1856	8.9513	495	495	495	0	0	0
PcDNV_NC	1857	8.9629	499	499	0	0	497	2
PcDNV_NC	1858	8.9744	503	503	503	0	0	0
PcDNV_NC	1859	8.9801	505	505	505	0	0	0
PcDNV_NC	1860	8.9801	505	505	0	505	0	0
PcDNV_NC	1861	8.9801	505	505	0	505	0	0
PcDNV_NC	1862	8.9715	502	502	0	0	0	502
PcDNV_NC	1863	8.983	506	506	0	0	0	506
PcDNV_NC	1864	8.9744	503	503	500	1	1	1
PcDNV_NC	1865	8.9801	505	505	0	502	1	2
PcDNV_NC	1866	8.9944	510	510	0	0	510	0
PcDNV_NC	1867	8.9972	511	511	510	0	0	1
PcDNV_NC	1868	9.0056	514	514	514	0	0	0
PcDNV_NC	1869	9.0444	528	528	0	0	0	528
PcDNV_NC	1870	9.0224	520	520	1	518	1	0
PcDNV_NC	1871	9.0196	519	519	0	519	0	0
PcDNV_NC	1872	9.0279	522	522	0	522	0	0
PcDNV_NC	1873	9.0471	529	529	529	0	0	0
PcDNV_NC	1874	9.0661	536	536	0	536	0	0
PcDNV_NC	1875	9.0795	541	541	0	541	0	0
PcDNV_NC	1876	9.0848	543	543	0	0	0	543
PcDNV_NC	1877	9.0741	539	539	0	0	539	0
PcDNV_NC	1878	9.0607	534	534	0	0	0	534
PcDNV_NC	1879	9.0417	527	527	526	0	1	0
PcDNV_NC	1880	8.9396	491	491	490	0	1	0
PcDNV_NC	1881	8.8826	472	472	3	0	469	0
PcDNV_NC	1882	8.697	415	415	1	0	0	414
PcDNV_NC	1883	8.5736	381	381	371	0	9	1
PcDNV_NC	1884	8.4635	353	353	0	0	353	0
PcDNV_NC	1885	8.3219	320	320	317	0	1	2
PcDNV_NC	1886	8.2946	314	314	18	293	0	3
PcDNV_NC	1887	8.2095	296	296	292	0	2	2
PcDNV_NC	1888	8.1849	291	291	289	0	2	0
PcDNV_NC	1889	8.1799	290	290	0	290	0	0
PcDNV_NC	1890	8.1898	292	292	0	0	0	292
PcDNV_NC	1891	8.2432	303	303	0	0	0	303
PcDNV_NC	1892	8.2336	301	301	0	299	0	2
PcDNV_NC	1893	8.2432	303	303	303	0	0	0
PcDNV_NC	1894	8.2432	303	303	0	303	0	0
PcDNV_NC	1895	8.2668	308	308	308	0	0	0
PcDNV_NC	1896	8.2621	307	307	0	307	0	0
PcDNV_NC	1897	8.2621	307	307	0	307	0	0
PcDNV_NC	1898	8.2574	306	306	0	306	0	0
PcDNV_NC	1899	8.2527	305	305	0	304	1	0
PcDNV_NC	1900	8.2479	304	304	304	0	0	0
PcDNV_NC	1901	8.2574	306	306	0	0	0	306
PcDNV_NC	1902	8.2046	295	296	0	0	295	0
PcDNV_NC	1903	8.1699	288	288	0	0	0	288
PcDNV_NC	1904	8.1548	285	285	4	280	0	1
PcDNV_NC	1905	8.1344	281	281	281	0	0	0
PcDNV_NC	1906	8.1396	282	282	282	0	0	0
PcDNV_NC	1907	8.1344	281	281	0	281	0	0
PcDNV_NC	1908	8.1599	286	286	286	0	0	0
PcDNV_NC	1909	8.1799	290	290	290	0	0	0
PcDNV_NC	1910	8.2095	296	296	0	296	0	0
PcDNV_NC	1911	8.2095	296	296	0	296	0	0
PcDNV_NC	1912	8.2046	295	295	0	295	0	0
PcDNV_NC	1913	8.2192	298	298	298	0	0	0
PcDNV_NC	1914	8.2288	300	300	0	0	300	0
PcDNV_NC	1915	8.2336	301	301	301	0	0	0
PcDNV_NC	1916	8.2384	302	302	0	302	0	0
PcDNV_NC	1917	8.2432	303	303	0	0	0	303
PcDNV_NC	1918	8.2432	303	303	0	0	0	303
PcDNV_NC	1919	8.2432	303	303	0	0	303	0
PcDNV_NC	1920	8.2143	297	297	0	295	0	2
PcDNV_NC	1921	8.224	299	299	299	0	0	0
PcDNV_NC	1922	8.2479	304	304	1	303	0	0
PcDNV_NC	1923	8.2992	315	315	0	0	315	0
PcDNV_NC	1924	8.3038	316	316	316	0	0	0
PcDNV_NC	1925	8.3083	317	317	317	0	0	0
PcDNV_NC	1926	8.3129	318	318	0	318	0	0
PcDNV_NC	1927	8.3083	317	317	317	0	0	0
PcDNV_NC	1928	8.3083	317	317	0	317	0	0
PcDNV_NC	1929	8.3219	320	320	0	319	0	1
PcDNV_NC	1930	8.3309	322	322	322	0	0	0
PcDNV_NC	1931	8.3399	324	324	0	324	0	0
PcDNV_NC	1932	8.3487	326	326	0	0	0	326
PcDNV_NC	1933	8.3576	328	328	328	0	0	0
PcDNV_NC	1934	8.3619	329	329	0	329	0	0
PcDNV_NC	1935	8.3576	328	328	0	328	0	0
PcDNV_NC	1936	8.3576	328	328	0	1	0	327
PcDNV_NC	1937	8.3576	328	328	0	328	0	0
PcDNV_NC	1938	8.3663	330	330	330	0	0	0
PcDNV_NC	1939	8.3576	328	328	0	0	328	0
PcDNV_NC	1940	8.3443	325	325	325	0	0	0
PcDNV_NC	1941	8.3487	326	326	0	0	326	0
PcDNV_NC	1942	8.3309	322	322	322	0	0	0
PcDNV_NC	1943	8.3354	323	323	0	323	0	0
PcDNV_NC	1944	8.3399	324	324	323	0	0	1
PcDNV_NC	1945	8.3923	336	336	0	0	0	336
PcDNV_NC	1946	8.4094	340	340	0	340	0	0
PcDNV_NC	1947	8.4878	359	359	359	0	0	0
PcDNV_NC	1948	8.5584	377	377	0	0	377	0
PcDNV_NC	1949	8.6294	396	396	0	0	0	396
PcDNV_NC	1950	8.7211	422	422	0	422	0	0
PcDNV_NC	1951	8.7781	439	440	0	439	0	0
PcDNV_NC	1952	8.7977	445	446	445	0	0	0
PcDNV_NC	1953	8.8074	448	448	0	448	0	0
PcDNV_NC	1954	8.8329	456	456	455	0	0	1
PcDNV_NC	1955	8.8297	455	456	0	455	0	0
PcDNV_NC	1956	8.8455	460	460	1	459	0	0
PcDNV_NC	1957	8.8765	470	470	0	470	0	0
PcDNV_NC	1958	8.8978	477	477	0	477	0	0
PcDNV_NC	1959	8.9129	482	482	0	482	0	0
PcDNV_NC	1960	8.9129	482	482	0	482	0	0
PcDNV_NC	1961	8.9189	484	484	482	2	0	0
PcDNV_NC	1962	8.9542	496	496	0	0	496	0
PcDNV_NC	1963	8.9542	496	496	495	0	0	1
PcDNV_NC	1964	8.983	506	506	0	0	0	506
PcDNV_NC	1965	9.0028	513	513	0	0	513	0
PcDNV_NC	1966	9.0056	514	514	514	0	0	0
PcDNV_NC	1967	9.0112	516	516	516	0	0	0
PcDNV_NC	1968	9.0056	514	514	0	514	0	0
PcDNV_NC	1969	9.0112	516	516	0	515	0	1
PcDNV_NC	1970	9.014	517	517	516	1	0	0
PcDNV_NC	1971	9.0196	519	519	1	517	1	0
PcDNV_NC	1972	9.0389	526	526	0	526	0	0
PcDNV_NC	1973	9.0471	529	529	5	1	523	0
PcDNV_NC	1974	9.0471	529	529	529	0	0	0
PcDNV_NC	1975	9.0688	537	537	537	0	0	0
PcDNV_NC	1976	9.0688	537	537	0	0	537	0
PcDNV_NC	1977	9.1189	556	556	0	556	0	0
PcDNV_NC	1978	9.1699	576	576	0	576	0	0
PcDNV_NC	1979	9.2046	590	590	0	590	0	0
PcDNV_NC	1980	9.2432	606	606	0	0	0	606
PcDNV_NC	1981	9.2597	613	613	613	0	0	0
PcDNV_NC	1982	9.2644	615	615	613	0	1	1
PcDNV_NC	1983	9.2877	625	625	0	0	0	625
PcDNV_NC	1984	9.2784	621	621	0	621	0	0
PcDNV_NC	1985	9.2831	623	623	0	623	0	0
PcDNV_NC	1986	9.2808	622	624	622	0	0	0
PcDNV_NC	1987	9.2831	623	623	623	0	0	0
PcDNV_NC	1988	9.2854	624	624	624	0	0	0
PcDNV_NC	1989	9.2761	620	620	0	0	620	0
PcDNV_NC	1990	9.2668	616	616	0	0	616	0
PcDNV_NC	1991	9.1997	588	588	0	587	1	0
PcDNV_NC	1992	9.2432	606	606	1	0	604	1
PcDNV_NC	1993	9.2503	609	609	609	0	0	0
PcDNV_NC	1994	9.2479	608	608	608	0	0	0
PcDNV_NC	1995	9.2503	609	609	0	1	608	0
PcDNV_NC	1996	9.2408	605	605	605	0	0	0
PcDNV_NC	1997	9.3061	633	635	0	0	633	0
PcDNV_NC	1998	9.3399	648	648	0	0	648	0
[truncated: 3,382 more rows]

## Sheet: file S3. Results of BLASTp
Supplementary data file S3. High identities results from protein examination step
Query name	NCBI No	Identity	Positive	Query start	Query end	Gaps	Hit1 start	Hit1 end	Hit2 start	Hit2 end	E value	Score
PcDNV_NS_ORF1	gi|23334620|ref|NP_694844.1|;gi|18158485|gb|AAK54463.1|	99.578	99.58	237	1	0	1	237	1	237	2.59e-172	486
PcDNV_NS_ORF2	gi|23334619|ref|NP_694843.1|;gi|18158484|gb|AAK54462.1|	100	100	568	0	0	1	568	1	568	0	1179
PcDNV_NS_ORF2_I8	gi|23334619|ref|NP_694843.1|;gi|18158484|gb|AAK54462.1|	96.269	97.76	134	3	1	1	132	1	134	4.8e-78	258
PcDNV_NS_ORF6_I4	gi|23334620|ref|NP_694844.1|;gi|18158485|gb|AAK54463.1|	92.157	96.08	51	4	0	1	51	1	51	2.31e-19	95.1
PcDNV_NS_ORF7_I2	gi|23334619|ref|NP_694843.1|;gi|18158484|gb|AAK54462.1|	99.634	99.82	547	2	0	19	565	22	568	0	1135
PcDNV_NS_ORF7_I3	gi|23334619|ref|NP_694843.1|;gi|18158484|gb|AAK54462.1|	100	100	545	0	0	43	587	24	568	0	1135
PcDNV_NS_ORF7_I3	gi|23334620|ref|NP_694844.1|;gi|18158485|gb|AAK54463.1|	87.5	91.67	48	6	0	1	48	1	48	6.26e-14	82
PcDNV_NS_ORF7_I5	gi|23334619|ref|NP_694843.1|;gi|18158484|gb|AAK54462.1|	97.679	97.86	560	13	0	162	721	9	568	0	1135
PcDNV_NS_ORF7_I5	gi|23334620|ref|NP_694844.1|;gi|18158485|gb|AAK54463.1|	99.432	99.43	176	1	0	1	176	1	176	4e-117	364
PcDNV_NS_ORF7_I6	gi|23334619|ref|NP_694843.1|;gi|18158484|gb|AAK54462.1|	100	100	545	0	0	184	728	24	568	0	1134
PcDNV_NS_ORF7_I6	gi|23334620|ref|NP_694844.1|;gi|18158485|gb|AAK54463.1|	99.454	99.45	183	1	0	1	183	1	183	2.17e-122	378
PcDNV_NS_ORF7_I7	gi|23334619|ref|NP_694843.1|;gi|18158484|gb|AAK54462.1|	100	100	544	0	0	205	748	25	568	0	1133
PcDNV_NS_ORF7_I7	gi|23334620|ref|NP_694844.1|;gi|18158485|gb|AAK54463.1|	99.507	99.51	203	1	0	1	203	1	203	7.14e-138	418
PcDNV_VP_ORF4	gi|23334618|ref|NP_694842.1|;gi|18158483|gb|AAK54461.1|	99.518	99.52	623	3	0	1	623	1	623	0	1293
PcDNV_VP_ORF4_I10	gi|23334618|ref|NP_694842.1|;gi|18158483|gb|AAK54461.1|	95.024	95.18	623	4	1	1	596	1	623	0	1217
PcDNV_VP_ORF4_I11	gi|23334618|ref|NP_694842.1|;gi|18158483|gb|AAK54461.1|	88.604	88.92	623	9	2	1	561	1	623	0	1115
PcDNV_VP_ORF4_I12	gi|23334618|ref|NP_694842.1|;gi|18158483|gb|AAK54461.1|	97.674	98.26	172	4	0	1	172	1	172	3.81e-114	350
PcDNV_VP_ORF4_I13	gi|23334618|ref|NP_694842.1|;gi|18158483|gb|AAK54461.1|	99.398	99.4	166	1	0	1	166	1	166	1.08e-111	343
PcDNV_VP_ORF4_I15	gi|23334618|ref|NP_694842.1|;gi|18158483|gb|AAK54461.1|	100	100	21	0	0	1	21	1	21	2.19e-05	49.7
PcDNV_VP_ORF4_I9	gi|23334618|ref|NP_694842.1|;gi|18158483|gb|AAK54461.1|	99.242	99.43	528	4	0	1	528	1	528	0	1087
PcDNV_VP_ORF5	gi|23334617|ref|NP_694841.1|;gi|18158482|gb|AAK54460.1|	99.638	99.64	276	1	0	1	276	1	276	0	566
PcDNV_VP_ORF5_I19	gi|23334617|ref|NP_694841.1|;gi|18158482|gb|AAK54460.1|	99.625	99.63	267	1	0	1	267	1	267	0	548
PcDNV_VP_ORF5_I20(MI1)	gi|23334617|ref|NP_694841.1|;gi|18158482|gb|AAK54460.1|	99.595	99.6	247	1	0	1	247	1	247	1.1e-179	507
PcDNV_VP_ORF5_I21	gi|23334617|ref|NP_694841.1|;gi|18158482|gb|AAK54460.1|	90.217	90.22	276	1	1	1	250	1	276	7.08e-177	500
PcDNV_VP_ORF8_I14	gi|23334618|ref|NP_694842.1|;gi|18158483|gb|AAK54461.1|	99.64	99.64	555	2	0	248	802	69	623	0	1149
PcDNV_VP_ORF8_I14	gi|23334617|ref|NP_694841.1|;gi|18158482|gb|AAK54460.1|	99.595	99.6	247	1	0	1	247	1	247	2.71e-174	515
PcDNV_VP_ORF8_I16	gi|23334618|ref|NP_694842.1|;gi|18158483|gb|AAK54461.1|	98.282	98.97	582	10	0	257	838	42	623	0	1188
PcDNV_VP_ORF8_I16	gi|23334617|ref|NP_694841.1|;gi|18158482|gb|AAK54460.1|	98.881	99.25	268	3	0	1	268	1	268	0	555
PcDNV_VP_ORF8_I17	gi|23334618|ref|NP_694842.1|;gi|18158483|gb|AAK54461.1|	98.11	98.45	582	11	0	238	819	42	623	0	1182
PcDNV_VP_ORF8_I17	gi|23334617|ref|NP_694841.1|;gi|18158482|gb|AAK54460.1|	98.008	99.2	251	5	0	1	251	1	251	1.79e-174	516
PcDNV_VP_ORF9_I18	gi|23334617|ref|NP_694841.1|;gi|18158482|gb|AAK54460.1|	99.624	99.62	266	1	0	1	266	1	266	0	548
PcDNV_VP_ORF10_I22	gi|23334617|ref|NP_694841.1|;gi|18158482|gb|AAK54460.1|	97.321	97.32	112	3	0	1	112	1	112	5.36e-73	234
PcDNV_VP_ORF10_I23	gi|23334617|ref|NP_694841.1|;gi|18158482|gb|AAK54460.1|	91.753	93.81	97	8	0	1	97	1	97	1.99e-57	193
AdDNV_NS_ORF1	gi|514054807|gb|AGO32198.1|;gi|514054813|gb|AGO32203.1|;gi|514054819|gb|AGO32208.1|	100	100	213	0	0	1	213	1	213	4.9e-157	446
AdDNV_NS_ORF1	gi|514054795|gb|AGO32188.1|;gi|514054801|gb|AGO32193.1|	99.531	99.53	213	1	0	1	213	1	213	3.96e-156	443
AdDNV_NS_ORF1	gi|62857327|ref|YP_227599.1|;gi|326392951|gb|ADZ58506.1|	94.366	97.18	213	12	0	1	213	1	213	1.67e-148	424
AdDNV_NS_ORF1	gi|514054825|gb|AGO32213.1|;gi|514054831|gb|AGO32218.1|	94.366	97.18	213	12	0	1	213	1	213	3.32e-148	423
AdDNV_NS_ORF1_I2	gi|514054795|gb|AGO32188.1|;gi|514054801|gb|AGO32193.1|	100	100	68	0	0	1	68	1	68	8.8e-41	144
AdDNV_NS_ORF1_I2	gi|514054807|gb|AGO32198.1|;gi|514054813|gb|AGO32203.1|;gi|514054819|gb|AGO32208.1|	100	100	68	0	0	1	68	1	68	9.49e-41	143
AdDNV_NS_ORF1_I2	gi|514054825|gb|AGO32213.1|;gi|514054831|gb|AGO32218.1|	98.529	100	68	1	0	1	68	1	68	5.66e-40	141
AdDNV_NS_ORF1_I2	gi|62857327|ref|YP_227599.1|;gi|326392951|gb|ADZ58506.1|	97.059	98.53	68	2	0	1	68	1	68	5.36e-39	139
AdDNV_NS_ORF2	gi|514054792|gb|AGO32185.1|;gi|514054804|gb|AGO32195.1|;gi|514054810|gb|AGO32200.1|;gi|514054816|gb|AGO32205.1|	99.826	100	576	1	0	1	576	1	576	0	1206
AdDNV_NS_ORF2	gi|514054798|gb|AGO32190.1|	99.653	100	576	2	0	1	576	1	576	0	1206
AdDNV_NS_ORF2	gi|514054828|gb|AGO32215.1|	99.826	99.83	576	1	0	1	576	1	576	0	1205
AdDNV_NS_ORF2	gi|514054822|gb|AGO32210.1|	99.653	99.83	576	2	0	1	576	1	576	0	1204
AdDNV_NS_ORF2	gi|62857328|ref|YP_227600.1|;gi|326392949|gb|ADZ58504.1|	99.653	99.83	576	2	0	1	576	1	576	0	1203
AdDNV_NS_ORF3	gi|514054803|gb|AGO32194.1|	100	100	286	0	0	1	286	1	286	0	593
AdDNV_NS_ORF3	gi|514054791|gb|AGO32184.1|;gi|514054797|gb|AGO32189.1|;gi|514054809|gb|AGO32199.1|;gi|514054815|gb|AGO32204.1|	99.65	99.65	286	1	0	1	286	1	286	0	590
AdDNV_NS_ORF3	gi|62857329|ref|YP_227601.1|;gi|326392950|gb|ADZ58505.1|	99.301	99.3	286	2	0	1	286	1	286	0	588
AdDNV_NS_ORF3	gi|514054821|gb|AGO32209.1|;gi|514054827|gb|AGO32214.1|	99.301	99.3	286	2	0	1	286	1	286	0	587
AdDNV_VP_ORF4	gi|514054817|gb|AGO32206.1|;gi|514054823|gb|AGO32211.1|	99.497	100	597	3	0	1	597	1	597	0	1227
AdDNV_VP_ORF4	gi|514054805|gb|AGO32196.1|	99.497	100	597	3	0	1	597	1	597	0	1227
AdDNV_VP_ORF4	gi|514054811|gb|AGO32201.1|	99.33	99.66	597	4	0	1	597	1	597	0	1224
AdDNV_VP_ORF4	gi|514054829|gb|AGO32216.1|	98.995	99.5	597	6	0	1	597	1	597	0	1220
AdDNV_VP_ORF4	gi|62857330|ref|YP_227602.1|;gi|326392952|gb|ADZ58507.1|	98.325	99.5	597	10	0	1	597	1	597	0	1218
AdDNV_VP_ORF4	gi|514054799|gb|AGO32191.1|	98.66	99.83	597	8	0	1	597	1	597	0	1218
AdDNV_VP_ORF4	gi|514054793|gb|AGO32186.1|	98.325	99.16	597	10	0	1	597	1	597	0	1213
AdDNV_VP_ORF4	gi|326392953|gb|ADZ58508.1|	92.749	94.94	593	36	2	12	597	224	816	0	1124
AdDNV_VP_ORF4	gi|514054818|gb|AGO32207.1|	95.833	97.4	576	22	1	24	597	241	816	0	1070
AdDNV_VP_ORF4	gi|514054824|gb|AGO32212.1|	95.833	97.4	576	22	1	24	597	241	816	0	1069
AdDNV_VP_ORF4	gi|514054806|gb|AGO32197.1|	95.833	97.4	576	22	1	24	597	241	816	0	1069
AdDNV_VP_ORF4	gi|514054812|gb|AGO32202.1|	95.66	97.05	576	23	1	24	597	241	816	0	1066
AdDNV_VP_ORF4	gi|514054830|gb|AGO32217.1|	95.312	96.88	576	25	1	24	597	241	816	0	1061
AdDNV_VP_ORF4	gi|514054800|gb|AGO32192.1|	94.965	97.22	576	27	1	24	597	241	816	0	1061
AdDNV_VP_ORF4	gi|514054794|gb|AGO32187.1|	94.618	96.53	576	29	1	24	597	241	816	0	1055
AdDNV_VP_ORF4	gi|554793809|pdb|4MGU|A	99.301	99.77	429	2	1	169	597	1	428	0	877
AdDNV_VP_ORF5	gi|62857331|ref|YP_227603.1|	98.881	99.63	268	3	0	1	268	1	268	0	538
AdDNV_VP_ORF5	gi|514054806|gb|AGO32197.1|	99.248	99.62	266	2	0	1	266	1	266	0	538
AdDNV_VP_ORF5	gi|514054800|gb|AGO32192.1|	99.248	99.62	266	2	0	1	266	1	266	0	538
AdDNV_VP_ORF5	gi|514054794|gb|AGO32187.1|	99.248	99.62	266	2	0	1	266	1	266	0	538
AdDNV_VP_ORF5	gi|514054818|gb|AGO32207.1|	99.248	99.62	266	2	0	1	266	1	266	0	538
AdDNV_VP_ORF5	gi|514054812|gb|AGO32202.1|	98.872	99.62	266	3	0	1	266	1	266	0	537
AdDNV_VP_ORF5	gi|326392953|gb|ADZ58508.1|	98.496	99.62	266	4	0	1	266	1	266	0	535
AdDNV_VP_ORF5	gi|514054824|gb|AGO32212.1|	98.12	99.25	266	5	0	1	266	1	266	0	532
AdDNV_VP_ORF5	gi|514054830|gb|AGO32217.1|	98.12	99.25	266	5	0	1	266	1	266	0	531
AdDNV_VP_ORF5_I5	gi|62857331|ref|YP_227603.1|	99.138	99.57	232	2	0	1	232	1	232	7.73e-163	463
AdDNV_VP_ORF5_I5	gi|514054818|gb|AGO32207.1|	99.569	99.57	232	1	0	1	232	1	232	5.47e-157	468
AdDNV_VP_ORF5_I5	gi|514054800|gb|AGO32192.1|	99.569	99.57	232	1	0	1	232	1	232	7.64e-157	468
AdDNV_VP_ORF5_I5	gi|514054806|gb|AGO32197.1|	99.569	99.57	232	1	0	1	232	1	232	8.42e-157	468
AdDNV_VP_ORF5_I5	gi|514054794|gb|AGO32187.1|	99.569	99.57	232	1	0	1	232	1	232	9.58e-157	467
AdDNV_VP_ORF5_I5	gi|514054812|gb|AGO32202.1|	99.138	99.57	232	2	0	1	232	1	232	1.37e-156	467
AdDNV_VP_ORF5_I5	gi|326392953|gb|ADZ58508.1|	99.138	99.57	232	2	0	1	232	1	232	4.06e-156	466
AdDNV_VP_ORF5_I5	gi|514054824|gb|AGO32212.1|	98.276	99.14	232	4	0	1	232	1	232	1.16e-154	462
AdDNV_VP_ORF5_I5	gi|514054830|gb|AGO32217.1|	98.276	99.14	232	4	0	1	232	1	232	1.38e-154	462
AdDNV_VP_ORF6_I3	gi|514054806|gb|AGO32197.1|	94.853	95.22	816	4	1	1	778	1	816	0	1573
AdDNV_VP_ORF6_I3	gi|514054818|gb|AGO32207.1|	94.853	95.22	816	4	1	1	778	1	816	0	1573
AdDNV_VP_ORF6_I3	gi|514054812|gb|AGO32202.1|	94.608	94.98	816	6	1	1	778	1	816	0	1568
AdDNV_VP_ORF6_I3	gi|514054824|gb|AGO32212.1|	94.485	95.1	816	7	1	1	778	1	816	0	1566
AdDNV_VP_ORF6_I3	gi|514054800|gb|AGO32192.1|	94.24	95.1	816	9	1	1	778	1	816	0	1564
AdDNV_VP_ORF6_I3	gi|326392953|gb|ADZ58508.1|	93.873	94.85	816	12	1	1	778	1	816	0	1562
AdDNV_VP_ORF6_I3	gi|514054830|gb|AGO32217.1|	94.118	94.73	816	10	1	1	778	1	816	0	1560
AdDNV_VP_ORF6_I3	gi|514054794|gb|AGO32187.1|	93.995	94.61	816	11	1	1	778	1	816	0	1559
AdDNV_VP_ORF6_I3	gi|514054817|gb|AGO32206.1|;gi|514054823|gb|AGO32211.1|	99.088	100	548	5	0	231	778	50	597	0	1124
AdDNV_VP_ORF6_I3	gi|514054805|gb|AGO32196.1|	99.088	100	548	5	0	231	778	50	597	0	1124
AdDNV_VP_ORF6_I3	gi|514054811|gb|AGO32201.1|	98.905	99.64	548	6	0	231	778	50	597	0	1120
AdDNV_VP_ORF6_I3	gi|514054829|gb|AGO32216.1|	98.54	99.45	548	8	0	231	778	50	597	0	1117
AdDNV_VP_ORF6_I3	gi|514054799|gb|AGO32191.1|	98.175	99.82	548	10	0	231	778	50	597	0	1116
AdDNV_VP_ORF6_I3	gi|62857330|ref|YP_227602.1|;gi|326392952|gb|ADZ58507.1|	97.81	99.45	548	12	0	231	778	50	597	0	1115
AdDNV_VP_ORF6_I3	gi|514054793|gb|AGO32186.1|	97.81	99.09	548	12	0	231	778	50	597	0	1110
AdDNV_VP_ORF6_I3	gi|554793809|pdb|4MGU|A	99.301	99.77	429	2	1	350	778	1	428	0	884
AdDNV_VP_ORF6_I3	gi|62857331|ref|YP_227603.1|	99.138	99.57	232	2	0	1	232	1	232	1.24e-155	466
AdDNV_VP_ORF6_I4	gi|514054818|gb|AGO32207.1|	99.51	99.88	816	4	0	1	816	1	816	0	1671
AdDNV_VP_ORF6_I4	gi|514054806|gb|AGO32197.1|	99.51	99.88	816	4	0	1	816	1	816	0	1670
AdDNV_VP_ORF6_I4	gi|514054812|gb|AGO32202.1|	99.265	99.63	816	6	0	1	816	1	816	0	1668
AdDNV_VP_ORF6_I4	gi|514054824|gb|AGO32212.1|	99.142	99.75	816	7	0	1	816	1	816	0	1666
AdDNV_VP_ORF6_I4	gi|514054800|gb|AGO32192.1|	98.897	99.75	816	9	0	1	816	1	816	0	1664
AdDNV_VP_ORF6_I4	gi|326392953|gb|ADZ58508.1|	98.407	99.51	816	13	0	1	816	1	816	0	1659
AdDNV_VP_ORF6_I4	gi|514054830|gb|AGO32217.1|	98.775	99.39	816	10	0	1	816	1	816	0	1658
AdDNV_VP_ORF6_I4	gi|514054794|gb|AGO32187.1|	98.652	99.26	816	11	0	1	816	1	816	0	1657
AdDNV_VP_ORF6_I4	gi|514054805|gb|AGO32196.1|	99.446	100	542	3	0	275	816	56	597	0	1053
AdDNV_VP_ORF6_I4	gi|514054817|gb|AGO32206.1|;gi|514054823|gb|AGO32211.1|	99.446	100	542	3	0	275	816	56	597	0	1052
AdDNV_VP_ORF6_I4	gi|514054811|gb|AGO32201.1|	99.262	99.63	542	4	0	275	816	56	597	0	1049
AdDNV_VP_ORF6_I4	gi|514054829|gb|AGO32216.1|	98.893	99.45	542	6	0	275	816	56	597	0	1045
AdDNV_VP_ORF6_I4	gi|514054799|gb|AGO32191.1|	98.524	99.82	542	8	0	275	816	56	597	0	1044
AdDNV_VP_ORF6_I4	gi|62857330|ref|YP_227602.1|;gi|326392952|gb|ADZ58507.1|	98.155	99.45	542	10	0	275	816	56	597	0	1043
AdDNV_VP_ORF6_I4	gi|514054793|gb|AGO32186.1|	98.155	99.08	542	10	0	275	816	56	597	0	1039
AdDNV_VP_ORF6_I4	gi|554793809|pdb|4MGU|A	99.301	99.77	429	2	1	388	816	1	428	0	882
AdDNV_VP_ORF6_I4	gi|62857331|ref|YP_227603.1|	98.496	99.62	266	4	0	1	266	1	266	0	536
